# Supplementary material for: Synonymous Constraint Elements Show a Tendency to Encode Intrinsically Disordered Protein Segments
Source: PLoS Comput Biol. 2014 May 8;10(5):e1003607. doi: 10.1371/journal.pcbi.1003607 (PMC4014394; doi:10.1371/journal.pcbi.1003607)
Supplement: Table S1 — Locations and predicted structural properties of protein regions overlapping the SCEs of the 9-codon resolution dataset. (XLSX) [file pcbi.1003607.s003.xlsx]

## Sheet: Munka1
Table S1: Locations and predicted structural properties of protein regions overlapping the SCEs of the 9 codons resolution dataset.
Ensembl 54 protein ID	SCE start position	SCE end position	Length of SCE overlap	Ratio of disordered residues	Ratio of low complexity residues	Ratio of residues in domains	Ratio of secondary structure residues
ENSP00000324549	560	577	18	0	0	1	0.7222
ENSP00000324549	584	592	9	0	0	1	0.4444
ENSP00000357834	155	175	21	0.0476	0	0.381	0.381
ENSP00000375105	223	234	12	1	1	0	0
ENSP00000372479	451	459	9	0	0	1	0.3333
ENSP00000366628	5	19	15	0.1333	0.2667	0.1333	0.2667
ENSP00000346659	668	676	9	0	0	1	0.7778
ENSP00000261609	848	859	12	0	0.5833	0	0.3333
ENSP00000372358	921	929	9	0.3333	1	0	0.8889
ENSP00000372750	497	508	12	0	0	0	0.9167
ENSP00000290374	2	13	12	0	0	0.9167	0.8333
ENSP00000348673	323	334	12	0	0	0	0.5
ENSP00000326296	83	91	9	0	0	0	0.6667
ENSP00000326296	428	436	9	1	0.5556	0	0
ENSP00000299092	68	85	18	0	0	1	0.9444
ENSP00000372135	5	13	9	1	0	0	0.6667
ENSP00000372135	17	25	9	0.4444	0	0	0
ENSP00000372135	257	265	9	1	0	0	0
ENSP00000342391	764	772	9	0	0	1	0.4444
ENSP00000307297	11	22	12	0.75	0.5	0	0.5
ENSP00000260385	326	340	15	0	0	0	0.7333
ENSP00000355205	2	10	9	0.7778	0	0	0
ENSP00000355205	119	127	9	0	1	0	1
ENSP00000355205	914	925	12	0	0.5833	0	1
ENSP00000335193	85	93	9	0	0	1	1
ENSP00000249647	200	208	9	0.5556	0	1	0.8889
ENSP00000260372	158	166	9	0	0	0	1
ENSP00000290650	383	394	12	0	0	0	1
ENSP00000380174	98	106	9	1	0	1	0
ENSP00000380174	137	157	21	1	0	0	0
ENSP00000371475	1408	1416	9	1	1	0	0
ENSP00000300289	32	43	12	0	0	1	0
ENSP00000300289	437	448	12	0	0	1	0.0833
ENSP00000305711	155	163	9	0	0	1	0.2222
ENSP00000305711	497	517	21	0	0.9524	0	1
ENSP00000305711	524	532	9	0	0	0	0.4444
ENSP00000305711	542	562	21	0	0	0	0.7619
ENSP00000299957	368	388	21	1	0	0	0
ENSP00000299957	398	409	12	1	0.75	0	0.0833
ENSP00000366620	728	736	9	0.2222	0	1	0.4444
ENSP00000290894	221	229	9	0.6667	0	0	0.3333
ENSP00000290894	233	241	9	1	0	0	0
ENSP00000379895	32	40	9	0	0	0	0.8889
ENSP00000379895	332	340	9	0	0.5556	0	0.5556
ENSP00000357778	2	10	9	0	1	0	0.1111
ENSP00000267843	2	10	9	0	0	0	0.8889
ENSP00000267845	395	403	9	0	0	1	0.1111
ENSP00000302239	5	16	12	0	0	0.9167	0.4167
ENSP00000379683	230	238	9	0	0	1	0.6667
ENSP00000335196	113	121	9	0	0	0	0.7778
ENSP00000357776	2	10	9	0	1	0	0.1111
ENSP00000251076	53	61	9	0	0	0	0.4444
ENSP00000385752	2	16	15	0	0	0	0.6667
ENSP00000385752	32	49	18	0	0	1	0.6667
ENSP00000385752	164	172	9	0	0	1	0.6667
ENSP00000385752	215	226	12	0	0	1	0.75
ENSP00000261837	197	205	9	0	0	1	0
ENSP00000379619	1055	1066	12	1	0	0	0
ENSP00000379619	1070	1078	9	1	0	0	0
ENSP00000345530	668	679	12	1	0.6667	0	0.25
ENSP00000342169	341	349	9	0	0	0	0.6667
ENSP00000331057	17	25	9	0.5556	0	0	0.3333
ENSP00000331057	245	253	9	1	0	0	0.1111
ENSP00000249750	482	490	9	0	0	1	0.2222
ENSP00000260408	38	49	12	0	0	1	0.75
ENSP00000369887	227	298	72	1	0	0	0.3889
ENSP00000369887	302	313	12	1	0	0	0
ENSP00000369887	659	667	9	0	1	0	1
ENSP00000369887	680	691	12	0	1	0	1
ENSP00000369873	416	424	9	1	0	0	0.1111
ENSP00000369873	922	936	15	0.2667	0.5333	0	0.0667
ENSP00000261520	56	73	18	0.9444	0	0	0.1667
ENSP00000261520	962	973	12	1	0	0	0.25
ENSP00000350667	104	112	9	0.7778	0	1	1
ENSP00000261893	218	226	9	0	0	1	0.3333
ENSP00000379136	74	82	9	0	0	1	1
ENSP00000300026	65	76	12	0	0	1	0.3333
ENSP00000261884	566	580	15	0	0	0	0.5333
ENSP00000332773	260	268	9	0	0	1	0.2222
ENSP00000330221	200	208	9	0	0	1	0.2222
ENSP00000326379	341	349	9	0.2222	0	0	0.6667
ENSP00000326379	416	427	12	0.3333	0	0	0.6667
ENSP00000386908	43	64	22	0	0	0	0.5909
ENSP00000386908	983	991	9	0.6667	0	0	0.4444
ENSP00000386908	1004	1021	18	0.2778	0	0	0.1667
ENSP00000302486	32	40	9	0.4444	1	0	1
ENSP00000288840	5	22	18	0.9444	0.1111	0	0.3889
ENSP00000288840	62	70	9	1	1	0	0
ENSP00000288840	83	91	9	1	1	0	0
ENSP00000332973	143	151	9	0.2222	0	0	0
ENSP00000178640	308	322	15	0	0	1	0.6667
ENSP00000378848	2	10	9	1	0	0	0
ENSP00000249806	182	193	12	0	0	0	1
ENSP00000307298	263	271	9	0	0	0	0.4444
ENSP00000307298	593	619	27	0	0	0	0.5926
ENSP00000378803	311	319	9	0	0	0	0.7778
ENSP00000347484	716	724	9	0	0	0	0
ENSP00000348349	749	763	15	0	0	0	0.6667
ENSP00000287196	428	436	9	0	0	0	0.5556
ENSP00000287202	395	406	12	0	0	0.75	0.4167
ENSP00000261908	836	856	21	0.1429	0.619	0.0476	0.3333
ENSP00000261908	1280	1300	21	1	0	1	0
ENSP00000261908	1436	1450	15	1	0	1	0.7333
ENSP00000261917	1151	1159	9	1	0.3333	0	0.1111
ENSP00000290401	32	43	12	0.25	0	0.25	0.0833
ENSP00000290401	68	76	9	0	0	1	1
ENSP00000290401	83	121	39	0.1795	0	1	0.5897
ENSP00000378515	152	160	9	1	0	0	0
ENSP00000378515	380	388	9	1	0	0	0.1111
ENSP00000328452	2	10	9	0.7778	0	0	0
ENSP00000328452	498	506	9	0	0	1	0.5556
ENSP00000320503	77	85	9	0.7778	0	0	0
ENSP00000268099	8	16	9	1	0	0	0
ENSP00000317691	5	13	9	0.6667	0.5556	0	0.1111
ENSP00000317691	53	67	15	0.0667	0	1	0.5333
ENSP00000317691	92	103	12	0.3333	0	0.6667	0.9167
ENSP00000378402	515	523	9	0	0	0.8889	0.7778
ENSP00000267938	101	109	9	0	0	0	0.8889
ENSP00000373594	101	115	15	0	0.8	0	0.9333
ENSP00000290759	11	19	9	0	0	0	0
ENSP00000378349	38	46	9	0	0	0	0.4444
ENSP00000299518	11	28	18	0	0	0	0.2222
ENSP00000299518	86	94	9	0.4444	0	1	0.2222
ENSP00000378324	271	282	12	0	0	0	0.5
ENSP00000258886	377	388	12	0	0	1	0.4167
ENSP00000315602	245	256	12	0	0	0.75	1
ENSP00000261751	278	286	9	0	0.3333	1	0.4444
ENSP00000261751	299	307	9	0	0	1	1
ENSP00000261752	32	43	12	0	0	1	0.4167
ENSP00000261752	74	82	9	0.1111	0	1	0
ENSP00000267984	11	22	12	1	0.8333	0	0
ENSP00000267984	317	361	45	0.4889	0	0	0.3778
ENSP00000329918	2	10	9	1	0	0	0.5556
ENSP00000329918	95	112	18	0.1667	0	1	0.3333
ENSP00000320092	200	208	9	0	0	1	1
ENSP00000325123	428	436	9	0.3333	0	1	0.1111
ENSP00000258888	146	154	9	1	0	0	0.3333
ENSP00000258888	158	169	12	1	0.5833	0	0
ENSP00000258888	1592	1600	9	0	0	0	0
ENSP00000336800	8	16	9	0.3333	0	0	0.1111
ENSP00000268124	179	205	27	0	0	0	0.4815
ENSP00000268138	113	121	9	0	0	0	0
ENSP00000300055	500	508	9	1	0	0	0
ENSP00000268154	2	10	9	0.3333	0	0	0
ENSP00000268154	353	367	15	0	0	1	0.6
ENSP00000268182	608	616	9	0	0	0	0.1111
ENSP00000347232	668	676	9	0	0	0.6667	0.5556
ENSP00000268171	74	85	12	0.6667	0.9167	0	0
ENSP00000320634	269	277	9	0	1	1	1
ENSP00000320634	659	682	24	0	0	0	0.3333
ENSP00000268164	44	52	9	0.2222	0	0	0.6667
ENSP00000377747	629	646	18	0	0	1	0.6111
ENSP00000329908	377	391	15	0	0	0.6667	0.6667
ENSP00000268042	41	49	9	0	0	1	0.6667
ENSP00000268035	1316	1324	9	1	0.2222	0	0
ENSP00000342840	56	64	9	0	0	0	0.4444
ENSP00000328327	290	298	9	0	0	1	0
ENSP00000328327	305	316	12	0	0	0.8333	0.6667
ENSP00000219611	677	685	9	0	0	1	0.7778
ENSP00000352148	92	100	9	0	0	0	1
ENSP00000026218	539	556	18	0	0	0	0.0556
ENSP00000219548	38	52	15	0	0	0.8	0.4667
ENSP00000380746	395	403	9	0	0	0	1
ENSP00000293894	26	34	9	1	0.8889	1	0
ENSP00000250894	219	236	18	0.9444	0.0556	0	0.5
ENSP00000250894	497	511	15	0.4	0	0	0.3333
ENSP00000268668	14	22	9	0.2222	0	0	0
ENSP00000268668	128	136	9	0	0	1	1
ENSP00000341885	2	10	9	1	0.5556	0	0
ENSP00000219476	947	958	12	0.75	0	0	0.1667
ENSP00000219476	974	988	15	0	0	0	0.5333
ENSP00000219476	1286	1294	9	0.1111	0	0	0
ENSP00000301738	140	148	9	0	0	0	0.4444
ENSP00000357683	47	58	12	1	1	0	1
ENSP00000371502	115	138	24	1	0.5417	0	0.375
ENSP00000371502	214	228	15	1	0.3333	0	0.6
ENSP00000371502	421	429	9	0.3333	0	1	1
ENSP00000371502	560	568	9	1	0	0	0
ENSP00000371502	1265	1273	9	0	0	0	0.8889
ENSP00000371502	1907	1915	9	1	0.3333	0	0
ENSP00000371502	2384	2404	21	1	1	0	0
ENSP00000371502	2423	2437	15	1	0	0	0
ENSP00000262375	449	478	30	0.7	0	0	0.5
ENSP00000383962	287	295	9	0	0	0	0.5556
ENSP00000219700	35	43	9	0.8889	0	1	0.7778
ENSP00000283474	146	154	9	1	1	0	0
ENSP00000384256	83	91	9	0	1	0	0.3333
ENSP00000304586	110	118	9	0	0	1	0.2222
ENSP00000318641	8	49	42	0.0238	0.6429	0	0.4286
ENSP00000318641	107	115	9	0	0	0	0.8889
ENSP00000322832	2	10	9	0	1	0	0.8889
ENSP00000322716	104	115	12	1	1	0	0.0833
ENSP00000322716	134	145	12	1	0.4167	0	0.25
ENSP00000262376	2	16	15	0.8667	0	0	0.3333
ENSP00000340510	257	265	9	0.1111	0	0	0.7778
ENSP00000309117	188	196	9	0.6667	0	1	1
ENSP00000309117	386	418	33	0	0	0	0.3939
ENSP00000331720	173	181	9	1	1	0	0
ENSP00000379818	17	34	18	0	0	0	0.2778
ENSP00000379818	1427	1450	24	0.4583	0	1	0.2083
ENSP00000329418	5	22	18	1	0.5	0	0.1667
ENSP00000379773	746	772	27	0	0	0	0.3333
ENSP00000379773	950	970	21	0	0	0	0.2857
ENSP00000348535	305	313	9	0	0.6667	1	1
ENSP00000261658	41	49	9	0	0	1	0.2222
ENSP00000379654	26	37	12	0	0	0	0.25
ENSP00000379654	92	103	12	0	0	0	0.25
ENSP00000379654	320	334	15	0	0.3333	0	0.9333
ENSP00000379646	349	357	9	0.2222	0.1111	0.4444	0.1111
ENSP00000357564	2	10	9	0	0	0.1111	0.8889
ENSP00000300571	392	400	9	1	0	0	0
ENSP00000319482	179	187	9	0	0	1	1
ENSP00000319482	245	253	9	0	0	1	0.8889
ENSP00000219599	29	37	9	0	0	1	0.4444
ENSP00000350874	152	160	9	0	0	1	0.2222
ENSP00000261374	2	22	21	0.3333	0.8095	0	0.5238
ENSP00000261374	77	85	9	1	1	0	0
ENSP00000261374	308	316	9	0	0	1	0
ENSP00000219689	134	142	9	0	0	1	0.6667
ENSP00000219689	716	724	9	0	0	1	0.2222
ENSP00000219689	1337	1348	12	1	0.3333	0	0.25
ENSP00000300061	506	514	9	0	0	1	0.4444
ENSP00000219638	514	525	12	0	0	0	0.5833
ENSP00000007516	107	121	15	0	0	1	0.5333
ENSP00000007516	143	151	9	0	0	0.6667	0.6667
ENSP00000300093	254	262	9	0	0	1	0.7778
ENSP00000305355	632	673	42	0.1905	0	0.7857	0.2143
ENSP00000005284	23	52	30	0.2667	0	1	0.4
ENSP00000317872	128	142	15	0.7333	0	0	0.6
ENSP00000379146	79	99	21	1	0.6667	0	0.0952
ENSP00000379146	364	378	15	1	0	0	0.2
ENSP00000379146	1357	1365	9	1	0.1111	0	0
ENSP00000379146	1915	1923	9	0	0	0	0
ENSP00000289932	389	403	15	0	0.0667	1	0.7333
ENSP00000378917	812	820	9	1	0	0	0
ENSP00000378917	920	931	12	1	1	0	0
ENSP00000329002	23	31	9	1	0.2222	0	0
ENSP00000378879	821	829	9	0	0	0	1
ENSP00000309945	113	124	12	0	0	1	0.25
ENSP00000309945	281	289	9	0	0	1	0.6667
ENSP00000326519	14	22	9	1	0	0	0
ENSP00000312550	2	25	24	0.4167	0.625	0	0.3333
ENSP00000311447	236	244	9	0.2222	0	0	0
ENSP00000357475	917	925	9	0	0	0	1
ENSP00000310094	89	97	9	0	0	1	0.5556
ENSP00000310094	230	238	9	0	0	1	1
ENSP00000310094	737	790	54	1	0.2778	0	0.1481
ENSP00000310094	794	805	12	1	0	0	0.4167
ENSP00000303977	137	145	9	0.5556	0	0	0
ENSP00000369863	23	31	9	0	0	0	0.3333
ENSP00000378669	80	88	9	0	0	1	0.4444
ENSP00000279387	2	10	9	0	0	0	0.5556
ENSP00000369777	2	13	12	1	0	0	0
ENSP00000369777	32	40	9	1	1	0	0.5556
ENSP00000378648	592	600	9	1	0	0	0
ENSP00000287461	20	28	9	0.6667	1	0	0
ENSP00000287461	47	55	9	0	0	1	0.8889
ENSP00000369719	2	13	12	1	0	0	0
ENSP00000369719	1856	1870	15	1	1	0	0
ENSP00000369719	1931	1939	9	1	0	0	0
ENSP00000369719	1976	1987	12	0	0.25	0	0.3333
ENSP00000329968	68	76	9	0.2222	0	1	1
ENSP00000329968	98	106	9	0	0	1	0.5556
ENSP00000322249	41	55	15	0	0	0.8667	0.8667
ENSP00000215095	266	283	18	0	0.7222	0	0.8333
ENSP00000300850	1820	1828	9	0.4444	0.1111	0	0
ENSP00000254108	230	244	15	1	1	0	0
ENSP00000254108	494	502	9	1	1	0	0
ENSP00000292205	849	863	15	0.1333	0.4667	0	0.6667
ENSP00000306726	164	175	12	0	0	0	0.0833
ENSP00000313504	830	838	9	0	0	1	1
ENSP00000311030	428	442	15	0	0	0	0.4667
ENSP00000311030	1244	1252	9	0	0	1	1
ENSP00000357452	134	142	9	0	0	0	0.6667
ENSP00000299192	179	187	9	0	0	0	0.5556
ENSP00000299192	191	205	15	0	0	0	0.4667
ENSP00000332062	272	283	12	0	0	0	0.75
ENSP00000251020	164	184	21	0.7143	0.5714	0	0.1429
ENSP00000251020	269	289	21	0.619	0.381	0	0.2857
ENSP00000251020	317	328	12	0.8333	0	0	0
ENSP00000251020	374	382	9	0	1	0	0.6667
ENSP00000251020	386	406	21	0.5714	0.381	0	0
ENSP00000251020	1010	1018	9	0	0	1	0.5556
ENSP00000251020	1211	1219	9	0.3333	0	0	0.5556
ENSP00000262133	2	10	9	1	1	0	0
ENSP00000331608	176	184	9	0	0	1	1
ENSP00000357442	2	31	30	1	0.4	0	0
ENSP00000262134	32	40	9	0	0.6667	0	0
ENSP00000262494	11	19	9	0.1111	0	1	1
ENSP00000300291	113	127	15	0.0667	0	0	0.7333
ENSP00000310668	8	16	9	0.7778	1	0	1
ENSP00000310668	479	487	9	0	0	1	0.6667
ENSP00000300302	41	49	9	0.8889	0	1	0.1111
ENSP00000290776	533	547	15	0.5333	0	0	0.1333
ENSP00000292180	44	52	9	0	0	0	0.6667
ENSP00000292180	95	103	9	0.8889	0	0	0
ENSP00000292180	113	121	9	0	0	0.8889	0.6667
ENSP00000368976	5	19	15	0.6667	0	0	0.0667
ENSP00000262506	74	82	9	0	1	1	1
ENSP00000320949	2	28	27	0	0	0	0.6296
ENSP00000320949	35	52	18	0	0	0	0.6111
ENSP00000320949	230	238	9	0	0	0	0.5556
ENSP00000320949	818	826	9	1	0	0	0.2222
ENSP00000320949	2309	2320	12	0	0	1	0.5
ENSP00000299345	11	19	9	0	1	0	1
ENSP00000299345	74	82	9	0	0	0.8889	0.3333
ENSP00000299345	770	781	12	0.25	0.0833	1	0.0833
ENSP00000268603	98	109	12	0	0	1	0.5
ENSP00000268603	248	256	9	0.6667	0	1	0.5556
ENSP00000268603	425	442	18	0.1111	0	1	0.3333
ENSP00000268603	533	547	15	0	0	0	0.3333
ENSP00000268603	764	775	12	0.1667	0	1	0.5
ENSP00000268603	785	796	12	0.3333	0	0.3333	0.1667
ENSP00000353199	41	49	9	0	0	0	0.5556
ENSP00000333833	125	133	9	0	0	1	0.7778
ENSP00000345659	17	25	9	0.6667	0	1	0.4444
ENSP00000299759	17	25	9	1	1	0	0.3333
ENSP00000290858	167	175	9	0	0	0.4444	0.8889
ENSP00000377596	50	61	12	0	0	1	0.5833
ENSP00000258201	32	40	9	0	0	0	0
ENSP00000340299	455	463	9	0	0	0	0.3333
ENSP00000316786	17	25	9	0	1	0	1
ENSP00000316786	47	61	15	0	0.7333	0	0.7333
ENSP00000368614	2	19	18	0.0556	0	0	0.5556
ENSP00000264010	197	208	12	1	0.5833	0	0.3333
ENSP00000304689	53	61	9	0.1111	0	1	0.2222
ENSP00000351811	5	13	9	0	0	0	0.7778
ENSP00000264005	26	40	15	0	0.2	0	0.4
ENSP00000300659	62	82	21	0.3333	0.3333	0	0.1429
ENSP00000251366	2	10	9	1	0.8889	0	0
ENSP00000251366	698	706	9	0.2222	0	0	0
ENSP00000219345	200	208	9	0	0	1	0.7778
ENSP00000263997	158	166	9	0.2222	0	0	0.4444
ENSP00000219334	416	424	9	0	0	1	0.6667
ENSP00000219334	473	502	30	0	0	1	0.4667
ENSP00000349436	773	781	9	1	0.6667	0	0.3333
ENSP00000338191	14	25	12	0	0.3333	0	0.8333
ENSP00000338191	287	304	18	0	0	0	0.9444
ENSP00000254940	143	151	9	0	0	1	0.1111
ENSP00000254940	155	169	15	0	0	1	0.6
ENSP00000346420	68	109	42	0.6429	0.7381	0	0.1905
ENSP00000346420	128	139	12	1	0	0	0.0833
ENSP00000346420	158	166	9	0.4444	0	0	0
ENSP00000346420	176	196	21	1	0.6667	0	0
ENSP00000346420	242	250	9	1	0	0	0
ENSP00000352069	770	778	9	0	0	1	0.4444
ENSP00000357394	2	13	12	0	0	0	0.6667
ENSP00000305790	11	19	9	0	0	0	0.7778
ENSP00000341206	176	184	9	0	0	1	0.6667
ENSP00000368076	345	360	16	0.9375	0.1875	0	0.4375
ENSP00000268483	110	118	9	0	0	1	0.8889
ENSP00000268489	2	16	15	1	0	0	0.0667
ENSP00000268489	20	40	21	1	0	0	0.0952
ENSP00000268489	194	205	12	0	0	0	0.4167
ENSP00000268489	212	226	15	0	0	0	0.0667
ENSP00000268489	518	535	18	1	0	0	0.1111
ENSP00000268489	557	577	21	0.7143	0.0476	0	0.3333
ENSP00000268489	581	589	9	1	0	0	0.2222
ENSP00000268489	593	610	18	1	0	0	0
ENSP00000268489	2444	2452	9	1	1	0	0.4444
ENSP00000268489	2522	2530	9	0.5556	0	0	0
ENSP00000268489	3020	3028	9	0	0	0	0.4444
ENSP00000268489	3038	3046	9	0	0	0	0.2222
ENSP00000268489	3149	3157	9	1	0	0	0
ENSP00000268489	3164	3175	12	1	0.25	0	0
ENSP00000268489	3362	3373	12	0.4167	1	0	1
ENSP00000268489	3404	3424	21	1	0	0	0.0476
ENSP00000268489	3428	3451	24	1	0.75	0	0.0833
ENSP00000268489	3455	3466	12	0	0	0	0.3333
ENSP00000268489	3527	3535	9	0	0.2222	0	0.4444
ENSP00000268489	3542	3607	66	0.8939	0.3939	0	0.303
ENSP00000268489	3614	3703	90	1	0.3667	0	0.1111
ENSP00000219368	2	10	9	1	1	0	0
ENSP00000323362	107	115	9	0.7778	0	0	0.1111
ENSP00000323362	119	133	15	0	0	0	0
ENSP00000350230	68	100	33	0	0	1	0.6667
ENSP00000282849	95	106	12	0	0	1	0.6667
ENSP00000282849	113	121	9	0	0	1	0.3333
ENSP00000282849	143	154	12	0	0	1	0.4167
ENSP00000282849	248	259	12	0.9167	0	0	0.25
ENSP00000282849	497	508	12	0	0	0.1667	0
ENSP00000327048	41	49	9	0	0	0	0.6667
ENSP00000248272	59	94	36	0	0	1	0.5833
ENSP00000344223	2	10	9	0	0.3333	0	0.8889
ENSP00000312129	353	361	9	0	0	1	0.4444
ENSP00000253458	17	40	24	1	0	0	0.1667
ENSP00000262426	2	10	9	1	0	0	0
ENSP00000326272	44	52	9	0	0	0.4444	0
ENSP00000268616	677	685	9	0.1111	0	0	0.6667
ENSP00000284262	38	46	9	0	0	0.8889	0
ENSP00000284262	86	103	18	0	0	0.8889	0.1111
ENSP00000284262	569	577	9	1	0	0	0
ENSP00000270583	80	88	9	0	0	0	0.4444
ENSP00000261622	395	403	9	0	1	1	1
ENSP00000301011	221	229	9	0.2222	0	0	0.5556
ENSP00000263346	5	19	15	1	0.8667	0	0.4
ENSP00000315512	125	133	9	0	0	0	0.3333
ENSP00000306080	212	223	12	0	0	1	0.3333
ENSP00000337443	41	55	15	0	0	0	0.7333
ENSP00000337443	419	427	9	0	0	0	1
ENSP00000303909	482	493	12	0	0	0	0.4167
ENSP00000357360	2	10	9	1	0.7778	0	0
ENSP00000357360	143	157	15	0.2	0	0.1333	0.2667
ENSP00000357360	404	412	9	1	0	0	0
ENSP00000300574	224	235	12	0.8333	0	0	0
ENSP00000371582	2	10	9	0	0	0	0.6667
ENSP00000371582	23	34	12	0	0	0	0.9167
ENSP00000371582	248	259	12	0	0	1	0.4167
ENSP00000304350	5	16	12	0.3333	0	0	0
ENSP00000304350	278	286	9	0	0	0	0.1111
ENSP00000304360	71	79	9	0	0	0	0.5556
ENSP00000339435	5	13	9	0	0	0	0.7778
ENSP00000371338	557	565	9	0	0	0	0.8889
ENSP00000357354	98	106	9	0	1	1	1
ENSP00000357354	468	482	15	1	0.6667	0	0
ENSP00000380322	35	43	9	0	1	1	0.3333
ENSP00000380322	56	64	9	0	1	1	1
ENSP00000373657	300	314	15	0	0	0	0.8
ENSP00000373657	546	557	12	1	0	0	0.1667
ENSP00000373657	606	614	9	1	0.8889	0	0.5556
ENSP00000380229	54	62	9	0	0	0.6667	0.3333
ENSP00000371051	764	772	9	0	0	0	0.5556
ENSP00000371051	1301	1357	57	0	0	0	0.7018
ENSP00000371051	1745	1756	12	0	0	0	0.8333
ENSP00000370962	481	489	9	0	0	0	0
ENSP00000370898	188	196	9	0.4444	0	0.2222	0.6667
ENSP00000263088	341	349	9	0	0	0	0.6667
ENSP00000225665	2	10	9	0.2222	0	0	0
ENSP00000225665	23	31	9	0	0	1	0.5556
ENSP00000262482	2	10	9	0	0.8889	0	0.3333
ENSP00000262482	59	94	36	0.0833	0.25	1	0.3333
ENSP00000370739	161	169	9	0	0	1	0.8889
ENSP00000370739	173	181	9	0	0	1	0.4444
ENSP00000321813	116	130	15	0	0	1	0.4
ENSP00000250076	140	148	9	1	0	1	0
ENSP00000357345	231	239	9	0	0	1	0.1111
ENSP00000357345	246	275	30	0	0	1	0.4333
ENSP00000357345	447	455	9	0	0	1	1
ENSP00000225296	347	355	9	0	0	1	0.6667
ENSP00000225296	359	379	21	0	0	1	0.8095
ENSP00000158771	95	106	12	0	0.8333	1	0.8333
ENSP00000250101	62	73	12	0	0	1	0.5833
ENSP00000225728	38	49	12	0	0	1	0.5
ENSP00000357342	14	22	9	1	0.2222	0	0
ENSP00000357342	221	229	9	0	1	1	1
ENSP00000309751	17	28	12	0	0	0.6667	1
ENSP00000007699	80	88	9	1	0	0	0
ENSP00000336702	35	43	9	0	0	0	0
ENSP00000305288	95	112	18	0.5556	0	1	0
ENSP00000315387	368	376	9	0	0	1	0.8889
ENSP00000293829	47	58	12	0.25	0	0	0.4167
ENSP00000369973	440	448	9	1	0.3333	0	0
ENSP00000293826	2	22	21	0.8095	0.7143	0	0.5238
ENSP00000366284	906	914	9	0.6667	0	0	0
ENSP00000366284	918	926	9	1	0.3333	0	0.5556
ENSP00000366284	939	950	12	0.9167	0.4167	0	0
ENSP00000366284	957	965	9	0.1111	0	0	0
ENSP00000366284	1239	1247	9	0	0	0	0
ENSP00000369833	123	134	12	0	0	0	0.3333
ENSP00000226091	215	223	9	1	0	0	0
ENSP00000226091	233	265	33	0.4848	0.5455	0	0.4545
ENSP00000332103	2	19	18	0	0.7222	0	0.6667
ENSP00000302719	23	31	9	1	1	0	0
ENSP00000302783	65	73	9	0	0	1	0.6667
ENSP00000314420	698	706	9	0.7778	0	0	0.2222
ENSP00000357330	2	16	15	1	0	0	0.1333
ENSP00000357330	146	154	9	0.4444	0	0	0.4444
ENSP00000357330	230	241	12	1	1	0	0
ENSP00000308220	260	274	15	0	0	0	0.2667
ENSP00000269300	101	109	9	0	0	1	1
ENSP00000269300	722	733	12	0	0	1	0.6667
ENSP00000173229	68	76	9	0	0	1	0.1111
ENSP00000299764	435	443	9	0	0	1	0.4444
ENSP00000262441	362	370	9	0	1	1	1
ENSP00000322608	137	151	15	1	0	0	0.2
ENSP00000252173	152	160	9	0	0	1	0.4444
ENSP00000252173	194	202	9	0	0	1	1
ENSP00000255381	191	199	9	0	0	1	1
ENSP00000255381	395	403	9	0	0	1	0.7778
ENSP00000255381	1088	1096	9	1	0.1111	1	0.4444
ENSP00000255381	1307	1315	9	0.3333	0	1	0.7778
ENSP00000226207	86	94	9	0.1111	0	0.6667	0.7778
ENSP00000226207	191	199	9	0	0	1	1
ENSP00000226207	770	781	12	0	0	0.0833	0.9167
ENSP00000245503	191	199	9	0	0	1	1
ENSP00000245503	494	502	9	0	0	1	0.8889
ENSP00000245503	1007	1015	9	1	0	0	0.7778
ENSP00000245503	1040	1054	15	0.6	0	0	0.7333
ENSP00000245503	1181	1189	9	1	0	1	0.8889
ENSP00000226209	473	481	9	0	0	1	0.7778
ENSP00000226209	530	538	9	0	0	1	0.6667
ENSP00000226209	1358	1366	9	0.6667	0.2222	1	0.7778
ENSP00000226209	1382	1390	9	1	0.6667	1	1
ENSP00000226209	1721	1732	12	0.8333	0	1	0.5
ENSP00000226209	1784	1795	12	0.9167	0	1	1
ENSP00000348415	353	361	9	1	0	0	0
ENSP00000337445	29	37	9	1	0	0	0
ENSP00000354213	17	34	18	0.6111	1	0	0.3889
ENSP00000308937	62	70	9	0	0.1111	1	1
ENSP00000285274	371	379	9	0	0	0.6667	0.1111
ENSP00000379198	1857	1874	18	1	0	0	0.8889
ENSP00000379198	1881	1895	15	0.6	0	0	0.8667
ENSP00000379198	1902	1910	9	0.7778	0	0	0
ENSP00000379198	1917	1967	51	0.8235	0	0	0.4902
ENSP00000379168	711	722	12	0	0	1	0.4167
ENSP00000379122	5	13	9	0.8889	0	0	0.4444
ENSP00000379122	1496	1504	9	1	0	0	0.3333
ENSP00000379122	1682	1693	12	0	0	0	0.5
ENSP00000379122	1709	1723	15	0.4	0.7333	0	0
ENSP00000268719	65	73	9	0.3333	1	0	0.1111
ENSP00000379048	77	85	9	0	0	0	0.5556
ENSP00000379048	533	541	9	1	0	0	0
ENSP00000379017	2	10	9	0	0	0	0.1111
ENSP00000357320	215	223	9	0.1111	0	1	0.1111
ENSP00000378985	230	238	9	1	0	0	0
ENSP00000354877	335	364	30	0.6	0.6	0	0.1667
ENSP00000225737	11	19	9	1	0	0	0
ENSP00000262394	2	13	12	0	0	0	0.3333
ENSP00000262394	260	268	9	0	0	1	0.3333
ENSP00000357307	308	319	12	0	0	0.9167	0.5833
ENSP00000327251	170	181	12	0	0	1	0.8333
ENSP00000337040	215	226	12	0	0	1	0.5
ENSP00000378731	170	178	9	0	0	1	1
ENSP00000292090	8	22	15	0	1	0	0.8
ENSP00000357298	72	80	9	0	0	0	0.2222
ENSP00000378328	326	337	12	0.5	0	1	0.5
ENSP00000378328	602	610	9	1	1	0	1
ENSP00000269033	1412	1420	9	1	0	0	0
ENSP00000378298	227	238	12	0	0	1	0.5
ENSP00000378262	257	265	9	0	0	0.2222	1
ENSP00000316578	2	10	9	1	0.4444	0	0
ENSP00000316578	14	22	9	1	1	0	0
ENSP00000357292	326	343	18	1	0.7222	0	0
ENSP00000357292	347	361	15	1	0.6667	0	0.0667
ENSP00000261712	2	10	9	0	0	0	0.7778
ENSP00000318486	83	91	9	0	0	1	0.4444
ENSP00000316532	5	13	9	0	0.8889	0	0.3333
ENSP00000367787	77	85	9	0	0	0	0.3333
ENSP00000326170	2	13	12	0	0	0	0.25
ENSP00000338408	212	220	9	0	0.2222	1	0.1111
ENSP00000357283	2	16	15	1	0	0	0.3333
ENSP00000357283	626	652	27	0.6296	0.4815	0	0.3333
ENSP00000354075	10	18	9	0	0	0	1
ENSP00000254466	644	652	9	0.7778	0	0	0.2222
ENSP00000251312	56	70	15	0	0	1	0.4
ENSP00000254457	2	10	9	0	0	0.7778	0
ENSP00000254457	29	40	12	0	0	1	0.1667
ENSP00000254457	140	148	9	1	1	0	0
ENSP00000292964	11	19	9	0.1111	0	0	0
ENSP00000377904	382	390	9	0.6667	0	0	0.2222
ENSP00000377904	982	990	9	0.3333	0	0	0.2222
ENSP00000377904	1015	1023	9	0	0	0	0.4444
ENSP00000377904	1027	1035	9	0.1111	0	0	0
ENSP00000377904	1042	1050	9	0.6667	0	0	0.5556
ENSP00000225893	2	13	12	0	0.75	1	0.75
ENSP00000225893	185	202	18	0.5556	0	0	0.3889
ENSP00000225893	206	214	9	0.1111	0	0	0.1111
ENSP00000225893	392	400	9	1	0	1	0
ENSP00000308901	32	40	9	0	0	0	0.4444
ENSP00000316426	827	844	18	1	1	0	0
ENSP00000316426	914	922	9	0.8889	0.1111	0	0
ENSP00000316426	1082	1090	9	1	0.5556	0	0
ENSP00000225426	8	16	9	0	0	1	0.5556
ENSP00000269554	74	85	12	0	0	0	0.3333
ENSP00000300651	533	595	63	0.8889	0.381	0	0.1746
ENSP00000300651	599	646	48	1	0.5208	0	0.2917
ENSP00000300651	656	667	12	1	0	0	0.25
ENSP00000300647	494	502	9	1	0	0	0.4444
ENSP00000300647	599	610	12	1	0.8333	0	0.5
ENSP00000300647	1241	1249	9	1	0	0	0.1111
ENSP00000300647	1256	1288	33	1	0.7576	0	0
ENSP00000300647	1298	1324	27	1	0	0	0.2593
ENSP00000300647	1370	1387	18	0.8889	0.6111	0	0.1111
ENSP00000377813	178	186	9	1	0	1	0
ENSP00000377778	8	16	9	1	0.5556	0	0
ENSP00000293068	146	160	15	0	0	1	0.1333
ENSP00000293068	242	253	12	0.25	0	0	0.5833
ENSP00000341926	283	295	13	0	0	0.6154	0.7692
ENSP00000264639	2	10	9	1	0	0	0.3333
ENSP00000377684	32	40	9	0	0	1	0.4444
ENSP00000377684	347	355	9	0	0	1	0.2222
ENSP00000264637	32	40	9	0	0	0	0.2222
ENSP00000264637	371	400	30	0.4667	0	0	0.3333
ENSP00000264637	404	448	45	0.8	0	0	0.4889
ENSP00000320924	254	262	9	1	1	0	0
ENSP00000269593	32	40	9	0	0	1	0.6667
ENSP00000323967	98	109	12	0	0	1	0.3333
ENSP00000264640	2	25	24	0	0	1	0.9167
ENSP00000310573	344	352	9	0.1111	0.8889	1	1
ENSP00000305263	353	361	9	0.5556	0.6667	1	1
ENSP00000269576	449	457	9	1	0.3333	1	0.5556
ENSP00000209718	410	418	9	0	0	0	1
ENSP00000347823	164	172	9	0	0	1	0.5556
ENSP00000355124	53	61	9	0	1	0	0.1111
ENSP00000357244	14	22	9	0.8889	0	0	0.1111
ENSP00000347649	56	67	12	0	1	0	1
ENSP00000317110	83	91	9	0	0	0	0.6667
ENSP00000317110	155	163	9	0	0	1	0.4444
ENSP00000384418	728	736	9	0	0	1	0.2222
ENSP00000225916	2	10	9	1	0.7778	0	0
ENSP00000225916	23	34	12	1	1	0	0
ENSP00000225916	74	82	9	1	0.8889	0	0
ENSP00000225916	98	106	9	0.3333	0	1	0.8889
ENSP00000345689	2	10	9	0.7778	1	0	0
ENSP00000264661	212	220	9	0	0	0	0.6667
ENSP00000293330	98	106	9	0.1111	0	1	0
ENSP00000293328	44	55	12	0	0	1	0.0833
ENSP00000377406	251	268	18	0	0	1	0.6667
ENSP00000377406	284	304	21	0	0	1	0.7143
ENSP00000246912	14	28	15	1	0.6667	0	0.0667
ENSP00000309432	158	166	9	0	0	0	0.5556
ENSP00000293349	533	544	12	0.5833	1	0	1
ENSP00000293349	764	772	9	1	0	0	0
ENSP00000293349	782	790	9	1	0	0	0
ENSP00000332504	230	238	9	0	1	1	0.6667
ENSP00000253794	98	106	9	0	0	1	0.4444
ENSP00000246914	1220	1228	9	1	0	0	0.3333
ENSP00000293362	200	208	9	0	0	1	0.7778
ENSP00000253788	53	61	9	0	0.3333	1	0.6667
ENSP00000350283	281	292	12	1	0	0	0.25
ENSP00000350283	296	304	9	0.5556	0	0	0.5556
ENSP00000262415	56	64	9	0	0	0	0.4444
ENSP00000321835	5	16	12	0.5	0	0.8333	0.0833
ENSP00000226004	71	79	9	0	0	1	0.3333
ENSP00000350672	20	31	12	0	1	0	1
ENSP00000255039	41	67	27	0	0	0.8889	0.4444
ENSP00000323901	524	538	15	0	0	1	0.7333
ENSP00000200557	182	196	15	0	0	0.5333	0.2
ENSP00000333193	272	280	9	0	0	0	0
ENSP00000262414	341	349	9	0	0	1	0.7778
ENSP00000258960	2	22	21	1	0	0	0.0476
ENSP00000328773	11	22	12	1	0	0	0.1667
ENSP00000328773	44	52	9	1	0	0	0.3333
ENSP00000340820	395	403	9	1	1	0	0.5556
ENSP00000340820	410	445	36	1	0.1111	0	0.0278
ENSP00000340820	449	460	12	1	0.4167	0	0.3333
ENSP00000340820	611	625	15	1	0	1	0.5333
ENSP00000262419	2	16	15	0	0.9333	0	0.6
ENSP00000262419	23	34	12	1	0.0833	0	0
ENSP00000262419	44	52	9	0	0.5556	0	0.3333
ENSP00000262419	161	172	12	1	0.75	0	0.0833
ENSP00000262419	206	217	12	1	0	0	0
ENSP00000262419	224	232	9	1	0	0	0
ENSP00000262419	782	790	9	1	0	0	0
ENSP00000225512	8	22	15	0	0.6	0	0.8
ENSP00000225512	296	304	9	0	0	1	0.1111
ENSP00000225567	14	22	9	0.6667	0	0	0.6667
ENSP00000066544	701	709	9	0	0	0.2222	0.3333
ENSP00000290158	53	61	9	0	0	1	0.7778
ENSP00000290158	170	178	9	0.2222	0	0	0.8889
ENSP00000290158	833	844	12	0	0	0	0.8333
ENSP00000340799	41	58	18	1	0	0	0
ENSP00000225573	38	46	9	0	0	0	0.2222
ENSP00000354855	21	29	9	0	0	0	1
ENSP00000354855	90	98	9	0	0	0	0.3333
ENSP00000354855	156	164	9	1	0	0	0.1111
ENSP00000377059	2	10	9	0	0	0	0.3333
ENSP00000331741	20	67	48	0.7917	0.1042	0	0.2292
ENSP00000331741	80	88	9	1	1	0	0
ENSP00000308252	173	181	9	1	0.6667	0	0
ENSP00000308252	359	370	12	1	0	0	0
ENSP00000308252	416	424	9	1	0	0	0
ENSP00000328928	73	81	9	1	1	0	0
ENSP00000239151	2	40	39	0.1282	0.4103	0	0.1282
ENSP00000225648	2	19	18	0	0	0	0.2222
ENSP00000225648	80	88	9	0	0	0	0.3333
ENSP00000239165	2	19	18	0	0	0	0.2222
ENSP00000239165	116	127	12	0	0	0	0.5833
ENSP00000309439	134	142	9	0.8889	0	1	0.3333
ENSP00000290295	137	145	9	0	0	0	0
ENSP00000258947	101	112	12	0	0	1	0.4167
ENSP00000357199	83	91	9	0	0	0	0.6667
ENSP00000300404	230	238	9	0	0	0	0.2222
ENSP00000377001	2	16	15	0.6667	0	0	0
ENSP00000240364	53	64	12	1	0	0	0
ENSP00000240364	74	85	12	0.5	0	0	0.0833
ENSP00000240364	110	118	9	0.3333	0	0	0.4444
ENSP00000007722	53	61	9	0	0	0	1
ENSP00000357189	90	98	9	1	0	0.8889	0
ENSP00000017003	614	643	30	0	0	1	0.5333
ENSP00000225972	5	19	15	0.4	0	0	0
ENSP00000258969	125	133	9	0	0.7778	1	0.6667
ENSP00000258969	170	178	9	0	0	0	0.5556
ENSP00000271526	185	193	9	1	0	0	0.2222
ENSP00000006658	335	343	9	0	0	1	0.1111
ENSP00000240304	23	31	9	0.1111	0	1	0
ENSP00000240304	389	397	9	1	0.8889	0	0
ENSP00000240304	413	421	9	1	0	0	0.1111
ENSP00000268957	2	10	9	0	0	1	0.8889
ENSP00000268957	44	55	12	0	0	1	0
ENSP00000268957	287	298	12	0.9167	0	0	0
ENSP00000268957	329	340	12	0.4167	0	0	0.0833
ENSP00000374147	466	474	9	0	0	0	0.6667
ENSP00000299335	233	250	18	0	0	1	0.3889
ENSP00000365530	503	514	12	0	0	1	0.5833
ENSP00000262065	206	214	9	0	0	1	1
ENSP00000328181	203	211	9	0	0.8889	1	0.6667
ENSP00000284061	68	76	9	0	0	1	0.4444
ENSP00000284073	269	280	12	0.9167	0	0	0
ENSP00000284073	317	325	9	0	0	0	0.5556
ENSP00000320184	128	136	9	0	0	0.5556	0.6667
ENSP00000384712	299	307	9	1	0	0	0.6667
ENSP00000258962	185	193	9	1	0	0	0.7778
ENSP00000258962	203	217	15	1	1	0	0.0667
ENSP00000258962	230	247	18	1	1	0	0
ENSP00000240343	71	79	9	0	0	1	0.8889
ENSP00000225504	104	112	9	0	0	0	0.2222
ENSP00000385328	2	16	15	0	0.7333	0	0.7333
ENSP00000385328	239	247	9	0	0	0	1
ENSP00000325285	1181	1189	9	0	0	0	0.6667
ENSP00000312411	509	517	9	1	1	0	0
ENSP00000312411	557	565	9	0.5556	0	0	0.2222
ENSP00000251241	2	16	15	1	0	0	0.0667
ENSP00000262291	53	61	9	0	0	0	0.8889
ENSP00000225577	221	229	9	0	0	1	0.2222
ENSP00000225577	281	289	9	0	0	1	0.7778
ENSP00000304670	173	181	9	0	0	0	0.8889
ENSP00000306682	2	10	9	0	0	0	0.3333
ENSP00000385323	812	823	12	1	0	0	0
ENSP00000240328	71	82	12	0.5	0	0	0.3333
ENSP00000316512	212	223	12	1	0	0	0.6667
ENSP00000290866	68	76	9	0.3333	0	1	0.2222
ENSP00000290866	158	166	9	0	0	1	0.3333
ENSP00000333157	248	256	9	0	0	0	0.8889
ENSP00000333268	236	244	9	0.2222	0	0	0.3333
ENSP00000333268	248	256	9	1	0	0	0
ENSP00000258991	317	328	12	1	0.75	0	0.25
ENSP00000258991	515	523	9	0	0	0	0.3333
ENSP00000258991	902	910	9	0	0	1	0.4444
ENSP00000225792	533	541	9	0.1111	0	0	0.4444
ENSP00000239138	305	313	9	0	0	1	0.6667
ENSP00000284384	71	79	9	0	0	1	0.5556
ENSP00000262138	20	28	9	0	0	1	1
ENSP00000307208	2393	2410	18	1	1	0	0.2778
ENSP00000307208	2849	2857	9	0	0	1	1
ENSP00000351410	191	199	9	0	0	1	0.1111
ENSP00000226094	122	133	12	0	0	0	1
ENSP00000284425	545	553	9	0	0	1	0.5556
ENSP00000350198	350	361	12	0.3333	0	0	0.6667
ENSP00000340595	2	10	9	1	1	0	0
ENSP00000328090	2	10	9	0.6667	1	0	0.6667
ENSP00000301587	8	16	9	0	0	1	0.7778
ENSP00000339007	2	10	9	0	0	0.7778	0.1111
ENSP00000200181	1385	1402	18	0.3889	0	0	0.2778
ENSP00000364334	29	40	12	0.25	0	1	0.5
ENSP00000364334	44	52	9	0	0	1	0.2222
ENSP00000254810	116	130	15	0	0	1	0.6667
ENSP00000254806	161	175	15	0.0667	0.9333	1	0
ENSP00000269383	122	130	9	0	0	0.5556	0.6667
ENSP00000387085	57	71	15	0	0.6667	0	0.7333
ENSP00000293217	92	100	9	0	0	0	0
ENSP00000314973	8	16	9	0	0	0	0.5556
ENSP00000293230	20	28	9	0	0.5556	0.6667	1
ENSP00000376276	41	55	15	0.1333	0	1	0.2
ENSP00000364138	345	356	12	0	0	0	0
ENSP00000262768	29	40	12	0	0	1	0
ENSP00000269385	2	19	18	0	0	0.3889	0.6667
ENSP00000269385	29	37	9	0	0	1	0.4444
ENSP00000269349	32	40	9	0.1111	0	0	0.2222
ENSP00000331514	176	184	9	0	0	1	0.4444
ENSP00000327801	32	46	15	0	0	1	0.8667
ENSP00000323516	296	304	9	0	0	1	0.8889
ENSP00000323516	311	322	12	0	0	0.4167	0.8333
ENSP00000335677	128	139	12	0.0833	0	0.25	0
ENSP00000335677	182	193	12	0.3333	0	0	0.5833
ENSP00000376139	209	220	12	0	0	0.0833	0.6667
ENSP00000352892	527	535	9	0	0	0	0.4444
ENSP00000217652	5	16	12	1	0.75	0	0
ENSP00000327959	236	247	12	0.75	0	0	0.5
ENSP00000327959	359	367	9	1	0	0	0
ENSP00000316377	845	856	12	0.0833	0	1	0.9167
ENSP00000316377	884	892	9	0	0	1	0.5556
ENSP00000316377	896	907	12	1	0	1	0.1667
ENSP00000316377	917	952	36	1	0.6111	1	0.6111
ENSP00000316377	956	976	21	0.5238	0	1	0.381
ENSP00000349503	2	10	9	0	0	0	0.5556
ENSP00000349503	14	25	12	0	0	0	0.5
ENSP00000343158	653	688	36	0.3611	0.1667	0	0.4167
ENSP00000382976	461	481	21	0	0	0	0.5238
ENSP00000331418	518	526	9	0	0	1	0.6667
ENSP00000331418	962	970	9	0	0	1	0.3333
ENSP00000331418	1259	1270	12	0	0	1	0.4167
ENSP00000305027	581	589	9	0.7778	0.1111	0	0
ENSP00000305027	674	682	9	0.6667	0	0	0.8889
ENSP00000262126	11	22	12	1	0	0	0
ENSP00000262126	89	97	9	1	0	0	0.8889
ENSP00000318697	371	379	9	0	0	1	0.8889
ENSP00000269143	155	163	9	0	0	1	1
ENSP00000311857	41	49	9	0.1111	0	0.8889	0
ENSP00000372804	356	364	9	0	0	1	0.1111
ENSP00000382697	11	19	9	0	0	0	0.6667
ENSP00000261537	626	634	9	0	0	1	0
ENSP00000341874	284	295	12	0	0	1	0.8333
ENSP00000341874	302	325	24	0	0	1	0.2917
ENSP00000355033	260	271	12	1	0	0	0
ENSP00000320291	938	946	9	0	0	0.3333	0
ENSP00000314831	2	10	9	0.6667	0	0	0
ENSP00000314831	83	91	9	0	0	1	1
ENSP00000269141	614	622	9	0.4444	0	1	0.2222
ENSP00000352785	1014	1022	9	0	0	0	0.7778
ENSP00000306459	365	376	12	0	0	0.6667	0.3333
ENSP00000283351	269	283	15	0.4667	1	1	0.1333
ENSP00000382165	389	397	9	0	0	0	0.3333
ENSP00000382165	506	520	15	1	0.4667	0	0
ENSP00000382124	20	28	9	0	0	0	0.4444
ENSP00000382124	413	448	36	0.4444	0	0	0.5556
ENSP00000382124	461	475	15	0.1333	0	0	0.8
ENSP00000300249	8	19	12	0.9167	0	0	0.0833
ENSP00000300249	26	37	12	0	0	0	0.25
ENSP00000300249	47	58	12	0	0	0	0.6667
ENSP00000382022	2	10	9	0	0	0	0.2222
ENSP00000349955	5	19	15	0	0	0	0.8
ENSP00000349955	254	262	9	0	1	0	1
ENSP00000349955	278	286	9	0	0	0	0.6667
ENSP00000321805	14	22	9	0	0.5556	0.1111	0.3333
ENSP00000282030	146	163	18	1	0	0	0.0556
ENSP00000282030	191	199	9	1	0	0	0
ENSP00000282030	686	697	12	1	0	0	0
ENSP00000282030	701	709	9	1	0	0	0
ENSP00000282030	734	742	9	1	0	0	0
ENSP00000282030	749	763	15	1	0	0	0
ENSP00000282030	878	889	12	0.75	0.8333	0	0.4167
ENSP00000282030	938	949	12	0	0	0	0.0833
ENSP00000282030	962	1006	45	0.2667	0	0	0.0889
ENSP00000282041	8	16	9	1	0.8889	0	0.8889
ENSP00000282041	1775	1783	9	0	0	0	0.2222
ENSP00000321343	14	22	9	0	0	0	0.5556
ENSP00000256433	50	58	9	0	0	1	1
ENSP00000372459	71	79	9	1	0	0	0
ENSP00000372459	335	343	9	1	0	0	0.4444
ENSP00000372459	592	600	9	0	0	0	0.7778
ENSP00000262158	5	13	9	0.6667	0	0	0.8889
ENSP00000262158	164	184	21	0	0	1	0.381
ENSP00000262158	251	265	15	0	0	0.6	0.5333
ENSP00000285106	101	109	9	1	0	0	0
ENSP00000304146	5	19	15	0	0	0	0.8
ENSP00000304146	536	544	9	0	0	1	0.3333
ENSP00000304146	821	853	33	0	0	0.2424	0.1515
ENSP00000304146	1046	1054	9	0.7778	0	0	0
ENSP00000304146	1355	1366	12	1	0	1	0
ENSP00000217515	14	22	9	0.1111	0	1	0
ENSP00000254442	722	730	9	0.4444	0	0	0.1111
ENSP00000254442	965	982	18	0.3333	0	0	0.3333
ENSP00000254442	1373	1384	12	0	0	0	0.4167
ENSP00000283684	326	334	9	0	0	1	0.5556
ENSP00000381305	320	331	12	0	0	0	0.25
ENSP00000381305	353	364	12	0	0	0	0.6667
ENSP00000262716	30	38	9	0.2222	0	0	0.1111
ENSP00000262716	543	554	12	0	0	0	0.4167
ENSP00000262716	561	575	15	0.0667	0	0	0.7333
ENSP00000262716	831	842	12	0	0	0	0.0833
ENSP00000262716	846	863	18	0	0	0	0.5556
ENSP00000262716	891	911	21	0	0	0	0.1905
ENSP00000262716	939	974	36	0	0	0	0.7222
ENSP00000251047	167	175	9	0	0	1	0.5556
ENSP00000299766	194	205	12	0	0	1	1
ENSP00000262717	2	13	12	0	0	0	0.0833
ENSP00000262717	473	484	12	0	0	1	0.5
ENSP00000316628	98	106	9	0	0	0	0.4444
ENSP00000381198	251	265	15	0	0	0	0.8667
ENSP00000381185	149	157	9	0	0	1	0.7778
ENSP00000238497	266	274	9	0	0	1	0.4444
ENSP00000341584	143	151	9	0	0	1	1
ENSP00000337212	2	10	9	0	0	0.4444	0.5556
ENSP00000319166	74	100	27	0	0	1	0.4074
ENSP00000262150	134	145	12	0	0	0.3333	0.4167
ENSP00000310565	8	19	12	0	0.5833	0	1
ENSP00000310565	605	613	9	0	0	0	0.7778
ENSP00000310565	1160	1168	9	0	0	1	0.5556
ENSP00000310565	1214	1222	9	0	0	0.2222	0
ENSP00000269503	17	25	9	0	0	0	0
ENSP00000313088	98	109	12	0	0	1	0.4167
ENSP00000357052	389	400	12	0	0	0	0.6667
ENSP00000357052	446	454	9	0	0	1	0.5556
ENSP00000357052	560	568	9	1	0.4444	0	0
ENSP00000323584	284	292	9	0	0	0.3333	0
ENSP00000323584	893	901	9	0	0	0	1
ENSP00000323584	923	931	9	0	0	0	0.5556
ENSP00000357051	32	43	12	1	1	0	0
ENSP00000357051	65	73	9	0	0	1	0.8889
ENSP00000299727	98	106	9	0	0	1	0.8889
ENSP00000299466	1037	1048	12	0.5	0	0	0
ENSP00000304500	173	181	9	0	0	0	1
ENSP00000304500	356	364	9	0	0	1	0.1111
ENSP00000343144	233	244	12	0.1667	0	0.6667	0.6667
ENSP00000255641	2	10	9	1	0.6667	0	0
ENSP00000304467	344	355	12	0	0	1	0.6667
ENSP00000078429	2	10	9	0	0	0	0.8889
ENSP00000078429	32	43	12	0	0	1	0.9167
ENSP00000292672	338	346	9	0	0	0	0.2222
ENSP00000323587	65	73	9	0	0	0	0.5556
ENSP00000301264	65	76	12	0	0	1	0.5833
ENSP00000262971	248	256	9	0	0	0	0.5556
ENSP00000221852	14	25	12	1	0.6667	0	0
ENSP00000269856	83	91	9	0	0	0.4444	0.4444
ENSP00000347106	630	650	21	0.381	0	1	0.3333
ENSP00000347106	654	662	9	0.8889	0	1	0.5556
ENSP00000347106	702	710	9	1	1	0.7778	0
ENSP00000292123	245	253	9	1	0	0	0
ENSP00000292123	266	277	12	1	0	0	0
ENSP00000292123	284	298	15	1	0	0	0.4
ENSP00000292123	302	322	21	1	0.1905	0	0.2381
ENSP00000292123	347	382	36	1	0.0278	0	0
ENSP00000306335	128	136	9	0.4444	0.2222	1	0.5556
ENSP00000252674	143	154	12	1	0	0	0.0833
ENSP00000252674	158	178	21	1	0	0	0.0476
ENSP00000356991	2	10	9	0	0	0	0
ENSP00000356989	2	10	9	1	0.6667	0	0
ENSP00000221480	2	13	12	0	0.8333	0.6667	0.75
ENSP00000264079	215	223	9	0	0.3333	0	0.3333
ENSP00000221283	2	10	9	0	0	0	0.3333
ENSP00000376027	278	286	9	0	0	0	0.5556
ENSP00000376027	332	343	12	0	0	0	1
ENSP00000313226	56	67	12	0	0	1	0
ENSP00000385269	2	10	9	0.3333	0	0	0
ENSP00000385269	278	295	18	0	0	1	0.3889
ENSP00000385269	314	325	12	0	0	0.0833	0.5833
ENSP00000333547	5	13	9	0	0	0.1111	0.4444
ENSP00000325376	149	184	36	0.7778	0.6111	0	0.4444
ENSP00000325376	188	196	9	0	0.7778	0	0.6667
ENSP00000325376	227	235	9	0	0	1	0.7778
ENSP00000325376	335	343	9	0	0	0	0.2222
ENSP00000377493	2	10	9	0	0	0	0.7778
ENSP00000240185	242	253	12	0	0	0	0.5833
ENSP00000240185	257	289	33	0.9091	0.5455	0	0.1818
ENSP00000264833	2	10	9	0	0.8889	0	0.2222
ENSP00000253109	104	112	9	0.1111	0	0	1
ENSP00000352516	77	91	15	0.2	0	1	0.6
ENSP00000221980	2	22	21	0	0.7619	0	0.7143
ENSP00000171111	116	124	9	0	0	1	0.6667
ENSP00000250237	44	52	9	0	0	0	0.6667
ENSP00000214869	2	10	9	0	0.8889	0	0.6667
ENSP00000293771	2	10	9	1	1	0	0.2222
ENSP00000356967	53	61	9	0	0	1	0.7778
ENSP00000210060	8	16	9	0.1111	0	0	0.4444
ENSP00000242784	2	10	9	1	0.2222	0	0
ENSP00000303315	209	217	9	1	0.1111	1	0.3333
ENSP00000222214	65	76	12	0	0	1	1
ENSP00000350352	536	544	9	1	0	0	0.2222
ENSP00000383690	421	432	12	0	0	0.8333	0.25
ENSP00000254322	44	64	21	0.2857	0	1	0.6667
ENSP00000263377	29	43	15	1	1	0	0.2667
ENSP00000263377	194	202	9	1	0.6667	0	0
ENSP00000300935	2	10	9	0	0	0.1111	0.6667
ENSP00000300935	14	28	15	0	0	1	0.5333
ENSP00000356920	290	298	9	0	0	0	0
ENSP00000269881	137	145	9	0	0	1	0.3333
ENSP00000221671	599	607	9	0	0	0	1
ENSP00000263390	2	22	21	0.6667	0	0	0.4762
ENSP00000263390	566	577	12	0	0	0	0.1667
ENSP00000187762	11	19	9	0	0.5556	0	0.5556
ENSP00000291442	215	223	9	0	0	1	0.4444
ENSP00000252603	83	91	9	0	0	1	0
ENSP00000222248	110	118	9	0	0	1	0.3333
ENSP00000355133	122	130	9	0	0	1	0.4444
ENSP00000315147	26	34	9	0	0	0	0.7778
ENSP00000315147	41	49	9	0	0	0	0.3333
ENSP00000282169	5	13	9	0	0	0	0
ENSP00000282169	230	241	12	0	0	1	0.6667
ENSP00000337926	401	418	18	0	0	0	0.5
ENSP00000252575	314	325	12	0.4167	0	1	0.1667
ENSP00000247001	203	217	15	0.3333	0	1	0.5333
ENSP00000271469	374	385	12	0	0	1	0.8333
ENSP00000251203	113	121	9	1	0.3333	1	0
ENSP00000251203	128	136	9	0	0	1	1
ENSP00000203556	659	667	9	0.8889	0.7778	1	0.3333
ENSP00000299373	140	148	9	0.7778	0	0.1111	0
ENSP00000376097	137	145	9	0	0	1	0.7778
ENSP00000376090	809	817	9	0.8889	1	0	0
ENSP00000376090	851	859	9	1	0.5556	0	0.5556
ENSP00000376090	1013	1021	9	0.8889	0	0	0.7778
ENSP00000344937	242	253	12	0	0	1	1
ENSP00000023064	182	193	12	0	1	1	1
ENSP00000170564	347	355	9	0	0	0	0
ENSP00000284006	5	13	9	1	0.5556	0	0
ENSP00000348594	44	52	9	0.8889	0.5556	1	0
ENSP00000348594	215	223	9	1	0	0	0
ENSP00000299505	14	22	9	0	0	0	0.5556
ENSP00000354575	26	37	12	0	0.1667	0	0
ENSP00000262624	266	274	9	0	0	1	0.4444
ENSP00000328230	35	43	9	0	0.6667	1	0.6667
ENSP00000341455	284	310	27	0	0	0.3704	0.7037
ENSP00000341455	317	325	9	1	0.3333	0	0
ENSP00000341455	353	367	15	0.6	0	0	0.1333
ENSP00000341455	371	382	12	0.6667	0	0	0.75
ENSP00000246549	95	103	9	0	0	1	0.6667
ENSP00000339458	188	196	9	1	0	0	0.4444
ENSP00000262633	5	13	9	1	1	0	0
ENSP00000340226	35	46	12	0	0	1	0.75
ENSP00000340226	89	97	9	0	0	0.6667	0.6667
ENSP00000246529	395	406	12	1	0.25	0	0
ENSP00000301233	20	28	9	0	0	1	0.4444
ENSP00000325864	14	22	9	0	0	0	0.3333
ENSP00000325864	26	37	12	0.5833	0	0	0.25
ENSP00000346827	32	40	9	0	0	0	0.2222
ENSP00000325018	38	46	9	0	0	1	0.5556
ENSP00000356856	53	61	9	0.6667	0.3333	1	0.6667
ENSP00000334940	62	70	9	1	0	0	0
ENSP00000334940	74	88	15	1	0.6	0	0.2667
ENSP00000334940	95	103	9	1	1	0	0
ENSP00000252699	2	13	12	0.0833	0	0	0.25
ENSP00000312789	380	403	24	0.875	0.5	1	0.0833
ENSP00000312789	587	595	9	1	0.8889	0	0.8889
ENSP00000311760	8	25	18	1	0.7222	0	0.2778
ENSP00000356848	2	10	9	0	0	0.4444	0.7778
ENSP00000375892	350	358	9	0	0	1	0.4444
ENSP00000350556	381	392	12	1	0	0	0.8333
ENSP00000263373	2426	2434	9	0.8889	0	1	0.7778
ENSP00000263370	26	34	9	1	0.7778	0	0
ENSP00000263370	47	58	12	1	1	0	0
ENSP00000243563	32	40	9	0	0	1	1
ENSP00000301173	32	43	12	0	1	0.9167	0.0833
ENSP00000263367	515	523	9	0.2222	0	0	0.1111
ENSP00000263367	665	673	9	1	1	0	0
ENSP00000263367	755	763	9	1	1	0	0
ENSP00000263367	824	832	9	0.5556	1	0	0.6667
ENSP00000356836	689	700	12	0	0.1667	0	0.0833
ENSP00000302397	5	13	9	1	1	0	0
ENSP00000222329	344	352	9	1	0	0	0
ENSP00000160740	98	106	9	1	0.4444	0	0
ENSP00000160740	839	850	12	1	1	0	0
ENSP00000383957	463	477	15	0.1333	0	0	0.3333
ENSP00000359540	83	91	9	0	0	0	1
ENSP00000375827	32	43	12	0	0	0	0.4167
ENSP00000262888	98	109	12	0	0	1	0.8333
ENSP00000252487	11	22	12	1	1	0	0
ENSP00000270281	2	13	12	0.6667	0.5833	0	0.3333
ENSP00000270281	71	82	12	0.5	0.5833	1	0.3333
ENSP00000302770	2	10	9	1	0	0	0
ENSP00000302770	107	118	12	0.0833	0	0	0.0833
ENSP00000262891	383	394	12	1	0.3333	0	0.4167
ENSP00000336871	262	270	9	0	0	0.1111	1
ENSP00000245919	50	58	9	1	0	0	0.2222
ENSP00000245919	212	223	12	0.25	0	0	0.5
ENSP00000245919	254	268	15	1	0.7333	0	0.0667
ENSP00000245919	278	286	9	0.5556	0	0	0.2222
ENSP00000245919	293	316	24	0.0833	0	0	0.2917
ENSP00000245923	2	10	9	1	0	0	0.4444
ENSP00000245923	392	400	9	0	0	1	1
ENSP00000245925	299	307	9	0	0	1	0.4444
ENSP00000356814	518	526	9	1	0	0	0.6667
ENSP00000012049	2	10	9	0.5556	0.7778	0	0
ENSP00000316842	2	16	15	1	0.8	0	0
ENSP00000316842	41	58	18	0.9444	1	0	0.6667
ENSP00000366979	29	41	13	1	1	0	0
ENSP00000366979	400	408	9	0.3333	0	0	0.6667
ENSP00000245934	1010	1018	9	0	0	1	0.4444
ENSP00000304004	32	40	9	0	0	1	0
ENSP00000263257	461	472	12	0	0	1	0.8333
ENSP00000012443	2	10	9	0.7778	0	0	0
ENSP00000012443	62	73	12	0	0	0	0.5833
ENSP00000291281	14	22	9	1	1	0	0
ENSP00000253047	14	31	18	0.1667	0.8889	0	0.3889
ENSP00000331907	305	313	9	0	0	1	1
ENSP00000263354	8	16	9	0	1	0	1
ENSP00000263277	236	244	9	0	0	0	0.5556
ENSP00000221996	2	10	9	0	0	0	0
ENSP00000354558	386	394	9	0	0	0	0.8889
ENSP00000329471	2	19	18	0	0.7222	0	0.8333
ENSP00000263269	5	16	12	0.25	0.8333	0	0.3333
ENSP00000263269	26	37	12	0.5833	0.5	0	0
ENSP00000263269	119	127	9	0	0	0	0.1111
ENSP00000253237	2	10	9	1	0	0	0
ENSP00000084798	5	13	9	0	0.2222	0	0.3333
ENSP00000084798	35	46	12	0	0	0	0
ENSP00000324175	201	212	12	1	0.5	0.0833	0.1667
ENSP00000221444	8	19	12	0	0.5833	0.3333	0.6667
ENSP00000335614	11	25	15	0.9333	0	0	0
ENSP00000310701	2	10	9	1	0	0	0
ENSP00000270631	77	85	9	0	0.8889	0	1
ENSP00000204637	122	133	12	0	0	1	1
ENSP00000270645	122	130	9	0	0	0	0
ENSP00000343497	209	217	9	0	0	0	0.5556
ENSP00000246792	2	46	45	0.7111	0.6222	0.3556	0.2
ENSP00000246785	47	55	9	0	0	0	0.1111
ENSP00000307356	11	19	9	0	0	0	0.2222
ENSP00000307356	26	37	12	0	0.6667	0	0.0833
ENSP00000303282	20	28	9	1	1	0	0
ENSP00000303282	50	82	33	1	0.5455	0	0.0909
ENSP00000324804	179	190	12	0	0	1	1
ENSP00000221232	644	652	9	1	1	1	0
ENSP00000356737	182	193	12	0.6667	1	0	1
ENSP00000318374	764	799	36	0	0	0	0.4722
ENSP00000356734	206	214	9	0	0	0	0.4444
ENSP00000366006	263	271	9	0	0	1	1
ENSP00000320853	629	637	9	0	0	0	0.2222
ENSP00000255613	65	73	9	0	0	0	0.6667
ENSP00000221665	455	463	9	0	0	0	0.5556
ENSP00000301073	2	16	15	1	0.8667	0	0
ENSP00000320096	11	19	9	1	0	0	0
ENSP00000320050	17	28	12	1	1	0	0
ENSP00000307863	2	10	9	1	0	0	0.7778
ENSP00000326581	23	31	9	0	0	0	0
ENSP00000037502	488	496	9	0	0	1	0.3333
ENSP00000196482	353	361	9	0.1111	0	1	0.2222
ENSP00000253023	119	130	12	0	0	1	0.8333
ENSP00000354920	146	160	15	0	0	0.8	0.8
ENSP00000354920	164	172	9	0	0	0	0.8889
ENSP00000354920	260	268	9	0	0	0	0.6667
ENSP00000354920	281	304	24	0.25	0	0	0.4583
ENSP00000347646	116	127	12	1	1	0	0
ENSP00000348632	335	343	9	0	0	0	1
ENSP00000371400	2	13	12	0.5	0	0	0.3333
ENSP00000371400	125	133	9	0	0	1	0.6667
ENSP00000371400	257	265	9	0	0	1	0.4444
ENSP00000217254	434	442	9	0	0	0	1
ENSP00000327704	11	19	9	0	0	1	0.3333
ENSP00000327704	260	271	12	0.8333	0.4167	0	0
ENSP00000370891	26	34	9	1	0.2222	0	0.2222
ENSP00000370891	341	355	15	0	0	1	0.4667
ENSP00000370891	377	385	9	0.2222	0	1	0.2222
ENSP00000370589	11	19	9	0	0	1	1
ENSP00000353868	284	292	9	0.4444	0	0	0.6667
ENSP00000369810	629	637	9	0	0	1	0.5556
ENSP00000351559	74	82	9	0.5556	0	0	0.5556
ENSP00000382771	71	79	9	0	0	1	0.4444
ENSP00000262919	125	136	12	0	0	0.4167	0.1667
ENSP00000262919	545	559	15	0	0	0	0.7333
ENSP00000313377	80	94	15	0.9333	0	0	0.1333
ENSP00000313377	275	283	9	0	0	1	0.4444
ENSP00000313377	308	316	9	0	0	1	0.6667
ENSP00000307252	2	28	27	0.6296	0	0	0.4074
ENSP00000307252	74	82	9	0	0	1	0.5556
ENSP00000307252	86	97	12	0.5	0	1	0.5
ENSP00000368710	191	199	9	0	0	1	0.5556
ENSP00000368361	83	91	9	0	0	1	0.8889
ENSP00000368140	149	157	9	0	0	1	0.7778
ENSP00000368140	161	169	9	0	0	1	0.4444
ENSP00000368140	179	187	9	0	0	1	0.7778
ENSP00000217289	434	442	9	0	0	1	0.8889
ENSP00000368104	2	22	21	0	0.7143	0	0.5714
ENSP00000368104	167	175	9	0	0	1	0.7778
ENSP00000209884	35	43	9	0.8889	0	0	0
ENSP00000246024	77	85	9	0	0	1	0.6667
ENSP00000338185	41	55	15	0	0	0	0.6667
ENSP00000338185	308	319	12	0.4167	0	0.75	0
ENSP00000334105	632	640	9	0	0	1	0.4444
ENSP00000246070	47	70	24	0	0	1	0.8333
ENSP00000246070	101	112	12	0	0	1	0.5
ENSP00000367679	353	364	12	1	0.5833	0	0
ENSP00000367679	587	595	9	0	0	1	0.4444
ENSP00000367679	656	664	9	0	0	1	0.2222
ENSP00000307341	62	73	12	1	0	0	0.6667
ENSP00000254958	65	79	15	0	0	1	0.4667
ENSP00000254958	491	523	33	0	0	0.8788	0.2727
ENSP00000384545	2	28	27	0.1481	0.2222	0	0.5926
ENSP00000384545	56	64	9	0.1111	0	0	0.4444
ENSP00000384545	74	85	12	1	0	0	0.5833
ENSP00000384545	164	172	9	0	0	1	0.2222
ENSP00000384545	272	280	9	0	0	1	0.5556
ENSP00000338624	164	175	12	0	0	1	0.6667
ENSP00000338624	200	208	9	0	0	1	1
ENSP00000367346	134	142	9	0	0	1	0.5556
ENSP00000339912	2	10	9	0	0	0	0.7778
ENSP00000339912	56	70	15	0	0	0	0.3333
ENSP00000339912	281	289	9	0	0	0.8889	0
ENSP00000339912	479	487	9	0	0	0	0.4444
ENSP00000384164	335	361	27	0	0	0.8889	0.4074
ENSP00000384164	416	424	9	0.2222	0	0	1
ENSP00000246071	146	154	9	0.4444	0	0.2222	0.4444
ENSP00000246081	77	85	9	0	0	1	0.2222
ENSP00000262545	14	22	9	0	0	0	0.7778
ENSP00000262545	29	52	24	0	0	0	0.6667
ENSP00000367044	1257	1268	12	1	0	0	0.5
ENSP00000356671	434	442	9	0	0	1	0.5556
ENSP00000366396	8	16	9	0	0	1	0.5556
ENSP00000366396	176	187	12	0	0	1	0.5
ENSP00000366396	377	385	9	0	0	0	0.5556
ENSP00000366396	389	403	15	0	0	0	0.6667
ENSP00000366347	254	262	9	0.2222	0	0	0
ENSP00000381499	435	449	15	1	0.1333	0	0.2
ENSP00000366225	47	55	9	0	0	0	1
ENSP00000366058	248	256	9	0	0	0	0.7778
ENSP00000365725	2	10	9	0.2222	0	0	0.1111
ENSP00000365725	23	34	12	0	0.5833	0	0.4167
ENSP00000365230	155	163	9	0	0	1	0.7778
ENSP00000300415	440	449	10	0	0	0	0.5
ENSP00000381104	79	93	15	0	0	1	0.4
ENSP00000246229	17	31	15	0.6667	0	0	0.4667
ENSP00000246229	353	361	9	0	0	0	0.5556
ENSP00000246229	377	388	12	0.9167	1	0	0.4167
ENSP00000364864	377	388	12	1	1	0	0.5833
ENSP00000364864	392	412	21	1	0.7619	0	0.1429
ENSP00000354481	644	652	9	0	0	0	0.7778
ENSP00000351836	221	238	18	1	0	0	0.2778
ENSP00000351836	620	628	9	1	0	0	0.5556
ENSP00000351836	632	673	42	1	0.6667	0	0.119
ENSP00000351836	683	703	21	1	0	0	0.1429
ENSP00000352704	5	16	12	1	0	0	0
ENSP00000352704	311	328	18	0.5556	0	0	0.2222
ENSP00000352704	347	355	9	0.7778	0	0	0
ENSP00000352704	365	373	9	1	0	0	0
ENSP00000352704	386	394	9	1	1	0	0
ENSP00000328547	122	130	9	1	0.4444	0	0
ENSP00000364721	110	118	9	0	0	0.6667	0.6667
ENSP00000263528	5	16	12	0.8333	0	0	0
ENSP00000263528	176	184	9	0.2222	0	1	0.3333
ENSP00000263528	329	337	9	0	0	1	0.2222
ENSP00000263528	1250	1264	15	1	0	0	0.2
ENSP00000217381	83	91	9	0.2222	0	0.3333	0.8889
ENSP00000385002	71	79	9	1	1	0	0
ENSP00000364119	80	88	9	0.1111	0.8889	0	0.5556
ENSP00000364119	323	331	9	0	0	0	0.7778
ENSP00000363929	419	427	9	1	0	0	0
ENSP00000363929	455	469	15	1	0	0	0
ENSP00000363929	731	742	12	1	0	0	0.0833
ENSP00000356607	116	124	9	0	0	1	1
ENSP00000356607	182	190	9	0	0	1	0.8889
ENSP00000363492	2	10	9	0	0.5556	0	0.6667
ENSP00000363492	92	100	9	1	0.7778	0	0
ENSP00000349970	17	25	9	0	0	0	0.6667
ENSP00000363391	68	76	9	1	0	0	0
ENSP00000363228	8	16	9	0	0	0	0.3333
ENSP00000363228	29	49	21	0	0	0	0.4762
ENSP00000363228	578	589	12	0.1667	0	1	0.4167
ENSP00000363124	116	124	9	0	0	0	0.7778
ENSP00000363124	128	136	9	0	0	0	0.8889
ENSP00000363124	545	553	9	1	1	0	0.2222
ENSP00000363124	677	685	9	0	0	1	0.4444
ENSP00000363014	557	565	9	1	0.8889	0	0.1111
ENSP00000363014	635	643	9	1	0.3333	0	0
ENSP00000363014	758	766	9	1	0	1	0.3333
ENSP00000363014	875	886	12	0.5	0	1	0.5833
ENSP00000279022	26	34	9	0	0	0.2222	0.8889
ENSP00000341213	8	16	9	0.6667	0	0	0.1111
ENSP00000341213	74	88	15	0	0	1	0
ENSP00000263733	17	25	9	0	0.3333	0	1
ENSP00000362768	1013	1021	9	0.8889	0	1	0.8889
ENSP00000353950	74	82	9	0.8889	0	0	0
ENSP00000062104	29	46	18	0	0	0	0.5556
ENSP00000384355	554	562	9	0	0	0	0.7778
ENSP00000362560	8	25	18	0	0	0	0.7778
ENSP00000262879	437	448	12	0.1667	0	0	0.75
ENSP00000262879	488	496	9	0.2222	0	0	0
ENSP00000262879	557	592	36	0	0	0	0.6667
ENSP00000243903	89	97	9	0	0	1	0.5556
ENSP00000299824	347	355	9	0	0	0	0.2222
ENSP00000252011	2	10	9	0	0	0	0.3333
ENSP00000356587	104	112	9	0	0	0	1
ENSP00000362410	161	169	9	1	1	0	0
ENSP00000354522	250	261	12	1	1	0	0
ENSP00000354522	349	357	9	0	0	1	0.7778
ENSP00000244007	32	43	12	0	0	0.3333	0.5
ENSP00000312222	140	148	9	0	0	0	0.4444
ENSP00000312222	185	196	12	0.25	0.75	0	0.75
ENSP00000362330	209	223	15	1	0	0	0.2
ENSP00000362330	824	844	21	0	0	1	0.5714
ENSP00000362330	854	868	15	0	0	1	0.5333
ENSP00000244020	200	208	9	1	1	0	0.5556
ENSP00000340608	374	382	9	0.2222	0	1	0
ENSP00000341782	305	313	9	0	0	0.4444	1
ENSP00000341782	359	367	9	0	0	0	0.6667
ENSP00000343807	137	148	12	0	0	1	0.6667
ENSP00000361981	5	13	9	1	0	1	0.2222
ENSP00000361965	208	216	9	0	0	1	1
ENSP00000361952	143	151	9	0	0.1111	0	0.4444
ENSP00000361930	107	115	9	0	0	1	0
ENSP00000381817	50	58	9	1	0	0	0.2222
ENSP00000263726	11	19	9	0	0	0	0.1111
ENSP00000255152	26	34	9	0	0	0	0.7778
ENSP00000255152	53	61	9	0	0	0	1
ENSP00000361601	389	397	9	0	0	1	0.4444
ENSP00000290231	494	502	9	1	0	0	0
ENSP00000361336	404	427	24	0.2083	0	1	0.3333
ENSP00000290246	143	157	15	0	0	1	1
ENSP00000361186	65	79	15	0.2	0	0.5333	0.4
ENSP00000262975	59	67	9	1	0.5556	0	0
ENSP00000262975	107	151	45	0	0	0.9333	0.4667
ENSP00000262975	281	289	9	0	0	0	0.3333
ENSP00000262975	821	835	15	1	0	0	0.3333
ENSP00000262975	854	862	9	1	0	0	0.6667
ENSP00000262975	1097	1108	12	1	0	0	0.25
ENSP00000353007	719	727	9	0	0	0	0.2222
ENSP00000258301	167	181	15	0	0.6	0.9333	0.7333
ENSP00000360985	518	529	12	0	0	1	0.4167
ENSP00000360985	1652	1660	9	0	0	0	0.5556
ENSP00000262982	545	565	21	0	0	1	0.6667
ENSP00000360922	2	10	9	0.6667	0	0	0.6667
ENSP00000360922	17	25	9	0.2222	0	0	0.2222
ENSP00000360922	29	58	30	0.9	0.1667	0	0
ENSP00000360922	470	478	9	0.8889	0	0	0.4444
ENSP00000360806	2	28	27	0.7407	0	0	0.2963
ENSP00000360806	50	58	9	0	0	1	0.1111
ENSP00000360806	62	70	9	0	0	1	0.2222
ENSP00000356552	218	226	9	0	0	1	0.7778
ENSP00000354966	362	385	24	0	0	1	0.5833
ENSP00000344166	233	262	30	0	0	0.0667	0.3667
ENSP00000344166	302	313	12	0	0	1	0.6667
ENSP00000344166	232	240	9	0	0	0.1111	0.2222
ENSP00000305422	2	10	9	0	0.2222	0	0
ENSP00000342905	41	55	15	0	0	0	0.2667
ENSP00000342905	95	103	9	0	0	0	0.2222
ENSP00000342905	116	127	12	0	0	0	0.6667
ENSP00000342905	131	148	18	0.3889	0.6111	0	0
ENSP00000342905	152	160	9	0.2222	0	0	0.1111
ENSP00000342905	164	172	9	0	0	0	0.4444
ENSP00000342905	923	931	9	1	0	0	0.5556
ENSP00000342905	1007	1018	12	1	0.9167	0	0.5833
ENSP00000342905	1028	1036	9	0.6667	0	0	0.2222
ENSP00000360640	56	64	9	0	0	1	0.7778
ENSP00000360640	271	279	9	0	0	0	0.1111
ENSP00000360626	89	97	9	0	0	1	0
ENSP00000379330	47	58	12	1	0.0833	0	0
ENSP00000379330	65	73	9	0.5556	0	0	0
ENSP00000379330	89	106	18	0.8333	0	0	0.3333
ENSP00000379330	161	196	36	0.3056	0.5	0	0
ENSP00000379330	203	229	27	0.9259	0	0	0
ENSP00000379330	233	256	24	1	0.8333	0	0.0833
ENSP00000379330	263	277	15	1	0.9333	0	0
ENSP00000379330	878	886	9	1	0	0	0
ENSP00000216923	239	247	9	0.1111	0	1	0.2222
ENSP00000216923	257	277	21	0	0	0.9048	0.6667
ENSP00000216923	281	298	18	0	0	0.7222	0.3889
ENSP00000360526	1040	1048	9	1	0	0	0
ENSP00000360495	104	112	9	1	0	0	0
ENSP00000262593	164	181	18	0	0	1	0.6111
ENSP00000201031	2	13	12	0.4167	0	0	0.25
ENSP00000201031	92	100	9	1	0	0	0
ENSP00000360340	2	10	9	0	0	0	0.3333
ENSP00000360304	200	208	9	0	0	0	0.5556
ENSP00000342300	518	526	9	0	0	1	0.5556
ENSP00000360054	8	22	15	1	0	0	0.2
ENSP00000337019	2	10	9	0	0	1	0.2222
ENSP00000337019	26	34	9	0	0	1	0.4444
ENSP00000217159	578	589	12	0	0.9167	1	0.9167
ENSP00000258341	65	76	12	0	0.3333	1	0.1667
ENSP00000258341	86	94	9	0	0	1	0.2222
ENSP00000258341	107	115	9	0	0	1	0.1111
ENSP00000258341	122	139	18	0	0	1	0.5
ENSP00000359285	296	304	9	0	0	1	0.4444
ENSP00000346601	409	417	9	1	0	0	0
ENSP00000264144	1034	1042	9	0	0	0	0.5556
ENSP00000356509	654	662	9	1	0	0	0.2222
ENSP00000356509	753	761	9	1	0	0	0
ENSP00000351164	68	76	9	1	0.5556	0	0
ENSP00000351164	104	112	9	1	0.6667	0	0.2222
ENSP00000341815	14	22	9	1	0	0	0
ENSP00000327465	593	610	18	0.1667	0	1	0.2222
ENSP00000383063	2	13	12	0.5	0	0	0
ENSP00000383063	17	31	15	0	0	0	0.8
ENSP00000383063	119	136	18	0.0556	0	0	0.3889
ENSP00000383063	155	163	9	0	0	0	0.6667
ENSP00000383063	482	490	9	1	0	0	0
ENSP00000352918	2	13	12	0	0	0.3333	0.1667
ENSP00000284885	149	160	12	0	0	0.8333	0.5833
ENSP00000346886	383	391	9	0	0	1	0.5556
ENSP00000284981	290	310	21	0.2857	0.0476	1	0.619
ENSP00000284987	2	10	9	0	0	0	0.6667
ENSP00000343212	83	91	9	0	0	0	0.4444
ENSP00000303192	632	643	12	1	0.3333	0	0
ENSP00000356492	261	272	12	0	0	0	0.8333
ENSP00000286827	170	181	12	0	0.3333	0	0
ENSP00000286827	188	199	12	0.75	0.1667	0	0.5
ENSP00000286827	308	316	9	1	0	0	0
ENSP00000286827	731	739	9	0	0	0	0
ENSP00000286827	1136	1147	12	0	0	1	0.9167
ENSP00000286827	1499	1507	9	0.7778	0	0	0
ENSP00000270112	191	202	12	0	0	1	0.4167
ENSP00000300255	89	97	9	0	0	1	0.3333
ENSP00000300255	125	136	12	0	0	1	0.6667
ENSP00000300255	140	160	21	0	0	0.9048	0.381
ENSP00000290155	20	34	15	0	0	0	0.7333
ENSP00000371794	86	94	9	1	1	0	0.4444
ENSP00000371261	485	493	9	0	0	1	0.1111
ENSP00000348984	11	19	9	0	0	0	1
ENSP00000348984	365	397	33	1	0	0	0.2727
ENSP00000348984	404	412	9	1	0	0	0.1111
ENSP00000348984	437	445	9	1	0	0	0
ENSP00000348984	521	529	9	1	0	0	0.1111
ENSP00000348984	656	694	39	0.6154	0	0	0.5641
ENSP00000348984	1089	1097	9	0.1111	0	0	0.3333
ENSP00000348984	2408	2416	9	0	0	0	0.3333
ENSP00000318147	417	425	9	0	0	1	0.5556
ENSP00000318147	594	605	12	0	0	0	0.5833
ENSP00000382189	35	49	15	1	0	0	0
ENSP00000382189	53	61	9	0.4444	0.7778	0	0
ENSP00000382189	239	247	9	1	0	0	0
ENSP00000382189	374	382	9	0.5556	0.1111	0	0.3333
ENSP00000290349	32	43	12	0	0	1	0.5
ENSP00000290354	35	43	9	0	0	1	0.8889
ENSP00000382104	95	103	9	0	0	1	0.6667
ENSP00000382104	2069	2083	15	0	0	0	1
ENSP00000382092	35	46	12	0	0	1	0.5833
ENSP00000333293	26	40	15	0	0	0.4667	0.3333
ENSP00000347889	116	124	9	0	0	0	0.4444
ENSP00000347889	305	352	48	0.0625	0	0	0.7083
ENSP00000347889	746	757	12	0	0	0	0.4167
ENSP00000269844	5	31	27	1	0	0	0.1481
ENSP00000308759	722	733	12	0	0	0	0.8333
ENSP00000356468	260	277	18	1	0	0	0.0556
ENSP00000356468	302	310	9	0	0	0	0.7778
ENSP00000328671	62	76	15	0	0	0	0.5333
ENSP00000328671	80	97	18	0	0	0	0.5
ENSP00000291574	131	139	9	0	0	0	0.3333
ENSP00000291574	170	187	18	0	0	0	0.6667
ENSP00000356432	5	25	21	0	0	0	0.8095
ENSP00000356432	65	73	9	0	0	1	0.1111
ENSP00000356432	95	109	15	0	0	1	0.3333
ENSP00000356432	215	226	12	0	0	0	0.0833
ENSP00000356432	755	766	12	0	0	0	0
ENSP00000329318	245	253	9	0	0.6667	0	0.3333
ENSP00000318883	56	64	9	0	0	0	1
ENSP00000382650	278	286	9	0	0	1	1
ENSP00000333326	428	442	15	0.4667	0.1333	0	0.4
ENSP00000356429	188	196	9	0	0	1	0.5556
ENSP00000382544	5	13	9	0	0	0	0.7778
ENSP00000086933	14	22	9	0	0.3333	0	0.1111
ENSP00000263208	956	964	9	0	0	0.7778	0.7778
ENSP00000382441	8	16	9	0	0	0	0.4444
ENSP00000385240	50	61	12	0	0	1	0.75
ENSP00000331791	428	436	9	0.5556	0	0	0
ENSP00000331313	143	157	15	0	0	0	0.4
ENSP00000263209	5	19	15	1	0	0	0.2
ENSP00000263209	29	64	36	0.9722	0	0	0.1111
ENSP00000263209	71	97	27	0.4444	0	0	0.1852
ENSP00000263209	104	118	15	0.1333	0	0	0.2667
ENSP00000263209	125	139	15	0	0	0	0.4667
ENSP00000263209	155	166	12	0	0.1667	0	0.0833
ENSP00000263209	182	193	12	1	0	0	0.25
ENSP00000263209	197	223	27	0.3704	0	0	0.3333
ENSP00000263209	539	550	12	0	0	1	0.3333
ENSP00000263209	554	562	9	0	0.6667	1	0.3333
ENSP00000346300	17	25	9	0.4444	0	1	0.5556
ENSP00000215742	2	25	24	0.1667	0	0.9583	0.2083
ENSP00000344259	128	136	9	0	0	1	1
ENSP00000215832	269	277	9	0	0	1	0
ENSP00000303507	545	553	9	0	0	1	0.8889
ENSP00000340883	32	46	15	0	0	0	0.6
ENSP00000263119	1553	1573	21	0	0	0	0.2381
ENSP00000356404	371	397	27	0	0	0	0.4444
ENSP00000317578	65	88	24	0	0	1	0.8333
ENSP00000248933	257	265	9	1	1	0	0.5556
ENSP00000215906	241	252	12	0	0	1	0.25
ENSP00000294725	134	142	9	0	0	0	0.8889
ENSP00000294725	440	451	12	0	0	1	0.6667
ENSP00000294725	458	466	9	0	0	1	0.6667
ENSP00000294725	734	748	15	0	0	0	0.4
ENSP00000294725	1055	1063	9	0.5556	0	0	0.8889
ENSP00000249064	215	223	9	0.7778	0	0	0.2222
ENSP00000343155	242	251	10	0	0	0	0.8
ENSP00000216071	146	154	9	1	0.8889	0	0.4444
ENSP00000311997	8	19	12	0	0	0	0.1667
ENSP00000311997	128	136	9	0.8889	0	1	1
ENSP00000305502	8	16	9	0.1111	0	0	0.3333
ENSP00000305502	32	79	48	0	0	0	0.6042
ENSP00000384651	1148	1156	9	0	0	1	0.2222
ENSP00000384651	1187	1195	9	0	0	0	0.1111
ENSP00000384996	2	16	15	1	0	0	0
ENSP00000215793	5	19	15	1	1	0	0
ENSP00000351593	416	430	15	1	0	0	0
ENSP00000380659	692	700	9	0.8889	0	1	0.2222
ENSP00000331845	1948	1956	9	0	0	0	0
ENSP00000356370	1196	1204	9	0	0	1	0.6667
ENSP00000248975	203	217	15	0	0	1	0.4
ENSP00000248975	224	232	9	0	0	1	0.7778
ENSP00000371490	50	64	15	0.8	0	0	0.4
ENSP00000371490	71	115	45	0.6667	0	0	0.2
ENSP00000347088	2	13	12	0	0	0	0.4167
ENSP00000347088	641	649	9	0	0	0	0.1111
ENSP00000347088	716	730	15	0	0	0	0.6
ENSP00000347088	746	754	9	0	0	0	0.7778
ENSP00000380362	503	517	15	0	0	1	0.5333
ENSP00000337969	128	136	9	0	0	0.5556	0.7778
ENSP00000337969	314	334	21	0.5714	0	0.5238	0.8095
ENSP00000337969	338	349	12	1	0	0	0
ENSP00000337969	353	382	30	0.9667	0.6333	0	0.3667
ENSP00000337969	386	397	12	1	0	0	0
ENSP00000384735	2	13	12	0	0	0	0.4167
ENSP00000385096	15	23	9	0.7778	1	0	0
ENSP00000385096	288	296	9	0.7778	0	0	0
ENSP00000385096	300	314	15	0.9333	0	0	0
ENSP00000380299	221	229	9	0	0	1	0.3333
ENSP00000330138	239	247	9	0	0.1111	1	0.4444
ENSP00000371175	2	13	12	1	0	0.5	0.5833
ENSP00000344504	143	160	18	1	1	0	0.5
ENSP00000249041	149	157	9	0	0.4444	1	0.5556
ENSP00000215941	2	13	12	1	0	0	0
ENSP00000262832	504	512	9	0	0	1	0.7778
ENSP00000354130	242	250	9	1	0.4444	0	0.2222
ENSP00000345393	86	94	9	0.8889	0.4444	1	1
ENSP00000216024	323	340	18	0.4444	0	0.9444	0.2778
ENSP00000216044	2	13	12	1	0	0	0.25
ENSP00000216068	41	49	9	0	0	1	0.5556
ENSP00000216083	5	16	12	0	0.0833	0.3333	0.75
ENSP00000216083	62	79	18	0.7222	0	0	0.3889
ENSP00000216133	71	82	12	0.25	0	0	0.5
ENSP00000216133	164	175	12	1	0	0	0.25
ENSP00000330382	2	19	18	0	0	0	0.8333
ENSP00000332287	173	181	9	0	0	0	0.1111
ENSP00000216160	2	10	9	0.5556	0	0	0.8889
ENSP00000345270	245	256	12	0	0	1	0.3333
ENSP00000345270	377	391	15	0	0	1	0.2
ENSP00000384587	11	28	18	0	0.3333	0	0.1667
ENSP00000384587	38	52	15	0	0	0	0.3333
ENSP00000384587	56	70	15	0.1333	0	0	0.4
ENSP00000330432	29	40	12	0	0	1	0.9167
ENSP00000249016	44	55	12	0.1667	0	0	0.1667
ENSP00000216225	2	10	9	0.2222	0	0	0
ENSP00000263253	2042	2053	12	1	0	1	0.6667
ENSP00000263253	2354	2368	15	1	0	0	0.0667
ENSP00000263253	2405	2413	9	1	0.8889	0	0
ENSP00000356331	44	61	18	0.6111	0	0	0.4444
ENSP00000356331	218	229	12	0.25	0	0	0.0833
ENSP00000263243	513	521	9	0	0	0	0.4444
ENSP00000294740	98	106	9	1	0	0	0
ENSP00000294740	545	553	9	0	0	0	0.1111
ENSP00000294740	734	742	9	0.1111	0	0	0
ENSP00000294740	815	823	9	1	0	0	0
ENSP00000294740	833	847	15	0.2	0	0	0.3333
ENSP00000379704	329	337	9	0.7778	0.5556	0.3333	0
ENSP00000327467	41	58	18	0	0	1	0.2778
ENSP00000352463	5	16	12	1	0	0	0.1667
ENSP00000352463	1472	1480	9	1	0	0	0
ENSP00000352463	1838	1849	12	0.3333	0.8333	0	0.25
ENSP00000352463	1874	1885	12	0	0	0	0.9167
ENSP00000352463	1898	1906	9	0	0	0	0.2222
ENSP00000352463	1943	1960	18	0.6667	0.0556	0	0.0556
ENSP00000354080	173	196	24	0	0	0	0.1667
ENSP00000332565	26	34	9	0	0	0	0
ENSP00000216214	104	115	12	0	0	0	0.5
ENSP00000385521	301	327	27	0	0	1	0.3704
ENSP00000355192	1205	1222	18	0	0.6111	1	0.3889
ENSP00000290846	167	181	15	0	0	1	0.6
ENSP00000336724	2	10	9	0.6667	0	0	0.6667
ENSP00000263947	111	119	9	0	0	1	1
ENSP00000379183	309	317	9	0	0	0	0.7778
ENSP00000355052	20	31	12	0	0	0	0.75
ENSP00000356265	41	52	12	1	0.75	0	0
ENSP00000356265	149	157	9	1	0	0	0
ENSP00000354742	2	10	9	0	1	0	0.6667
ENSP00000356231	14	22	9	0	0	0.6667	0.3333
ENSP00000308549	233	241	9	0	1	1	1
ENSP00000343924	2	10	9	0	0.6667	0	0.5556
ENSP00000356169	374	394	21	0.0952	0.7143	0	0.1905
ENSP00000356159	2	13	12	1	0	0	0
ENSP00000356155	1259	1267	9	0	0	1	1
ENSP00000330633	173	181	9	0	0	0	0
ENSP00000330633	740	754	15	0	0	1	0.4667
ENSP00000356104	182	190	9	0	0	1	0.4444
ENSP00000271764	119	127	9	0	0	0	0
ENSP00000271764	359	370	12	0.8333	0	0	0.3333
ENSP00000271764	374	385	12	0.0833	0	0	0.0833
ENSP00000352447	23	31	9	1	1	0	0
ENSP00000355995	14	22	9	0	0	0	0.8889
ENSP00000355979	5	13	9	0	0	0	0.4444
ENSP00000355979	65	73	9	0	0	0	0.1111
ENSP00000355979	86	97	12	0	0	0	0
ENSP00000355966	107	118	12	0	0	1	0.75
ENSP00000235372	1670	1678	9	0.3333	0	0	0.8889
ENSP00000261461	86	97	12	0	0	1	0.5
ENSP00000261461	272	280	9	0	0	1	0.7778
ENSP00000355938	182	190	9	0	0	1	0.3333
ENSP00000355929	110	118	9	0.2222	0	0	0.4444
ENSP00000355929	383	406	24	0	0	1	0.2083
ENSP00000355927	371	382	12	0	0	0	0.1667
ENSP00000355927	989	997	9	0	0	1	0.7778
ENSP00000355900	83	97	15	0	0	0.2	1
ENSP00000355899	143	157	15	0.9333	0	1	0.4667
ENSP00000355870	74	82	9	0.1111	0.4444	0	0.3333
ENSP00000355866	53	73	21	0	0	0	0.2381
ENSP00000339161	290	298	9	0	0	1	0.5556
ENSP00000284476	110	118	9	0	0	0	0.6667
ENSP00000355827	2	10	9	1	1	0	1
ENSP00000355827	62	73	12	0	0	0.5833	0.8333
ENSP00000365147	44	61	18	0.1667	0.2222	0	0.7222
ENSP00000355772	253	261	9	0	0	0	1
ENSP00000355728	551	565	15	1	0	0	0.9333
ENSP00000355728	569	577	9	0.2222	0	0	1
ENSP00000355728	596	610	15	0.4667	0	0	0.8
ENSP00000355728	953	967	15	0.0667	0	0	0.4
ENSP00000355714	167	181	15	0	0	0.6667	0.7333
ENSP00000261396	950	958	9	0	0	1	0.6667
ENSP00000355636	11	19	9	0	0	0	0.8889
ENSP00000355636	101	109	9	0	0	1	0.7778
ENSP00000355636	170	178	9	0	0	1	0.7778
ENSP00000355629	107	118	12	0	0.1667	1	0.8333
ENSP00000355623	56	64	9	0.7778	0	0	0
ENSP00000355621	62	73	12	0.75	0	0	0.25
ENSP00000355621	215	223	9	0	0	0	0.8889
ENSP00000355609	233	244	12	1	0.5	0	0.9167
ENSP00000355607	233	244	12	0	0	1	0.4167
ENSP00000353564	2	10	9	0.5556	0	0	0.1111
ENSP00000353564	47	61	15	0.5333	0	1	1
ENSP00000295050	26	34	9	0	0	0	0.7778
ENSP00000355583	188	196	9	0	0	1	0.2222
ENSP00000355580	2	22	21	0	0	0	0.4286
ENSP00000355577	209	241	33	0	0	0.4242	0.6667
ENSP00000355568	407	415	9	1	0.3333	0	0.1111
ENSP00000384571	2	10	9	0	0	0.1111	0.4444
ENSP00000264187	11	19	9	0	0.4444	0	1
ENSP00000309576	209	220	12	0.1667	0	0	0.5833
ENSP00000355535	257	268	12	0	0	1	0.25
ENSP00000255380	2	16	15	0	0	0	0
ENSP00000255380	449	460	12	0	0	1	0.4167
ENSP00000255380	524	535	12	0	0	1	0.5833
ENSP00000355518	104	112	9	0	0	1	0.3333
ENSP00000355503	101	109	9	0	0	0	0.8889
ENSP00000351539	230	241	12	0.75	0	0	0.3333
ENSP00000351539	245	256	12	0	0	0	0.5
ENSP00000351539	260	286	27	0.0741	0	0	0.4444
ENSP00000351539	290	304	15	1	0	0	0
ENSP00000294923	51	68	18	0	0	1	0.2778
ENSP00000272065	101	112	12	0	0	1	0.5
ENSP00000364912	44	61	18	0.0556	0	1	0.7778
ENSP00000364912	182	199	18	1	0	0	0.2222
ENSP00000364912	203	235	33	1	0	0	0.1818
ENSP00000364912	1316	1324	9	1	0	0	1
ENSP00000364885	380	394	15	0	0	0.6667	0.1333
ENSP00000302177	26	43	18	0	0	0	0.9444
ENSP00000281419	803	814	12	1	0	0	0.5
ENSP00000281419	818	838	21	1	0.5714	0	0.0952
ENSP00000309968	14	25	12	0.1667	0	0	0.25
ENSP00000371267	104	112	9	0	0	1	0.4444
ENSP00000310749	29	43	15	0	0	0	0.4
ENSP00000295083	29	37	9	0	1	1	0.5556
ENSP00000303686	50	58	9	0	0	1	0.8889
ENSP00000155926	11	25	15	0.2	0	0	0.4
ENSP00000155926	38	46	9	1	0	0	0
ENSP00000155926	50	61	12	0	0	0	0.5
ENSP00000155926	302	310	9	0	0	0.7778	0
ENSP00000281513	203	211	9	0	0	0	0.5556
ENSP00000281513	722	733	12	0	0	0.75	0.75
ENSP00000281513	1823	1831	9	0	0	0	0.5556
ENSP00000370745	728	736	9	0	0	0	0.1111
ENSP00000281043	56	67	12	0.5833	0	1	0
ENSP00000384014	152	160	9	0	0	1	0.5556
ENSP00000323439	173	181	9	0	0	1	0.5556
ENSP00000385968	356	364	9	0	0	1	0.6667
ENSP00000272223	206	214	9	0	0	1	0.8889
ENSP00000272223	242	262	21	0	0	0.5714	0.7619
ENSP00000354370	140	148	9	1	0	0	0.3333
ENSP00000354370	155	166	12	1	0	0	0
ENSP00000354370	575	589	15	1	1	0	0.2667
ENSP00000354370	596	652	57	0.5789	0.5263	0	0.0702
ENSP00000233242	2177	2188	12	0	0	0	0.75
ENSP00000233242	4517	4528	12	0	0	1	0.5
ENSP00000370373	98	106	9	0	0	0.8889	0.7778
ENSP00000370265	1344	1352	9	0	0	1	0.3333
ENSP00000385216	356	364	9	0.3333	0	0	0.8889
ENSP00000385216	371	382	12	1	0	0	0
ENSP00000385216	1397	1417	21	0.5714	0	0	0.3333
ENSP00000385216	1421	1441	21	0.8095	0.7143	0	0.619
ENSP00000264711	2	10	9	0.4444	0	0	0
ENSP00000264711	17	25	9	0	0	0.8889	0.5556
ENSP00000379170	227	235	9	0.6667	0	0	0
ENSP00000370023	44	52	9	0	0	0.3333	0.4444
ENSP00000306275	38	46	9	0	1	0	1
ENSP00000263498	17	28	12	0	0	1	0.3333
ENSP00000260599	71	79	9	0	0	1	0.8889
ENSP00000264705	8	16	9	0	0	1	0.1111
ENSP00000296097	53	61	9	0	0	0.8889	0.7778
ENSP00000296098	5	19	15	0	0	0	0.0667
ENSP00000296098	26	34	9	0	0	1	0.6667
ENSP00000352536	95	106	12	1	0.75	0	0
ENSP00000233575	8	19	12	0.1667	0	0.75	0.0833
ENSP00000327214	5	13	9	0	0	0	0
ENSP00000318373	110	121	12	0.9167	0.8333	0	0
ENSP00000318373	128	145	18	0.3333	1	0	0
ENSP00000318373	155	163	9	0	0	0	0.8889
ENSP00000318373	176	184	9	0	0	0.7778	0
ENSP00000318373	206	217	12	0	0	1	0
ENSP00000342778	167	181	15	1	0.6	0	0
ENSP00000264703	68	82	15	0.2	0	1	0.6
ENSP00000364649	2	10	9	0	0	0	0.8889
ENSP00000306817	50	61	12	0	0.5	1	0.6667
ENSP00000368950	287	295	9	0	0	1	0.4444
ENSP00000264716	5	25	21	1	0	0	0
ENSP00000384533	602	616	15	0.5333	0.2667	0	0.4
ENSP00000368834	59	67	9	0	0	1	0.5556
ENSP00000368834	83	91	9	0	0	1	0.6667
ENSP00000327116	296	304	9	0	0	0	1
ENSP00000368727	512	520	9	0	0	1	1
ENSP00000368691	200	208	9	0	0	1	0.4444
ENSP00000295066	83	91	9	0	0	1	0.8889
ENSP00000280527	626	637	12	0	0	1	0.25
ENSP00000263918	35	46	12	0.0833	0.9167	0	0.75
ENSP00000263918	323	331	9	0.2222	0.1111	0	0.5556
ENSP00000234170	710	718	9	0	0	1	0.5556
ENSP00000260630	155	163	9	0	0	1	0.2222
ENSP00000272249	251	259	9	0	0	0	0.1111
ENSP00000295373	386	394	9	0	0	1	1
ENSP00000364597	608	616	9	0	0	1	0.6667
ENSP00000384675	737	745	9	0	0	0	0.6667
ENSP00000281961	269	277	9	0	0	0	0.6667
ENSP00000260619	356	364	9	0	0	1	1
ENSP00000367987	905	925	21	0	0	1	0.9048
ENSP00000367987	935	949	15	0	0	1	0.5333
ENSP00000367987	956	973	18	0	0	0.3889	0.8333
ENSP00000320663	143	157	15	1	0.8667	0	0.2667
ENSP00000320663	161	169	9	1	0	0	0
ENSP00000304127	5	13	9	0	0	0.3333	0.5556
ENSP00000304127	206	217	12	0.3333	0	0	0
ENSP00000304127	242	250	9	0	0	1	0.3333
ENSP00000304127	362	370	9	0	0	1	0.7778
ENSP00000364585	110	118	9	0	0	0	0.1111
ENSP00000282388	2	10	9	0	0	1	0.7778
ENSP00000282388	281	289	9	0.7778	0.8889	0	0
ENSP00000260605	254	262	9	0	0	0	0.5556
ENSP00000282412	413	424	12	0.8333	0	0	1
ENSP00000282412	461	472	12	1	0	0	0.1667
ENSP00000367755	215	232	18	0	0	1	0.2778
ENSP00000367755	266	277	12	0	0	1	0.8333
ENSP00000367755	290	298	9	0	0	0	1
ENSP00000355060	1271	1279	9	0	0	0	0.5556
ENSP00000304502	5	13	9	0	0	0	0.2222
ENSP00000304502	74	82	9	0	0	0	0.3333
ENSP00000306124	23	31	9	0	0	1	0.4444
ENSP00000306124	695	706	12	0.0833	0	1	0
ENSP00000305133	413	421	9	0	0	1	1
ENSP00000327611	14	22	9	0	1	0	0
ENSP00000327611	92	100	9	0	0.2222	0	1
ENSP00000234420	863	871	9	0	0	1	0.6667
ENSP00000384823	734	742	9	0	0	0	0.5556
ENSP00000384823	863	874	12	0	0	1	0.75
ENSP00000385499	1163	1174	12	0	0	1	0.6667
ENSP00000384708	182	190	9	0	0	0	0.5556
ENSP00000385142	1317	1331	15	0	0	1	0.4
ENSP00000385142	1341	1349	9	0	0	0.4444	0.7778
ENSP00000185150	230	238	9	0	0	0	0.7778
ENSP00000342699	345	353	9	1	0.4444	0	1
ENSP00000342699	357	365	9	0	0.7778	0	1
ENSP00000342381	191	202	12	0.25	0	1	0.25
ENSP00000338774	212	220	9	1	0	0	0
ENSP00000338774	722	736	15	1	0.6667	0	0
ENSP00000238714	86	97	12	0	0	1	0.6667
ENSP00000308236	179	187	9	0	0	0.7778	0.8889
ENSP00000305595	2	28	27	0	0	0	0.7778
ENSP00000305595	254	268	15	0	0	1	0.6
ENSP00000263991	215	229	15	0.6	0	0	0.4667
ENSP00000263991	869	877	9	1	0.4444	0	1
ENSP00000263991	893	904	12	1	0	0	0.6667
ENSP00000263991	1034	1042	9	1	0	0	0.5556
ENSP00000263991	1052	1060	9	1	0	0	0.3333
ENSP00000263991	1076	1099	24	0	0	1	1
ENSP00000355631	254	262	9	0.5556	0	1	0
ENSP00000377920	350	361	12	0	0	1	0.25
ENSP00000377920	401	409	9	0	0	1	0.4444
ENSP00000238855	104	112	9	0.4444	0	0	0.4444
ENSP00000234256	53	61	9	0	1	1	0.5556
ENSP00000234256	446	454	9	0	0	1	0.8889
ENSP00000367220	5	13	9	0	0	1	0.5556
ENSP00000367220	32	52	21	0	0	1	0.381
ENSP00000364403	2	10	9	1	1	0	0.5556
ENSP00000364403	2693	2707	15	0	0	0	0.5333
ENSP00000364403	2780	2794	15	1	0	0	0.5333
ENSP00000264444	35	49	15	1	0.3333	0	0.4667
ENSP00000305556	281	292	12	0	0	0.9167	0.5833
ENSP00000282574	173	184	12	0.8333	0	0.5	0.25
ENSP00000264436	62	70	9	0.3333	0	0	0.8889
ENSP00000264436	551	559	9	1	0	0	0
ENSP00000001146	2	25	24	0	0	0	0.75
ENSP00000001146	56	64	9	0	0	0	0.1111
ENSP00000373538	141	150	10	0	0	1	0.3
ENSP00000258106	2	19	18	0.3333	0.5	0	0
ENSP00000272433	2	13	12	0.25	1	0	0.75
ENSP00000374159	52	60	9	0	0	1	0.4444
ENSP00000264093	68	76	9	0	0	0	0.3333
ENSP00000350475	566	574	9	0	0	1	0.5556
ENSP00000377571	95	106	12	1	0	0	0.3333
ENSP00000235835	86	94	9	0	1	1	0.1111
ENSP00000233630	2	22	21	0	0	0	0.7143
ENSP00000258080	2	13	12	0.1667	0	0	0.0833
ENSP00000264094	236	244	9	0	0	1	0.2222
ENSP00000350547	125	133	9	0	0	1	0.8889
ENSP00000350547	140	151	12	0	0	1	0.25
ENSP00000350547	155	163	9	0	0	1	0.6667
ENSP00000303522	284	292	9	0	0	1	1
ENSP00000377486	83	91	9	0	0	0	0
ENSP00000295057	2	22	21	0	0.5238	0	0.7619
ENSP00000289753	131	139	9	0	0	1	0.5556
ENSP00000366553	29	37	9	1	0.4444	0	0.3333
ENSP00000366553	194	202	9	1	0	0	0.6667
ENSP00000386660	626	637	12	0	0	0	0.75
ENSP00000283646	5	25	21	0.7619	0.2857	0	0.1905
ENSP00000288943	8	22	15	0	0.4667	0.3333	0.7333
ENSP00000258439	5	16	12	0.75	1	0	0
ENSP00000366275	251	259	9	0	0.4444	1	0.7778
ENSP00000377127	104	112	9	0	0	1	0.5556
ENSP00000347161	299	307	9	0.2222	0	0	0.7778
ENSP00000302202	71	79	9	0.3333	0	0	0.6667
ENSP00000264255	191	199	9	0	0	0	0
ENSP00000258428	317	328	12	1	0.6667	0	0
ENSP00000338283	173	199	27	0	0	0	0.2963
ENSP00000338283	248	265	18	0	0	0.2222	0.6111
ENSP00000258455	113	121	9	0	0	0	0.2222
ENSP00000258457	149	157	9	1	1	0	0.3333
ENSP00000258457	167	178	12	1	0	0	0
ENSP00000283195	329	337	9	0	0	0	0.4444
ENSP00000376943	50	58	9	1	0	0	0
ENSP00000376943	89	112	24	0.625	0.25	0	0.1667
ENSP00000339109	2	10	9	0	0	0	0.6667
ENSP00000339109	1475	1483	9	0	0	0	0.1111
ENSP00000295408	209	217	9	0	0	0	0.5556
ENSP00000331411	17	25	9	0	0	0	0.1111
ENSP00000245680	2	10	9	0.8889	0.8889	0	0
ENSP00000340310	83	94	12	0	0	1	0.6667
ENSP00000295206	89	97	9	1	1	0	0.2222
ENSP00000263708	167	178	12	0	0	1	0
ENSP00000316779	194	202	9	0	0	1	1
ENSP00000316779	341	349	9	1	0.5556	0	0
ENSP00000264211	197	214	18	1	0	0	0.2222
ENSP00000264211	1493	1501	9	0	0	0	0.7778
ENSP00000272644	308	316	9	0	0	1	0.7778
ENSP00000272647	299	310	12	0	0	0	0
ENSP00000259234	99	107	9	1	1	0	0
ENSP00000259234	123	137	15	1	0.8667	0	0
ENSP00000259234	153	161	9	0.6667	0	0	0
ENSP00000259253	77	88	12	0	0	0	0.5833
ENSP00000259253	857	880	24	0	0	0	0.7917
ENSP00000386377	140	154	15	0	0	0	0.1333
ENSP00000386377	305	313	9	0	0	0	0.6667
ENSP00000281924	110	121	12	0	0.1667	0	0.75
ENSP00000264157	2	13	12	0	0	0.25	0.1667
ENSP00000264157	632	676	45	1	0.7556	0	0.2444
ENSP00000264157	680	688	9	0.6667	0	0	0.6667
ENSP00000264157	701	709	9	1	0	0	0
ENSP00000264157	713	727	15	0.2667	0	0	0.7333
ENSP00000387010	479	490	12	0.75	0	0	0.25
ENSP00000264161	5	22	18	0.8333	0	0	0.5
ENSP00000352739	358	372	15	0	0	1	0.6
ENSP00000374135	2891	2908	18	0	0	1	0.2778
ENSP00000374135	3221	3268	48	0	0	0	0.5833
ENSP00000374135	4538	4552	15	0	0	0	0.2
ENSP00000295095	170	178	9	0	0	1	0.4444
ENSP00000295095	353	361	9	0	0	1	0.8889
ENSP00000302501	1004	1018	15	0.2	0	1	0.7333
ENSP00000263895	14	25	12	0	0	0.0833	0.3333
ENSP00000263895	56	67	12	0	0	1	0.6667
ENSP00000263895	197	205	9	0.2222	0.8889	0	0.4444
ENSP00000263904	71	79	9	0	0	1	0.5556
ENSP00000387239	287	325	39	0	0	0.4103	0.3846
ENSP00000387239	398	406	9	0	0	0	0.7778
ENSP00000387239	416	424	9	0	0	0	0
ENSP00000295101	248	262	15	0	0	1	0.3333
ENSP00000344479	2	85	84	0.1786	0.2976	0	0.2143
ENSP00000344479	455	472	18	0	0	1	0.6111
ENSP00000344479	485	493	9	0	0	1	0.7778
ENSP00000308610	236	244	9	0	1	1	0.4444
ENSP00000259056	2	16	15	0	0	0	0.6
ENSP00000259056	29	40	12	0	0	0	0.9167
ENSP00000264192	191	199	9	0	0	0	1
ENSP00000263640	491	508	18	0	0	0.1667	0.5556
ENSP00000376534	56	106	51	0.3529	0.2745	0	0.098
ENSP00000376534	353	370	18	0.7778	0.0556	0	0.5556
ENSP00000376534	677	685	9	1	0	0	0
ENSP00000376534	698	706	9	1	0	0	0.3333
ENSP00000376534	977	988	12	0.9167	0.75	0	1
ENSP00000376534	1097	1108	12	0	0	1	0.6667
ENSP00000376534	1919	1927	9	0	0	0	1
ENSP00000368166	14	22	9	0	0	1	0.4444
ENSP00000283249	8	16	9	0	0	0	0.5556
ENSP00000283249	674	685	12	0	0	1	0.75
ENSP00000283249	689	697	9	0	0	1	0.4444
ENSP00000294904	35	46	12	1	0.9167	0	0
ENSP00000294904	272	286	15	0	0	0	0.4667
ENSP00000353731	74	82	9	0	0	0	0.6667
ENSP00000331727	488	496	9	0	0	1	0.7778
ENSP00000331727	635	643	9	0	0	1	0.4444
ENSP00000376486	365	373	9	1	0	0	0
ENSP00000376486	446	457	12	1	0	0	0.3333
ENSP00000376486	647	685	39	0	0	0.1282	0.5897
ENSP00000376486	707	715	9	0	0	0	0
ENSP00000376486	731	742	12	0	0	0	0.5833
ENSP00000387195	34	45	12	0	0	0	0.5
ENSP00000387195	277	291	15	0	0	0	0.2
ENSP00000387195	295	303	9	0	0	0	1
ENSP00000376465	401	418	18	0	0	0	0.7222
ENSP00000303740	173	181	9	0	0	1	0.5556
ENSP00000303740	281	289	9	0	0	0.1111	0.2222
ENSP00000364512	158	172	15	0	0	1	1
ENSP00000290167	83	91	9	0	0	1	0.1111
ENSP00000290167	113	121	9	0	0	1	0.6667
ENSP00000263816	1289	1297	9	0	0	1	0.1111
ENSP00000263816	3797	3805	9	0	0	1	0.2222
ENSP00000295240	317	325	9	0	0	1	1
ENSP00000284669	20	28	9	0	0	0.6667	0.5556
ENSP00000284669	392	400	9	0	0	1	0.2222
ENSP00000272797	359	367	9	0	0	1	1
ENSP00000350928	323	331	9	0	0	1	0.8889
ENSP00000384527	371	382	12	0	0	0	1
ENSP00000354089	422	433	12	0	0	0	0.5
ENSP00000364404	245	268	24	0	0	0	0.2917
ENSP00000264108	167	187	21	0	0	1	0.8095
ENSP00000264108	221	235	15	0	0	0	0.6
ENSP00000376361	197	208	12	0.1667	0	0	0.25
ENSP00000354478	2	10	9	0.7778	0	0	0
ENSP00000354478	23	37	15	1	0.8	0	0
ENSP00000234198	2	10	9	0.1111	0	0	0.5556
ENSP00000264106	221	238	18	0	0	0	0.3333
ENSP00000264106	815	826	12	0	0	1	0.0833
ENSP00000264106	830	838	9	0	0	1	0.8889
ENSP00000376352	283	294	12	0	0	0.5	0.5833
ENSP00000306968	86	100	15	0	0	0	0.2
ENSP00000386350	265	276	12	0	0	0	0.5833
ENSP00000386350	286	294	9	0	0	0	1
ENSP00000386350	298	309	12	0	0	0	0.6667
ENSP00000386350	313	333	21	0	0	0.4286	0.8571
ENSP00000295500	437	445	9	0	0	0	0.4444
ENSP00000264110	35	64	30	0.6333	0	0	0.4
ENSP00000264110	398	406	9	0.5556	0	1	1
ENSP00000249499	56	64	9	0	0	1	0.1111
ENSP00000249499	254	262	9	1	0.6667	0	0
ENSP00000264167	215	223	9	0	0	1	0.6667
ENSP00000264167	335	343	9	0	0	1	0.5556
ENSP00000347915	50	61	12	0	0	0	1
ENSP00000376295	483	497	15	0	0	0	0.4667
ENSP00000344627	851	859	9	0.5556	0	0	0.8889
ENSP00000344627	863	871	9	0	0	0	0.7778
ENSP00000386788	184	193	10	0.2	0	0.7	0.1
ENSP00000295108	281	289	9	0.1111	0	0.4444	0
ENSP00000295108	302	316	15	0	0	0	0.2
ENSP00000295108	338	349	12	0	0	0	0.6667
ENSP00000261006	125	133	9	0.7778	0	0	0.4444
ENSP00000261006	149	157	9	1	0.2222	0	0.1111
ENSP00000329112	437	445	9	0	0	1	0.8889
ENSP00000304408	1454	1465	12	0	0	1	0
ENSP00000261024	470	481	12	0	0	1	0.8333
ENSP00000363761	497	511	15	0	0	1	0.7333
ENSP00000376161	122	130	9	0	0	1	0.7778
ENSP00000260950	191	202	12	0	0	1	0.3333
ENSP00000376142	74	82	9	0	0	0.8889	0
ENSP00000354394	470	478	9	0	0	1	1
ENSP00000376132	365	373	9	0	0	1	1
ENSP00000272771	2	13	12	0	0	0	0
ENSP00000272771	356	364	9	1	0	0	0
ENSP00000363745	2	13	12	0.8333	0	0	0.3333
ENSP00000363745	29	37	9	0.2222	0	0	0.7778
ENSP00000363745	284	295	12	0	0	1	0.1667
ENSP00000363745	458	466	9	0.5556	1	0	0
ENSP00000363745	488	514	27	0.8148	0.9259	0	0.1111
ENSP00000363745	569	577	9	1	0.6667	0	0
ENSP00000295049	17	34	18	0.2222	0	0	0.2222
ENSP00000341052	284	292	9	0	0	1	0.1111
ENSP00000260926	2	10	9	1	0	0	0
ENSP00000260926	23	34	12	1	0	0	0.5
ENSP00000260926	239	262	24	0.25	0	0	0.3333
ENSP00000260926	278	286	9	0.8889	0	0	0
ENSP00000260926	479	493	15	0	0	1	0.8667
ENSP00000260926	503	514	12	0.1667	0	1	0.6667
ENSP00000295079	191	199	9	0	0	0	0.4444
ENSP00000295079	218	232	15	0	0	0	0.8
ENSP00000386751	146	154	9	0	0	0	0.3333
ENSP00000286181	521	529	9	0.2222	0	0	0.3333
ENSP00000328875	11	22	12	1	0	0	0
ENSP00000194530	218	226	9	0	0	1	0.1111
ENSP00000386901	152	160	9	0	0	1	1
ENSP00000386901	173	190	18	0	0	1	0.3889
ENSP00000286201	323	334	12	0	0	1	0.3333
ENSP00000286201	566	574	9	0	0	0	0
ENSP00000264279	515	523	9	1	0.7778	0	1
ENSP00000295851	200	235	36	1	0	0	0.1111
ENSP00000363689	59	70	12	0	0	1	0.4167
ENSP00000272852	272	286	15	0	0	1	0.3333
ENSP00000309570	125	136	12	0.4167	0.25	0	0.5833
ENSP00000309570	143	151	9	0.8889	0.3333	0	0.8889
ENSP00000309570	161	169	9	0	0	0	1
ENSP00000309570	272	280	9	0	0	0.4444	0.1111
ENSP00000236996	71	79	9	0.8889	0	0	0.1111
ENSP00000376045	157	165	9	0	0	0	0.7778
ENSP00000363676	146	157	12	0	0	1	0
ENSP00000264380	491	511	21	0.7143	0	0	0.0476
ENSP00000353508	191	199	9	1	0	0	0.3333
ENSP00000353508	1403	1420	18	1	0.5	1	0.7222
ENSP00000233072	2	10	9	0	0	0	0.6667
ENSP00000233072	1214	1222	9	0	0	1	0.7778
ENSP00000342235	2	10	9	0	0	0	0.4444
ENSP00000342235	626	646	21	0	0	0	0.1905
ENSP00000342235	1046	1057	12	1	0	0	0
ENSP00000342235	1256	1270	15	0	0	0	0.8667
ENSP00000342876	107	139	33	0.0909	0	0	0.4242
ENSP00000236959	83	94	12	0	0	1	0.3333
ENSP00000246151	32	40	9	0	0	0	0.8889
ENSP00000327137	41	49	9	0	0	0	0.5556
ENSP00000327137	56	64	9	0	0	1	1
ENSP00000273077	2	22	21	0	0	0	0.5714
ENSP00000273062	2	10	9	0.5556	0	0	0.6667
ENSP00000258411	296	307	12	0.8333	0	1	0.3333
ENSP00000340776	530	538	9	0	0	0	0.3333
ENSP00000353698	206	214	9	0	0	0	0.6667
ENSP00000265316	401	409	9	0	0	1	1
ENSP00000248437	11	19	9	0	0	1	0.3333
ENSP00000281821	2	10	9	0	0	0	0.7778
ENSP00000281821	14	22	9	0	0	0	0.1111
ENSP00000281821	242	250	9	0	0	0	0.3333
ENSP00000281821	875	883	9	0	0	0.4444	0.8889
ENSP00000343052	284	292	9	0.8889	0	0	0.3333
ENSP00000281828	374	382	9	0	0	0.1111	0.4444
ENSP00000350012	41	49	9	0	0	0	0.6667
ENSP00000350012	692	700	9	0	0	0	0.6667
ENSP00000264414	41	52	12	0	0	1	0.5833
ENSP00000264414	386	394	9	0	0	1	0.8889
ENSP00000304895	2	13	12	0.5833	0	0	0
ENSP00000304895	35	43	9	0	0	1	0.4444
ENSP00000304895	50	64	15	0.3333	0	1	0.2
ENSP00000387282	221	244	24	0.1667	0.9583	0	0
ENSP00000387282	293	304	12	0	0	0	0
ENSP00000283946	2	10	9	0	0	0	0.4444
ENSP00000258416	20	31	12	1	0	0	0.0833
[truncated: 9,736 more rows]
