# Supplementary material for: Synonymous Constraint Elements Show a Tendency to Encode Intrinsically Disordered Protein Segments
Source: PLoS Comput Biol. 2014 May 8;10(5):e1003607. doi: 10.1371/journal.pcbi.1003607 (PMC4014394; doi:10.1371/journal.pcbi.1003607)
Supplement: Table S3 — Locations and predicted structural properties of protein regions overlapping the SCEs of the 30-codon resolution dataset. (XLSX) [file pcbi.1003607.s005.xlsx]

## Sheet: Munka1
Table S3: Locations and predicted structural properties of protein regions overlapping the SCEs of the 30 codons resolution dataset.
Ensembl 54 protein ID	SCE start position	SCE end position	Length of SCE overlap	Ratio of disordered residues	Ratio of low complexity residues	Ratio of residues in domains	Ratio of secondary structure residues
ENSP00000376304	2	31	30	0	0	0	0.6667
ENSP00000337618	2	31	30	0	0.4333	0.8333	0.6
ENSP00000372479	448	477	30	0.2333	0	1	0.2
ENSP00000366628	32	71	40	0	0.625	1	0.9
ENSP00000261609	1562	1591	30	0.4	0.0333	0	0.2
ENSP00000261609	1722	1751	30	0	0	0	0.8667
ENSP00000372750	492	521	30	0	0	0.1333	0.8667
ENSP00000348673	312	341	30	0	0.1667	0	0.6
ENSP00000326296	412	461	50	1	0.42	0	0.06
ENSP00000267889	712	741	30	0.0333	0.7333	0	0.2
ENSP00000342391	742	771	30	0.3333	0	1	0.2667
ENSP00000220507	2	31	30	0.8333	0.7333	0	0
ENSP00000355205	2	31	30	0.2333	0	0	0.4333
ENSP00000290650	1092	1121	30	0	0	0	0.8333
ENSP00000307214	412	451	40	0	0	0	0.475
ENSP00000371475	7	36	30	1	0	0	0.1667
ENSP00000305711	482	561	80	0	0.3125	0	0.7
ENSP00000290894	292	321	30	0.7	0	0	0
ENSP00000341550	292	321	30	0	0.4	0	0.6667
ENSP00000329668	2	41	40	0.275	0	0	0.3
ENSP00000302239	2	31	30	0.0333	0	0.8667	0.2333
ENSP00000251076	32	71	40	0	0	0	0.425
ENSP00000251076	1832	1861	30	0	0	0.1667	0.5333
ENSP00000385752	2	61	60	0	0	0.6667	0.5333
ENSP00000302327	102	151	50	0.96	0	0	0
ENSP00000260408	22	51	30	0	0	0.5	0.5667
ENSP00000369873	392	421	30	1	0	0	0.3667
ENSP00000267869	72	101	30	0	0	0.9667	0.7333
ENSP00000261520	952	981	30	1	0	0	0.1
ENSP00000204549	102	131	30	1	0.9333	0	0
ENSP00000319623	352	391	40	0.15	0	1	0.45
ENSP00000319623	532	571	40	0.125	0.25	1	0.325
ENSP00000330221	192	221	30	0	0	1	0.5333
ENSP00000326379	292	321	30	0.3	0	0	0.4667
ENSP00000326379	332	361	30	0.1	0	0	0.4333
ENSP00000288840	2	31	30	0.9	0.3667	0	0.2333
ENSP00000288840	42	91	50	1	0.64	0	0.04
ENSP00000288840	202	231	30	0.0333	0.5667	1	0.3667
ENSP00000307298	592	621	30	0	0	0	0.6333
ENSP00000348349	162	201	40	0	0	1	0.6
ENSP00000348349	282	311	30	0	0	1	0.3667
ENSP00000340505	132	161	30	0	0	1	0.5333
ENSP00000261917	1142	1181	40	1	0.275	0	0.05
ENSP00000290401	32	141	110	0.1455	0	0.7364	0.5545
ENSP00000378591	132	171	40	0.975	0.375	0	0.35
ENSP00000328452	2	31	30	0.5667	0.4667	0	0.2333
ENSP00000317691	42	111	70	0.1857	0.0286	0.8286	0.6
ENSP00000378402	282	331	50	0.7	0.02	0.2	0.54
ENSP00000378402	1212	1241	30	0	0	0	0.5333
ENSP00000267984	2	31	30	0.8	0.5	0	0
ENSP00000267984	302	361	60	0.4167	0	0	0.4167
ENSP00000368696	325	354	30	0	0	1	0.8667
ENSP00000336800	552	581	30	0	0	0.5667	0.2333
ENSP00000268138	92	121	30	0.3	0	0	0.3
ENSP00000300055	482	521	40	1	0	0	0.15
ENSP00000268154	342	381	40	0.025	0	0.75	0.425
ENSP00000268171	2	31	30	0	0.6	0	0.6333
ENSP00000268159	102	131	30	0	0	0	0.6333
ENSP00000320634	642	701	60	0	0	0	0.5167
ENSP00000329908	372	411	40	0	0	0.375	0.525
ENSP00000268042	22	71	50	0.02	0	0.96	0.5
ENSP00000219548	22	51	30	0.3	0	0.3667	0.5667
ENSP00000371818	1586	1615	30	0	0	0	0.6
ENSP00000380071	362	401	40	0	0	0.95	0.8
ENSP00000371502	100	149	50	1	0.38	0	0.26
ENSP00000371502	200	239	40	1	0.375	0	0.35
ENSP00000371502	1892	1921	30	1	0.8	0	0.3333
ENSP00000371502	2362	2411	50	1	0.72	0	0.16
ENSP00000219700	32	61	30	0.5	0	1	0.7
ENSP00000283474	132	171	40	1	0.725	0	0
ENSP00000304586	92	121	30	0.0667	0	1	0.4
ENSP00000262376	2	31	30	0.9	0	0	0.4667
ENSP00000310998	132	171	40	0	0	1	0.325
ENSP00000331720	212	271	60	0.9167	0.2	0	0.2
ENSP00000379818	2	51	50	0.02	0	0	0.5
ENSP00000379818	1402	1461	60	0.35	0	1	0.2833
ENSP00000379808	282	311	30	0.5	0	0	0.6333
ENSP00000330509	2	31	30	0	0.4667	0	0.4333
ENSP00000329418	2	41	40	1	0.7	0	0.075
ENSP00000329418	152	181	30	0	0	0.4667	0.5333
ENSP00000310356	32	61	30	0.2333	0	0	0.5
ENSP00000379773	932	971	40	0	0	0	0.575
ENSP00000379654	612	651	40	0.95	0.15	0	0.3
ENSP00000261386	2	31	30	0	0.5667	0	0.4667
ENSP00000357564	2	31	30	0	0	0.7333	0.6333
ENSP00000261377	322	351	30	0	0	1	0.7667
ENSP00000319482	172	211	40	0	0	1	0.825
ENSP00000319482	222	251	30	0	0	1	0.5667
ENSP00000261383	3542	3571	30	0.0667	0	1	0.5
ENSP00000261374	2	41	40	0.175	0.475	0	0.65
ENSP00000261374	62	91	30	0.8667	0.5667	0	0.1333
ENSP00000219689	122	151	30	0.3	0.2333	0.8667	0.4
ENSP00000219689	1322	1351	30	1	0.3	0	0.3667
ENSP00000317872	1762	1791	30	1	0.9667	0	0.5667
ENSP00000379146	349	398	50	1	0	0	0.2
ENSP00000379146	449	478	30	1	0	0	0.3667
ENSP00000316114	262	291	30	0	0	0.9	0.4333
ENSP00000326519	2	51	50	1	0.24	0	0.12
ENSP00000311447	232	261	30	0.1	0	0.3667	0.2667
ENSP00000310094	722	821	100	1	0.15	0	0.35
ENSP00000300835	222	251	30	0.6667	0.7333	0	0.1333
ENSP00000369719	1562	1601	40	0.875	0.975	0	0.325
ENSP00000369719	2972	3011	40	1	1	0	0.3
ENSP00000384942	972	1001	30	0	0	0.5	0.3333
ENSP00000322249	32	61	30	0	0	0.6333	0.7333
ENSP00000357461	302	341	40	0	0	1	0.675
ENSP00000311030	282	321	40	0	0	1	0.925
ENSP00000251020	162	201	40	0.425	0.35	0	0.3
ENSP00000251020	262	311	50	0.36	0.6	0	0.44
ENSP00000251020	372	411	40	0.325	0.55	0	0.15
ENSP00000251020	1002	1091	90	0.3222	0	0.4889	0.3667
ENSP00000251020	1202	1231	30	0.3667	0	0	0.4333
ENSP00000300245	262	291	30	0.2667	0	0	0.2
ENSP00000331608	102	131	30	0.5667	0.6	0	0.1
ENSP00000331608	152	191	40	0.225	0	0.825	0.7
ENSP00000331608	412	441	30	0.9333	1	0	0.0333
ENSP00000378132	452	481	30	0.7	0	0	0.3333
ENSP00000377942	142	171	30	0	0	0	0.5333
ENSP00000258214	62	101	40	0.95	0.525	0	0.675
ENSP00000320949	152	191	40	0	0.225	0	0.625
ENSP00000320949	1852	1881	30	0	0	0	0.7667
ENSP00000219320	432	461	30	0	0	0.5	0.7333
ENSP00000299345	762	791	30	0.3333	0.3	1	0.2667
ENSP00000268603	232	261	30	0.5333	0	0.9	0.5
ENSP00000268603	762	791	30	0.1	0	0.9	0.5
ENSP00000333833	12	61	50	0.1	0.22	0.18	0.18
ENSP00000299759	12	51	40	1	0.475	0	0.25
ENSP00000258201	32	61	30	0.0333	0	0	0.2
ENSP00000290949	2	41	40	0	0	0.675	0.4
ENSP00000264010	192	221	30	0.7667	0.3333	0	0.2333
ENSP00000304689	32	71	40	0.05	0	0.875	0.375
ENSP00000351811	1252	1281	30	0.0667	0.6333	0	0.6
ENSP00000291041	2	31	30	0.5	0	0	0.2
ENSP00000300659	42	91	50	0.28	0.36	0	0.22
ENSP00000219334	2	31	30	0	0	0	0.7333
ENSP00000304440	2	41	40	0	0	0	0.8
ENSP00000327179	22	51	30	0	0	0.7667	0.6
ENSP00000338191	2	31	30	0	0.6333	0	0.7667
ENSP00000338191	162	191	30	0.4333	0	1	0.7
ENSP00000305459	62	91	30	0.1	0.5667	1	0.8667
ENSP00000288063	142	171	30	0	0.5	1	0.8667
ENSP00000357394	2	31	30	0	0	0.2333	0.5
ENSP00000268489	2	61	60	1	0	0	0.1333
ENSP00000268489	192	241	50	0	0	0	0.38
ENSP00000268489	402	441	40	0.9	0.25	0	0
ENSP00000268489	512	621	110	0.9091	0.1	0	0.1818
ENSP00000268489	2422	2461	40	1	0.45	0	0.15
ENSP00000268489	3002	3071	70	0.0857	0	0.0286	0.4143
ENSP00000268489	3392	3471	80	0.7625	0.275	0	0.175
ENSP00000268489	3522	3701	180	0.8556	0.4	0	0.1944
ENSP00000327048	2	31	30	0.3	0	0	0.3333
ENSP00000262426	2	31	30	1	0.3667	0	0
ENSP00000284262	22	121	100	0.06	0	0.85	0.17
ENSP00000326095	2	31	30	0.3	0	0	0.4
ENSP00000302777	709	748	40	0	0	0.525	0.775
ENSP00000306080	192	241	50	0	0	0.7	0.44
ENSP00000337443	22	71	50	0.08	0.16	0	0.5
ENSP00000357360	142	171	30	0.1333	0	0.5333	0.2
ENSP00000371582	2	51	50	0	0	0	0.8
ENSP00000304350	2	31	30	0.4333	0	0	0.1667
ENSP00000174618	342	371	30	1	0.2	0	0.3
ENSP00000380322	32	61	30	0	0.7333	1	0.6667
ENSP00000373657	582	611	30	1	0.1667	0	0.6667
ENSP00000371051	1632	1661	30	0	0	0	0.5667
ENSP00000225665	2	31	30	0.1667	0	0.3	0.1667
ENSP00000370739	152	181	30	0	0	1	0.5667
ENSP00000225696	102	151	50	0.06	0	1	0.48
ENSP00000357342	732	761	30	1	0.4667	0	0
ENSP00000310490	22	51	30	0.3333	0.8333	0.2333	0.3667
ENSP00000007699	2	31	30	0.4667	0.9667	0	0.4667
ENSP00000336702	32	61	30	0	0	0.1667	0.2667
ENSP00000315387	362	411	50	0	0.36	1	0.8
ENSP00000293826	2	41	40	0.425	0.85	0	0.75
ENSP00000302719	2	51	50	0.96	0.58	0	0.2
ENSP00000357330	2	31	30	1	0	0	0.1
ENSP00000357330	1592	1631	40	1	0	0	0.175
ENSP00000173229	52	81	30	0	0	1	0.5
ENSP00000173229	162	191	30	0.1333	0	1	0.5667
ENSP00000255381	482	511	30	0	0	1	0.8
ENSP00000255381	1772	1801	30	0.8667	0	1	0.8333
ENSP00000245503	1002	1031	30	0.5667	0	0	0.8333
ENSP00000226209	1662	1691	30	0.2333	0	1	0.9333
ENSP00000226209	1772	1801	30	0.9	0	1	0.8667
ENSP00000262445	172	211	40	0	0	1	0.7
ENSP00000354213	2	51	50	0.32	0.48	0	0.46
ENSP00000304501	2	31	30	0	0	0.2667	0.7333
ENSP00000379122	1662	1731	70	0.3571	0.1571	0	0.1714
ENSP00000268719	62	101	40	0.775	0.8	0	0.125
ENSP00000379017	2	31	30	0	0	0	0.4
ENSP00000225737	52	81	30	0.4333	0	0	0.4667
ENSP00000319992	142	171	30	0	0	0	0.4
ENSP00000226225	72	111	40	0	0	1	0.65
ENSP00000226247	482	511	30	1	0	0	0.0667
ENSP00000292090	2	41	40	0	0.7	0	0.5
ENSP00000378298	214	253	40	0	0	1	0.475
ENSP00000225719	22	61	40	0.425	0.575	0	0.5
ENSP00000225719	82	111	30	0.1333	0.1	1	0.3667
ENSP00000316578	2	91	90	0.4444	0.6778	0	0.2889
ENSP00000316578	652	681	30	0	0	1	0.8
ENSP00000318486	62	101	40	0.625	0.25	1	0.15
ENSP00000357283	2	31	30	1	0	0.0667	0.2333
ENSP00000307617	642	691	50	0.04	0	0	0.58
ENSP00000316426	242	271	30	1	0	0	0.3333
ENSP00000225426	2	31	30	0	0	0.8333	0.5
ENSP00000300651	512	671	160	0.825	0.3063	0	0.2938
ENSP00000300651	1222	1251	30	1	1	0	0
ENSP00000306754	2	31	30	1	0	0	0
ENSP00000320924	232	261	30	1	0.5667	0	0
ENSP00000269593	12	41	30	0	0.3333	0.5	0.3
ENSP00000264640	2	31	30	0	0	1	0.9333
ENSP00000375076	12	41	30	0	0.5333	0	0.0333
ENSP00000347649	52	81	30	0	0.5	0	0.7667
ENSP00000314608	112	141	30	0.1667	0	1	0.4667
ENSP00000246912	2	31	30	1	0.4333	0	0.1667
ENSP00000293349	742	791	50	0.88	0.26	0	0.12
ENSP00000332504	222	261	40	0	0.8	1	0.875
ENSP00000264638	492	521	30	0	0	0.8	0.5667
ENSP00000246914	32	61	30	1	0.6333	0	0.1
ENSP00000246914	592	621	30	0.7333	0	0	0.1333
ENSP00000354451	232	261	30	0.1333	0	0	0.9
ENSP00000354622	72	121	50	0.26	0.44	0	0.74
ENSP00000350672	2	51	50	0	0.48	0	0.72
ENSP00000323901	502	551	50	0	0	1	0.52
ENSP00000333193	252	301	50	0.02	0	0.04	0.24
ENSP00000262419	2	61	60	0.4833	0.4833	0	0.4
ENSP00000262419	112	141	30	0.3	0	0	0.6
ENSP00000262419	152	181	30	1	0.4	0	0.1667
ENSP00000262419	192	251	60	1	0	0	0.05
ENSP00000177694	2	31	30	1	0	0	0
ENSP00000177694	52	101	50	0.68	0.2	0	0.02
ENSP00000269025	92	121	30	0	0.4	1	0.6333
ENSP00000340799	32	61	30	1	0	0	0
ENSP00000354855	21	50	30	0	0	0	0.8667
ENSP00000354855	71	110	40	0	0	0	0.5
ENSP00000225603	142	181	40	0.425	0	0.775	0.25
ENSP00000331741	2	111	110	0.7636	0.3273	0	0.2182
ENSP00000308252	362	391	30	1	0	0	0
ENSP00000308252	402	431	30	1	0	0	0
ENSP00000239151	2	71	70	0.2429	0.2286	0	0.1286
ENSP00000225648	2	31	30	0	0	0	0.1667
ENSP00000225648	72	101	30	0.3	0	0	0.1
ENSP00000239165	2	41	40	0.025	0	0	0.15
ENSP00000239165	92	131	40	0.35	0	0	0.3
ENSP00000239144	2	31	30	0	0	0	0.2667
ENSP00000290295	72	101	30	0	0.3	1	0.3
ENSP00000290341	2	31	30	0	0	0.9333	0.3667
ENSP00000271526	182	211	30	1	0	0	0.1
ENSP00000268957	2	31	30	0	0.0667	1	0.6333
ENSP00000268957	272	341	70	0.4714	0	0	0.1429
ENSP00000284061	42	111	70	0	0.1571	0.7143	0.4857
ENSP00000337736	532	571	40	0.65	0	0	0.15
ENSP00000385328	2	31	30	0	0.4	0	0.6333
ENSP00000385328	52	81	30	0	0	0	0.5
ENSP00000312411	482	521	40	0.6	0.25	0	0.275
ENSP00000251241	2	31	30	0.9667	0	0	0.3667
ENSP00000240328	72	101	30	0.7333	0.3333	0.2	0.2333
ENSP00000240328	672	701	30	0.9333	0	0	0.5667
ENSP00000357177	202	231	30	0.7667	0	0	0.8
ENSP00000225726	372	401	30	0.2333	0	1	0.7667
ENSP00000258991	2	31	30	0.8333	0	0	0.2
ENSP00000225792	482	511	30	0.9333	0.5	0.4667	0.0333
ENSP00000225792	532	561	30	0.2667	0	0.4	0.3
ENSP00000239138	292	331	40	0	0	1	0.7
ENSP00000262138	12	71	60	0.05	0	1	0.45
ENSP00000348442	402	431	30	0	0	0.5	0.6
ENSP00000307208	2352	2461	110	0.7	0.8273	0	0.3636
ENSP00000307208	2722	2751	30	0.3667	0.6667	0.3	0.4
ENSP00000364334	12	51	40	0.1	0.4	0.85	0.525
ENSP00000254810	102	131	30	0	0	1	0.6667
ENSP00000376276	22	51	30	0.1	0	1	0.5333
ENSP00000330341	2	31	30	0	0	0	0.2
ENSP00000269349	12	51	40	0.25	0.05	0	0.475
ENSP00000331514	162	191	30	0	0	1	0.5333
ENSP00000383078	142	171	30	0	0	0.5333	0.8333
ENSP00000327959	222	261	40	0.525	0	0	0.375
ENSP00000327959	342	381	40	0.825	0	0	0.05
ENSP00000349503	2	31	30	0	0	0.2	0.5667
ENSP00000372804	332	361	30	0	0	1	0.3667
ENSP00000261537	422	451	30	0.0667	0	0	0.5667
ENSP00000269141	592	631	40	0.375	0	0.675	0.325
ENSP00000382165	492	521	30	1	0.2333	0	0.1333
ENSP00000382124	2	71	70	0.0429	0	0	0.5571
ENSP00000382124	142	171	30	0.2333	0	0	0.5667
ENSP00000376574	2	31	30	0	0	0	0.7667
ENSP00000376574	292	321	30	0	0	0.4	0.3667
ENSP00000349955	2	31	30	0	0	0	0.8333
ENSP00000282030	132	221	90	1	0	0	0.1556
ENSP00000282030	682	721	40	1	0	0	0.1
ENSP00000282030	732	761	30	1	0	0	0.0667
ENSP00000282030	932	1011	80	0.1875	0	0	0.2
ENSP00000262158	152	201	50	0	0.16	1	0.38
ENSP00000269468	222	251	30	0	0	1	0.0333
ENSP00000285106	102	151	50	1	0	0	0.16
ENSP00000269466	212	241	30	0	0	1	0.3333
ENSP00000256429	2	81	80	1	0.6375	0	0.05
ENSP00000256429	92	141	50	1	0.9	0	0
ENSP00000217515	2	31	30	0.1333	0	0.6	0.2333
ENSP00000254442	702	731	30	0.5	0	0	0.2333
ENSP00000381305	302	361	60	0.0833	0.1	0	0.3667
ENSP00000262716	530	589	60	0.0333	0.25	0	0.5833
ENSP00000262716	600	629	30	0	0.3333	0	0.6
ENSP00000357060	362	391	30	0	0	0.8667	0.4333
ENSP00000357060	772	801	30	0	0.0667	0	0.6667
ENSP00000310565	1142	1171	30	0	0	1	0.5
ENSP00000313088	82	121	40	0	0	1	0.25
ENSP00000299727	72	101	30	0	0	1	0.7667
ENSP00000343144	232	261	30	0.4333	0	0.3	0.4667
ENSP00000252288	12	51	40	0	0.3	0	0.375
ENSP00000255608	82	131	50	0.12	0.24	0.44	0.6
ENSP00000304467	332	371	40	0	0	1	0.75
ENSP00000078429	12	41	30	0.1	0	0.9667	0.9
ENSP00000262958	332	371	40	0	0	1	0.65
ENSP00000301264	312	341	30	0.0333	0.2667	0	0.7333
ENSP00000323670	312	341	30	1	0.0667	0	0.4667
ENSP00000301293	782	811	30	1	0	0	0.1
ENSP00000269856	62	141	80	0.025	0	0.7875	0.4
ENSP00000264071	372	401	30	0	0	0.3667	0.9
ENSP00000376027	252	281	30	0	0	0	0.6333
ENSP00000385269	272	321	50	0	0	0.86	0.64
ENSP00000253109	82	131	50	0.38	0.38	0	0.48
ENSP00000350720	382	411	30	0.5	0.1667	0	0.6
ENSP00000293771	2	81	80	0.5875	0.475	0	0.4
ENSP00000210060	12	41	30	0.2333	0	0	0.3
ENSP00000369696	92	131	40	0	0	0.75	0.825
ENSP00000303315	92	121	30	0.9667	0.2667	1	0.2
ENSP00000309591	312	341	30	0	0	0	0.3
ENSP00000263377	2	71	70	0.8286	0.4571	0.0286	0.2143
ENSP00000269701	92	121	30	0.9333	0.4333	0	0.4333
ENSP00000187762	2	41	40	0	0.35	0.125	0.55
ENSP00000252599	42	71	30	0.0667	0	0	0.4333
ENSP00000262809	2	31	30	0	0	0.8667	0.3
ENSP00000337926	372	431	60	0	0	0	0.4667
ENSP00000252575	292	321	30	0.1	0	1	0.2667
ENSP00000299373	122	171	50	0.16	0	0.66	0.52
ENSP00000376090	802	881	80	0.75	0.525	0	0.3625
ENSP00000376090	1002	1041	40	0.5	0	0.025	0.3
ENSP00000348594	272	301	30	1	0.5667	0.3667	0.1
ENSP00000299505	2	41	40	0.2	0.05	0	0.4
ENSP00000299505	772	801	30	0.3333	0.5333	0	0.4
ENSP00000341455	12	51	40	1	0.25	0.35	0.225
ENSP00000246549	92	121	30	0	0	1	0.6667
ENSP00000339458	172	201	30	1	0.3333	0	0.5667
ENSP00000325864	12	51	40	0.35	0	0	0.35
ENSP00000346827	22	51	30	0.1667	0	0.0333	0.2333
ENSP00000334940	42	121	80	1	0.3625	0	0.175
ENSP00000312789	572	621	50	1	0.84	0	0.18
ENSP00000311760	2	31	30	0.9	0.6333	0	0.1667
ENSP00000375892	332	371	40	0	0	1	0.525
ENSP00000350556	369	398	30	0.9333	0	0	0.4667
ENSP00000263370	2	61	60	1	0.7333	0	0.1167
ENSP00000307080	2	31	30	1	0.9333	0	0.0667
ENSP00000333534	442	471	30	0	0	1	0.5
ENSP00000301173	22	51	30	0	0.8	0.6333	0.1667
ENSP00000263367	2	31	30	1	0.2333	0.9	0.5667
ENSP00000222329	322	351	30	0.6	0	0	0.1667
ENSP00000160740	92	121	30	1	0.4333	0	0.0667
ENSP00000160740	832	871	40	0.925	0.575	0	0.175
ENSP00000375827	32	61	30	0.3333	0	0	0.5
ENSP00000252487	2	31	30	1	0.9	0	0
ENSP00000245919	232	331	100	0.68	0.11	0	0.16
ENSP00000316842	2	71	70	0.9857	0.9571	0	0.4857
ENSP00000366979	8	38	31	0.9032	0.9355	0	0.129
ENSP00000263257	82	111	30	0	0	0.4333	0.7667
ENSP00000263257	442	491	50	0.28	0	0.64	0.48
ENSP00000012443	2	31	30	0.8	0	0.1333	0.3
ENSP00000326570	242	271	30	0	0.5	0	0.8
ENSP00000253047	2	31	30	0.1	0.7333	0	0.5
ENSP00000331907	292	321	30	0	0	0.8	0.7667
ENSP00000263269	2	51	50	0.38	0.74	0	0.24
ENSP00000263269	122	151	30	0	0	0.6333	0.5333
ENSP00000341479	72	111	40	0	0	1	0.9
ENSP00000324175	185	214	30	1	0.2667	0.5667	0.3333
ENSP00000221444	2	61	60	0	0.2167	0.7667	0.35
ENSP00000335614	2	61	60	0.5	0.2167	0	0.55
ENSP00000270631	62	91	30	0	0.7333	0	0.7667
ENSP00000327541	362	391	30	0	0	0	0.2667
ENSP00000303282	2	121	120	0.9417	0.5	0.4083	0.1667
ENSP00000375690	2	31	30	1	0.5	0	0.1333
ENSP00000221232	722	751	30	0	0	0.9	0.5667
ENSP00000366006	262	291	30	0	0	1	0.8
ENSP00000320853	487	516	30	1	0.3333	0	0
ENSP00000221665	442	481	40	0	0	0.3	0.325
ENSP00000301073	2	41	40	1	0.8	0	0
ENSP00000320050	2	41	40	1	1	0	0
ENSP00000354920	132	191	60	0	0	0.4333	0.75
ENSP00000246077	367	396	30	0	0.0667	0	0.3333
ENSP00000371400	242	271	30	0	0	1	0.5667
ENSP00000246104	252	281	30	0	0	0.8333	0.5667
ENSP00000371318	12	41	30	1	0	0	0.1333
ENSP00000370891	342	401	60	0.15	0	0.8167	0.45
ENSP00000262919	82	111	30	0	0.5667	0	0.5333
ENSP00000307252	2	41	40	0.425	0.275	0.2	0.525
ENSP00000368104	2	41	40	0.25	0.55	0.05	0.45
ENSP00000368104	152	181	30	0	0	1	0.6
ENSP00000254958	52	101	50	0	0	1	0.26
ENSP00000254958	592	621	30	0	0	0	0.2667
ENSP00000384545	2	81	80	0.425	0.275	0	0.375
ENSP00000339912	42	81	40	0	0	0	0.325
ENSP00000339912	502	531	30	0.4667	0	0	0.2
ENSP00000367044	1255	1284	30	1	0.4	0	0.2667
ENSP00000278780	2	31	30	0.5333	0	0	0.3667
ENSP00000366347	242	271	30	0.1	0	0	0.3333
ENSP00000246229	2	51	50	0.24	0	0	0.36
ENSP00000246229	332	411	80	0.275	0.3625	0	0.3625
ENSP00000364864	362	451	90	0.7667	0.5889	0	0.6222
ENSP00000352704	2	31	30	1	0	0	0.1
ENSP00000352704	302	331	30	0.6333	0	0	0.2
ENSP00000364721	92	131	40	0	0	0.6	0.45
ENSP00000263528	302	341	40	0	0	1	0.425
ENSP00000263528	412	441	30	0	0	0	0.7
ENSP00000263528	922	961	40	1	0	1	0.175
ENSP00000263528	1232	1261	30	0.7333	0	0.3	0.5333
ENSP00000217381	62	101	40	0.625	0	0.325	0.425
ENSP00000217381	182	211	30	1	0	0	0.0333
ENSP00000363942	52	91	40	0.775	0.35	0	0.125
ENSP00000363929	352	401	50	1	0.18	0	0.3
ENSP00000363929	582	611	30	1	0.1	0	0.1667
ENSP00000363492	2	41	40	0.35	0.35	0	0.5
ENSP00000363492	82	111	30	1	0.8333	0	0
ENSP00000380661	772	801	30	0	0.1333	0	0.8333
ENSP00000363391	32	101	70	1	0.2714	0	0.1143
ENSP00000363228	2	71	70	0.0571	0	0	0.5143
ENSP00000363228	762	791	30	1	1	0	0
ENSP00000363124	522	551	30	1	1	0	0.6
ENSP00000263733	2	31	30	0	0.4333	0	0.6667
ENSP00000362768	12	51	40	0	0.225	0	0.65
ENSP00000380326	2	31	30	0	0	1	0.5667
ENSP00000362410	232	261	30	0.9667	0	1	0.6667
ENSP00000244007	32	61	30	0.0333	0	0.7333	0.6
ENSP00000341782	272	311	40	0	0	0.925	0.675
ENSP00000361952	122	161	40	0	0.4	0.275	0.775
ENSP00000361930	102	131	30	0	0	1	0.5333
ENSP00000361601	372	401	30	0	0	0.8	0.3667
ENSP00000356567	162	191	30	0	0	0.8667	0.6333
ENSP00000290231	472	521	50	1	0	0	0.08
ENSP00000361336	732	811	80	0.325	0.2	1	0.3125
ENSP00000361186	42	91	50	0.06	0	0.4	0.54
ENSP00000360985	1652	1681	30	0	0	0	0.6333
ENSP00000360922	452	491	40	0.5	0	0	0.375
ENSP00000360806	2	71	70	0.2857	0	0.5571	0.3286
ENSP00000354966	442	471	30	0	0.6333	1	0.6667
ENSP00000342905	1002	1051	50	0.9	0.24	0	0.42
ENSP00000360626	72	101	30	0	0	1	0.2
ENSP00000360626	322	351	30	0	0.8	1	0.5
ENSP00000379330	92	131	40	0.6	0	0	0.4
ENSP00000379330	142	281	140	0.6929	0.4	0	0.0571
ENSP00000217086	382	411	30	0.0333	0	0.8333	0.3
ENSP00000360340	2	31	30	0	0	0	0.6
ENSP00000360054	202	231	30	1	0.1333	0	0.3
ENSP00000217159	562	591	30	0	0.4333	1	0.4667
ENSP00000359285	272	321	50	0	0.3	1	0.84
ENSP00000264144	922	951	30	0.2333	0	0	0.8667
ENSP00000356509	71	100	30	0.3333	0	1	0.6667
ENSP00000356509	625	694	70	0.9143	0.3143	0	0.1
ENSP00000341815	2	41	40	1	0.2	0	0.025
ENSP00000383063	2	51	50	0.52	0	0	0.32
ENSP00000383063	102	161	60	0.0167	0	0	0.6667
ENSP00000344609	266	295	30	0.5	0	0	0.1
ENSP00000352918	2	31	30	0.3333	0	0.7333	0.0667
ENSP00000286827	152	221	70	0.6571	0.1714	0	0.3286
ENSP00000286827	282	321	40	0.925	0	0	0.025
ENSP00000371794	72	101	30	1	0.7	0	0.2
ENSP00000348984	362	431	70	1	0	0	0.1714
ENSP00000348984	492	531	40	1	0	0	0.325
ENSP00000348984	592	721	130	0.6231	0	0	0.4385
ENSP00000382189	362	391	30	0.5667	0.4333	0.2	0.1
ENSP00000290349	32	61	30	0	0	1	0.5
ENSP00000290354	32	81	50	0	0	1	0.68
ENSP00000290399	2	41	40	0.325	0	0.85	0.675
ENSP00000333293	12	51	40	0	0	0.45	0.5
ENSP00000269844	2	31	30	1	0	0	0.1333
ENSP00000356432	732	761	30	0	0	0	0.5667
ENSP00000333326	412	441	30	0.2333	0.0333	0	0.5
ENSP00000382441	12	41	30	0	0	0.7667	0.4667
ENSP00000263209	22	141	120	0.5167	0	0	0.225
ENSP00000344259	12	41	30	0	0	1	0.3667
ENSP00000344259	122	151	30	0.2333	0	0.7	0.8333
ENSP00000248958	32	61	30	0.0667	0.0333	0.3	0.5333
ENSP00000356404	352	401	50	0	0	0.12	0.46
ENSP00000215906	138	177	40	0	0	0	0.2
ENSP00000215906	228	277	50	0	0	1	0.48
ENSP00000249064	202	231	30	0.5667	0	0	0.2667
ENSP00000343155	223	253	31	0.4194	0.3871	0	0.5161
ENSP00000311997	242	271	30	0.6333	0.5	1	0.7
ENSP00000344666	2	31	30	0	0	0.1333	0.5333
ENSP00000356382	222	251	30	0	0	1	0.3
ENSP00000320508	122	151	30	0.0667	1	0	0.4
ENSP00000380659	372	421	50	0.14	0	1	0.48
ENSP00000248975	192	241	50	0.16	0	1	0.62
ENSP00000347088	702	751	50	0	0	0	0.68
ENSP00000216187	82	111	30	0	0	1	0.2667
ENSP00000380362	492	521	30	0	0	1	0.7
ENSP00000337969	2	31	30	0	0	0	0.2333
ENSP00000344504	132	171	40	1	1	0	0.3
ENSP00000215941	2	31	30	0.8667	0	0	0.0667
ENSP00000321735	122	151	30	0	0.1333	1	0.4667
ENSP00000345393	82	111	30	0.3667	0.2667	1	0.9667
ENSP00000216044	2	31	30	1	0.1333	0	0.3
ENSP00000216133	142	181	40	0.85	0	0	0.325
ENSP00000332287	162	201	40	0.15	0	0.15	0.275
ENSP00000345270	362	391	30	0	0	1	0.4
ENSP00000330432	12	51	40	0.125	0	1	0.85
ENSP00000263253	42	81	40	0.975	0	0	0.525
ENSP00000263253	102	131	30	1	0	0	0.4333
ENSP00000263253	162	191	30	1	0.5333	0	0.0667
ENSP00000263253	2032	2081	50	0.88	0.42	1	0.52
ENSP00000263253	2342	2411	70	1	0.4143	0	0.1429
ENSP00000356331	122	151	30	0	0	1	0.3667
ENSP00000294740	702	791	90	0.3778	0	0	0.3
ENSP00000294740	802	891	90	0.7667	0	0	0.3
ENSP00000353192	72	101	30	0	0	1	0.4333
ENSP00000352463	2	41	40	1	0	0	0.275
ENSP00000352463	102	131	30	1	0.5333	0	0
ENSP00000352463	1472	1501	30	1	0	0	0.1
ENSP00000332565	12	51	40	0.05	0	0.175	0.275
ENSP00000356265	42	101	60	0.9167	0.3	0	0.2
ENSP00000356265	132	161	30	1	0	0	0.1
ENSP00000356265	872	901	30	1	0.2333	0	0.1667
ENSP00000356159	2	31	30	1	0	0	0
ENSP00000356156	652	691	40	0	0	1	0.65
ENSP00000356155	792	821	30	0.0667	0	0.3333	0.4333
ENSP00000356143	332	371	40	0.05	0	0.075	0.475
ENSP00000356130	222	251	30	0	0	0	0.5667
ENSP00000355987	222	251	30	0	0	0	0.3
ENSP00000355979	2	31	30	0	0	0	0.6
ENSP00000355968	32	71	40	0	0.25	1	0.7
ENSP00000355938	142	171	30	0	0	1	0.7667
ENSP00000355929	22	51	30	0	0	0	0.1667
ENSP00000355923	1032	1061	30	0	0	1	0.5667
ENSP00000355870	72	121	50	0.78	0.16	0	0.24
ENSP00000355866	2	31	30	0.4333	0	0	0.3
ENSP00000355866	42	91	50	0.1	0	0	0.42
ENSP00000355827	2	31	30	1	0.9667	0	0.3333
ENSP00000365147	32	71	40	0.55	0.4	0	0.575
ENSP00000355775	72	101	30	0.7	0.4667	0.5	0.4
ENSP00000355728	202	231	30	0	0	1	0.3667
ENSP00000355714	152	181	30	0	0	0.8333	0.6
ENSP00000355656	72	111	40	0.05	0	0.5	0.5
ENSP00000355623	52	81	30	0.9	0	0	0.3
ENSP00000353564	32	81	50	0.44	0	1	0.82
ENSP00000295050	12	41	30	0	0	0	0.7333
ENSP00000355583	82	111	30	0.3333	0.4667	0.4333	0.2667
ENSP00000355583	152	201	50	0.22	0.44	1	0.7
ENSP00000355580	2	31	30	0	0.3	0	0.6
ENSP00000355568	392	421	30	1	0.6	0	0.1667
ENSP00000355551	62	91	30	0	0	0	0.7667
ENSP00000355535	362	391	30	0	0	0.7	0.4
ENSP00000255380	512	551	40	0	0	0.825	0.55
ENSP00000351539	52	101	50	0	0	1	0.52
ENSP00000351539	212	321	110	0.5727	0	0	0.2818
ENSP00000355493	22	61	40	0.05	0	0.8	0.45
ENSP00000364885	362	411	50	0.02	0	0.9	0.4
ENSP00000322568	372	401	30	0.2333	0.9	0	0.3333
ENSP00000234091	42	71	30	0	0	1	0.6333
ENSP00000238112	372	401	30	0	0	0.7	0.5
ENSP00000310749	12	41	30	0	0	0	0.6
ENSP00000295082	212	241	30	0	0	0.5667	0.5667
ENSP00000295083	12	41	30	0	0.5333	1	0.5667
ENSP00000303686	32	61	30	0	0.0667	0.4333	0.8667
ENSP00000155926	2	81	80	0.1875	0	0.0875	0.375
ENSP00000155926	292	331	40	0	0	0.425	0.1
ENSP00000281043	32	91	60	0.7	0	1	0.2833
ENSP00000384014	152	181	30	0.0333	0	0.8667	0.5
ENSP00000270747	302	371	70	0.5714	0.3857	0	0.3571
ENSP00000272224	82	111	30	0.1333	0.5	0.9	0.4667
ENSP00000385216	432	471	40	0.9	0.775	0	0.2
ENSP00000379170	12	41	30	0	0.2333	0.5	0.5667
ENSP00000264712	2	41	40	0.025	0	0.65	0.6
ENSP00000353249	662	691	30	1	0.1667	0	0.2333
ENSP00000296097	52	81	30	0	0	0.9333	0.6667
ENSP00000296098	2	41	40	0	0	0.4	0.45
ENSP00000352536	2	31	30	0.9	0	0	0.4
ENSP00000318373	102	191	90	0.3222	0.5111	0.1556	0.2778
ENSP00000342778	152	201	50	0.98	0.26	0	0.18
ENSP00000260570	762	791	30	0	0	0	0.7
ENSP00000264703	52	81	30	0.3	0	1	0.6667
ENSP00000306817	32	61	30	0	0.4667	1	0.5
ENSP00000368834	52	91	40	0	0	1	0.45
ENSP00000310551	162	191	30	0	0	1	0.6667
ENSP00000327116	12	41	30	0.0667	0.4	0	0.5667
ENSP00000280527	622	651	30	0	0	1	0.2667
ENSP00000368356	2	31	30	0.2333	0	0	0
ENSP00000295373	302	331	30	0	0	1	0.3333
ENSP00000295373	352	411	60	0	0.0333	1	0.5833
ENSP00000364597	592	621	30	0	0	1	0.4333
ENSP00000281961	2	41	40	0.05	0.325	0	0.6
ENSP00000260619	332	361	30	0	0	1	0.4333
ENSP00000367987	892	971	80	0	0	0.8875	0.725
ENSP00000304127	362	391	30	0	0	1	0.4667
ENSP00000282388	412	441	30	0.9667	0.8	0	0
ENSP00000306124	2	41	40	0	0	0.85	0.475
ENSP00000234420	682	711	30	0	0	0.6	0.5333
ENSP00000343633	2	51	50	0.56	0	0	0.32
ENSP00000384481	172	221	50	0.04	0	0.82	0.58
ENSP00000339769	142	171	30	0	0	0.2	0.8333
ENSP00000338774	272	301	30	0.9667	0.1	0	0.6
ENSP00000338774	702	761	60	0.65	0.4	0.3167	0.15
ENSP00000338774	772	811	40	0.05	0	0.825	0.475
ENSP00000385579	332	361	30	0	0	1	0.4667
ENSP00000305595	2	51	50	0.04	0	0	0.58
ENSP00000364520	752	781	30	0	0	1	0.6333
ENSP00000377920	332	361	30	0	0	1	0.1667
ENSP00000364403	2	31	30	0.8	0.9	0	0.2667
ENSP00000305556	242	311	70	0.0429	0	0.4286	0.4429
ENSP00000264434	242	271	30	0	0	0	0.6667
ENSP00000264436	532	571	40	1	0	0	0.35
ENSP00000264447	2	31	30	1	0.3333	0	0
ENSP00000272433	2	31	30	0.1667	0.7	0	0.4333
ENSP00000374159	4	63	60	0.1	0	0.6667	0.35
ENSP00000303522	262	291	30	0	0	1	0.8
ENSP00000295057	2	71	70	0	0.1571	0	0.4857
ENSP00000295057	82	121	40	0	0	0.75	0.6
ENSP00000289753	102	141	40	0	0	1	0.825
ENSP00000366553	182	211	30	1	0.1333	0	0.2
ENSP00000340083	22	51	30	0	0	0	0.3667
ENSP00000283646	2	41	40	0.85	0.3	0	0.1
ENSP00000288943	2	41	40	0	0.3	0.6	0.775
ENSP00000258439	2	31	30	0.6333	0.7	0	0.1333
ENSP00000366280	32	61	30	0	0.0667	0.4	0.2667
ENSP00000366275	42	81	40	0	0	0	0.55
ENSP00000377127	92	121	30	0	0.4	1	0.4667
ENSP00000264255	192	221	30	0.0667	0	0	0.2
ENSP00000258428	302	331	30	1	0.3667	0	0.1
ENSP00000338283	62	91	30	0.0333	0	0.2333	0.4
ENSP00000283195	3172	3201	30	0	0	1	0.5667
ENSP00000376943	52	131	80	0.5875	0.1375	0.0125	0.25
ENSP00000339109	2	41	40	0	0	0	0.5
ENSP00000364204	2	31	30	0	0.5667	0	0.5667
ENSP00000259199	22	51	30	0.5	0	0.3	0.4333
ENSP00000295206	2	31	30	1	0.6	0	0.3333
ENSP00000386377	292	321	30	0	0	0	0.6333
ENSP00000264157	2	31	30	0.0333	0	0.7	0.2333
ENSP00000264157	612	721	110	0.9091	0.4091	0	0.2455
ENSP00000387010	2	31	30	0.9667	0	0	0.5667
ENSP00000374135	3802	3841	40	0	0	0	0.3
ENSP00000302501	992	1021	30	0.1667	0	0.7667	0.5667
ENSP00000263895	192	221	30	0.6	0.4	0.0667	0.5
ENSP00000344479	2	101	100	0.27	0.25	0	0.24
ENSP00000308610	222	251	30	0	0.5	1	0.6333
ENSP00000259056	2	41	40	0	0	0	0.8
ENSP00000376534	322	381	60	0.8667	0.3167	0	0.4167
ENSP00000376534	392	431	40	0.8	0.3	0	0.625
ENSP00000376534	1082	1131	50	0	0	0.88	0.54
ENSP00000368166	12	41	30	0	0	1	0.5
ENSP00000376486	332	401	70	1	0	0	0.1429
ENSP00000376486	632	701	70	0	0	0.2857	0.6429
ENSP00000376486	712	751	40	0	0	0	0.525
ENSP00000387195	34	73	40	0.575	0.55	0	0.15
ENSP00000387195	564	593	30	0.5667	0	0	0.1667
ENSP00000303740	162	191	30	0	0	1	0.6667
ENSP00000376453	302	331	30	0	0.1667	0.7667	0.8667
ENSP00000316670	282	311	30	0	0	0	0.6333
ENSP00000284669	2	51	50	0	0	0.58	0.66
ENSP00000272797	32	71	40	0	0	1	0.775
ENSP00000376361	201	230	30	0	0	0.1667	0.5
ENSP00000354478	2	101	100	0.59	0.12	0	0.17
ENSP00000234198	2	31	30	0.6	0.1	0	0.2667
ENSP00000376352	182	211	30	0	0	1	0.6667
ENSP00000310301	742	781	40	0.425	0	0	0.225
ENSP00000249501	2	51	50	0.02	0.4	0	0.22
ENSP00000249501	152	181	30	0.9333	0	0	0.5
ENSP00000249499	52	81	30	0.1667	0.5333	1	0.3333
ENSP00000347915	42	91	50	0	0	0	0.78
ENSP00000344627	832	871	40	0.2	0	0	0.6
ENSP00000295108	262	351	90	0.0222	0	0.2556	0.2778
ENSP00000260950	162	241	80	0	0	1	0.5125
ENSP00000313661	102	131	30	0	0	1	0.6333
ENSP00000363745	2	31	30	0.9	0	0	0.3
ENSP00000363745	445	584	140	0.7857	0.8929	0	0.0214
ENSP00000363745	595	634	40	1	0.425	0	0.175
ENSP00000286201	302	351	50	0	0	1	0.64
ENSP00000363689	42	81	40	0	0	1	0.65
ENSP00000309570	112	171	60	0.2667	0.2	0	0.5833
ENSP00000260985	352	381	30	0	0	1	0.8
ENSP00000342235	1242	1281	40	0.3	0	0	0.425
ENSP00000342876	98	137	40	0.275	0	0	0.5
ENSP00000233813	82	111	30	0.0333	0	0	0.4667
ENSP00000233948	232	261	30	0	0	1	0.6667
ENSP00000258411	282	311	30	0.4667	0	1	0.4667
ENSP00000248437	2	41	40	0.175	0	0.975	0.425
ENSP00000295718	862	891	30	0	0	1	0.4333
ENSP00000281821	222	261	40	0	0	0	0.3
ENSP00000343052	272	311	40	0.725	0	0.125	0.3
ENSP00000350012	22	51	30	0	0	0	0.8333
ENSP00000350012	672	711	40	0	0	0	0.575
ENSP00000264414	732	761	30	0	0	1	0.6
ENSP00000304895	2	81	80	0.1875	0	0.8375	0.3
ENSP00000302251	2	71	70	0.3714	0.2286	0	0.2
ENSP00000272928	122	151	30	0	0	1	0.7667
ENSP00000363510	357	386	30	1	1	0	0
ENSP00000363500	62	91	30	0.0667	0	0	0.3
ENSP00000231948	282	311	30	0	0	1	0.9
ENSP00000254488	602	631	30	0	0	0	0.3
ENSP00000273037	2	31	30	0	0	0.6333	0.7333
ENSP00000285018	132	171	40	0	0	1	0.3
ENSP00000333367	324	363	40	0.5	0	0	0.6
ENSP00000263754	802	831	30	0	0	0.4333	0.6
ENSP00000373282	2	51	50	0.08	0	0	0.46
ENSP00000326763	2	61	60	0	0	0.4833	0.5167
ENSP00000326763	72	101	30	0	0	1	0.5
ENSP00000295770	2	41	40	0.5	0.125	0	0.1
ENSP00000363452	422	451	30	0	0	1	0.4667
ENSP00000379804	62	91	30	0.5	0.4	0.5	0.5333
ENSP00000307741	2	31	30	0.0667	0.6333	0	0.4333
ENSP00000273130	2	31	30	0.6	0.5667	0	0
ENSP00000323696	22	51	30	0	0.1667	0	0.5
ENSP00000323696	62	101	40	0	0	0	0.45
ENSP00000307387	2	41	40	0	0	0.95	0.6
ENSP00000264741	302	331	30	0	0	0.9333	0.2667
ENSP00000340361	472	511	40	0.1	0	0.075	0.475
ENSP00000343140	1242	1271	30	1	0.7	0	0.0333
ENSP00000385604	752	781	30	0.8333	0	0	0.2667
ENSP00000344125	102	141	40	0	0	0	0.35
ENSP00000341539	112	141	30	0	0	0	0.7667
ENSP00000373249	32	61	30	0	0.5333	0	0.9
ENSP00000363389	2	31	30	0	0	0.8	0.6
ENSP00000363389	312	341	30	0	0	0.4333	0.5
ENSP00000324788	690	719	30	0	0	1	0.6667
ENSP00000386759	565	614	50	0.38	0	0	0.36
ENSP00000296440	832	901	70	0.8286	0	0	0.1429
ENSP00000373239	3260	3299	40	1	0.925	0	0.05
ENSP00000342621	12	41	30	0	0	1	0.6333
ENSP00000378885	95	134	40	0	0	0	0.475
ENSP00000341422	342	371	30	0.0667	0	0	0.1333
ENSP00000350094	282	321	40	0.475	0	0	0.375
ENSP00000350094	342	401	60	0.4167	0	0	0.6
ENSP00000312435	832	861	30	1	0.1333	1	0
ENSP00000296452	172	201	30	0.4333	0	1	0.3
ENSP00000296452	232	261	30	1	0	0	0.1
ENSP00000296452	282	321	40	1	0.475	0	0.05
ENSP00000296452	3582	3611	30	1	0	0	0
ENSP00000266022	102	131	30	1	0.4667	0	0
ENSP00000266022	232	261	30	1	0	0	0.1333
ENSP00000320485	1192	1231	40	1	0	0	0.075
ENSP00000296490	112	141	30	0	0	0.8	0.3667
ENSP00000378233	832	861	30	0	0	0.8667	0.7
ENSP00000078527	462	491	30	0	0.4667	1	0.6667
ENSP00000288139	1702	1821	120	1	0.0583	0	0.075
ENSP00000340989	202	231	30	0.0333	0	1	0.5667
ENSP00000307241	322	351	30	0	0	0.9	0.4667
ENSP00000283268	112	151	40	0.075	0.15	0	0.075
ENSP00000295903	52	101	50	0.02	0.18	1	0.26
ENSP00000295903	572	601	30	0	0	0.3	0.0333
ENSP00000295568	262	301	40	0	0	0	0.45
ENSP00000273258	22	51	30	0	0	1	0.6333
ENSP00000295862	388	417	30	1	0.2	0	0.2667
ENSP00000337451	862	891	30	0	0	0.5667	0.6
ENSP00000319974	522	571	50	1	0.54	0	0.28
ENSP00000355028	392	421	30	0	0	0	0.6667
ENSP00000321514	362	401	40	0.125	0.375	0	0.225
ENSP00000363189	2	31	30	0.7333	0.3667	0	0.1667
ENSP00000377375	75	124	50	0	0	0.62	0.7
ENSP00000377375	465	524	60	0.7	0	0	0.4167
ENSP00000377375	705	734	30	0	0.1333	0	0.5333
ENSP00000264231	212	241	30	0	0	1	0.6333
ENSP00000324553	312	341	30	0	0	0	0.5667
ENSP00000283875	52	81	30	0	0	1	0.7333
ENSP00000261038	282	311	30	0	0	0	0.5333
ENSP00000308685	2	31	30	1	0	0	0.0667
ENSP00000308685	912	941	30	0	0	0	1
ENSP00000353863	2	41	40	0.375	0	0	0.375
ENSP00000353863	612	651	40	0.575	0	0	0.225
ENSP00000345681	2	31	30	0.9667	0	0	0.0667
ENSP00000296255	32	61	30	0	0	1	0.6333
ENSP00000366886	202	231	30	0	0	1	0.6
ENSP00000366788	1312	1361	50	0.8	0	0	0.26
ENSP00000385420	2	41	40	0	0	0.725	0.55
ENSP00000364742	2	31	30	1	0	0	0.2
ENSP00000363463	262	331	70	0.9429	0.0571	1	0.1857
ENSP00000247087	1082	1131	50	0.32	0.2	0	0.4
ENSP00000247087	1472	1511	40	0.35	0	0	0.225
ENSP00000247087	1522	1601	80	0.6625	0.375	0	0.1125
ENSP00000345652	22	61	40	0.575	0.775	1	0.575
ENSP00000362444	2	41	40	0.875	0	0	0.05
ENSP00000362444	722	751	30	0.6667	0.1	1	0.3667
ENSP00000362127	422	491	70	1	0.3714	0	0.0857
ENSP00000362103	202	241	40	1	0.875	0	0.15
ENSP00000335376	32	91	60	0.5	0.3167	1	0.25
ENSP00000335376	152	181	30	1	0	0.5333	0
ENSP00000361327	72	151	80	0	0	0.075	0.5
ENSP00000335493	2	31	30	0.5667	0.7667	0	0.3
ENSP00000360034	2	61	60	0.7667	0.5	0	0.4167
ENSP00000359598	572	601	30	0.2	0	0	0.8333
ENSP00000359211	992	1021	30	0	0	0	0.2667
ENSP00000263177	2	31	30	0	0	0	0.8667
ENSP00000264993	212	241	30	1	0	0	0.7
ENSP00000358778	132	161	30	0.0333	0	0	0.5
ENSP00000358778	502	531	30	0.3333	0	0	0.4667
ENSP00000286692	82	111	30	0	0	1	0.6333
ENSP00000358437	438	467	30	0.9667	0	0	0.0333
ENSP00000314103	2	31	30	0	0.4	0	0.6
ENSP00000234739	792	831	40	1	0.35	0	0.025
ENSP00000234739	892	941	50	1	0.24	0	0.16
ENSP00000240986	132	171	40	0	0.225	0.275	0.75
ENSP00000271915	2	31	30	1	0.0667	0	0.1
ENSP00000271915	102	171	70	1	0.2286	0	0.0714
ENSP00000344465	472	501	30	0	0	0	0
ENSP00000372689	1152	1181	30	0.9333	0	0	0.3
ENSP00000294818	72	101	30	0	0	0	0.6333
ENSP00000346404	32	61	30	0	0	0	0.3333
ENSP00000258349	2	31	30	0	0	0.6	0.3
ENSP00000305343	92	141	50	0.12	0	0.08	0.18
ENSP00000356658	192	231	40	0	0	1	0.9
ENSP00000356595	682	731	50	0.56	0	0	0.2
ENSP00000356595	762	831	70	1	0	0	0.1857
ENSP00000356595	1032	1061	30	1	0.3667	1	0
ENSP00000344129	412	441	30	0	0	0.7333	0.0667
ENSP00000271588	5382	5431	50	0.08	0.3	0	0.54
ENSP00000271588	5542	5581	40	0	0	0	0.425
ENSP00000356375	122	151	30	0	0	1	0.7
ENSP00000356239	2	41	40	0.925	0	0	0.55
ENSP00000264515	392	421	30	0.8333	0	0	0.2667
ENSP00000374218	702	741	40	0.325	0.35	0	0.225
ENSP00000355986	22	71	50	0.02	0.2	0	0.48
ENSP00000355986	272	321	50	0	0	0.9	0.5
ENSP00000355925	2	111	110	0.4636	0	0.6182	0.5273
ENSP00000355925	122	161	40	0.975	0	1	0.225
ENSP00000355910	1862	1911	50	0	0	0.16	0.4
ENSP00000355910	3322	3391	70	0	0	0	0.2
ENSP00000355893	72	101	30	0	0	1	0.8667
ENSP00000289153	892	921	30	0	0	1	0.6333
ENSP00000284551	42	91	50	0.46	0	0.34	0.3
ENSP00000333188	132	161	30	0.5	0.4667	0.5667	0.4
ENSP00000318650	62	91	30	0	0	1	0.3667
ENSP00000263154	252	281	30	0	0	0	0.6
ENSP00000368632	12	41	30	0.9	0	0	0
ENSP00000298943	12	41	30	0.2	0.0667	0	0.4333
ENSP00000365637	212	241	30	0.0333	0	0	0.6
ENSP00000365529	42	111	70	0.3286	0.1857	0	0.3286
ENSP00000365529	122	161	40	0.125	0	0	0.825
ENSP00000279873	412	451	40	1	0	0	0.15
ENSP00000279873	1102	1131	30	0	0	0	0.5333
ENSP00000264951	292	321	30	0	0	0	0.2667
ENSP00000302108	2	31	30	0.4667	0	0	0.3333
ENSP00000265997	62	111	50	1	0.44	0	0
ENSP00000336831	512	541	30	0	0	0.7333	0.4667
ENSP00000314018	452	491	40	0	0	0	0.55
ENSP00000359234	22	61	40	0.475	0.4	0	0.3
ENSP00000359234	452	491	40	0.6	0.2	0	0.425
ENSP00000359212	32	81	50	0.22	0.24	0	0.42
ENSP00000295992	32	61	30	0	0	0.9667	0.2667
ENSP00000359149	122	151	30	0	0	0	0.4333
ENSP00000302120	72	161	90	0	0	0	0.4444
ENSP00000302120	452	491	40	0.3	0	0	0.225
ENSP00000358789	1100	1129	30	0	0	0	0.3
ENSP00000341564	62	91	30	0	0	0.3667	0.4333
ENSP00000341564	132	161	30	0	0	1	0.9
ENSP00000345920	442	471	30	0.5667	0	0	0.1
ENSP00000340736	162	201	40	0	0.25	1	0.475
ENSP00000296051	32	61	30	0	0	0	0.4667
ENSP00000328524	152	181	30	0.6	0	0	0.2333
ENSP00000299596	42	71	30	0	0	0	0.8333
ENSP00000340281	132	161	30	0.3	0	1	0.3333
ENSP00000347883	842	881	40	0.95	0.525	0	0.125
ENSP00000376631	2	31	30	1	0.3667	0	0.3667
ENSP00000337991	322	351	30	1	0.3	0	0.4
ENSP00000278198	2	41	40	0	0.4	0	0.5
ENSP00000278198	592	631	40	0.225	0	0	0.4
ENSP00000332744	2	31	30	0.4333	0	0	0.4
ENSP00000257821	292	321	30	0.5667	0	0	0.5
ENSP00000367878	282	311	30	0.6	0	0	0.0667
ENSP00000367721	22	61	40	0	0	0	0.375
ENSP00000354543	232	301	70	1	0.4857	0	0.0429
ENSP00000354543	482	531	50	1	0.78	0	0.12
ENSP00000354543	582	631	50	0.8	0	0	0.1
ENSP00000354543	742	771	30	1	0.5	0.3333	0.2
ENSP00000322457	12	81	70	0.7	0.7429	0	0.1571
ENSP00000322457	92	131	40	0	0	0.25	0.55
ENSP00000339030	2	31	30	1	1	0	0.1667
ENSP00000257215	2	31	30	0	0	0	0.6333
ENSP00000367263	862	891	30	0.7	0.4333	0	0.1333
ENSP00000345133	2	51	50	0	0.76	0	0.64
ENSP00000366395	2	31	30	0	0	0	0.7667
ENSP00000305899	2	31	30	0.7	0	0	0.3667
ENSP00000307093	52	81	30	1	0.3667	1	0.3667
ENSP00000331581	162	191	30	0.9333	0.6667	0	0.2333
ENSP00000364765	40	69	30	0	0	0.2667	0.4667
ENSP00000352262	752	811	60	1	0.4833	0	0.1333
ENSP00000352262	912	1051	140	0.8357	0.1214	0	0.3786
ENSP00000352262	3192	3241	50	1	0	0	0.26
ENSP00000352262	3272	3311	40	0.4	0.125	0	0.25
ENSP00000352262	3532	3571	40	1	0.25	0	0.225
ENSP00000307640	132	171	40	0.075	0.35	0	0.775
ENSP00000314806	162	201	40	0.125	0	0.725	0.525
ENSP00000352926	2	31	30	0.9667	0	0.5667	0.0667
ENSP00000352456	502	541	40	0	0	1	0.525
ENSP00000351957	52	81	30	0	0.6667	0	0.8
ENSP00000351957	102	251	150	0.08	0.4	0	0.6533
ENSP00000370671	122	151	30	0	0.2	0.7333	0.8333
ENSP00000298910	2492	2521	30	0	0	0	0.8333
ENSP00000295926	412	451	40	1	0.625	0	0
ENSP00000295926	462	491	30	1	0.9	0	0.2333
ENSP00000320087	672	701	30	0	0	1	0.8
ENSP00000335044	1162	1191	30	0.5667	0	0	0.4333
ENSP00000335044	1362	1391	30	0.9333	0	0	0
ENSP00000335044	1442	1481	40	0.95	0.5	0	0.175
ENSP00000336799	182	211	30	0	0	1	0.4667
ENSP00000369349	382	411	30	0	0	1	0.8
ENSP00000300101	2	31	30	0	0	0.4	0.4667
ENSP00000237696	62	91	30	0	0.2	1	0.7
ENSP00000300128	215	244	30	0	0	1	0.8333
ENSP00000266643	72	101	30	0.7	0.8667	0	0.1
ENSP00000266643	302	331	30	0.2667	0	0	0.4333
ENSP00000327821	452	481	30	0	0	0	0.5333
ENSP00000266671	2	51	50	0.3	0	0	0.2
ENSP00000323302	42	71	30	0	0	0.7	0.4667
ENSP00000317955	1052	1081	30	0.1	0	0	0.7333
ENSP00000266744	52	101	50	0.94	0.38	0	0.52
ENSP00000280758	2	101	100	0.08	0	0	0.18
ENSP00000280758	202	231	30	0	0	0	0.5667
ENSP00000280758	752	781	30	0.1333	0	0	0.2
ENSP00000366843	132	161	30	1	0.4667	0	0.0333
ENSP00000333602	1569	1598	30	0.9667	0.5	0	0.1667
ENSP00000313079	22	81	60	0	0.2167	0	0.4333
ENSP00000368920	82	111	30	0	0	0	0.4667
ENSP00000317053	52	101	50	1	0.84	0	0.16
ENSP00000317053	832	881	50	0.9	0.16	0	0.24
ENSP00000241274	2	81	80	0	0	0	0.4875
ENSP00000241274	912	971	60	0.2167	0	0	0.5333
ENSP00000367151	332	361	30	0.0667	0	0.4667	0.4667
ENSP00000366413	2	41	40	0.75	0	0	0.2
ENSP00000365080	2	71	70	0.1429	0	0	0.6429
ENSP00000365080	102	151	50	0.96	0.6	0	0.32
ENSP00000365080	222	251	30	0	0	0	0.6
ENSP00000349145	812	841	30	0	0	1	0.6667
ENSP00000302647	2	31	30	0.0667	0	0	0.5
ENSP00000326846	2	41	40	0	0	0	0.425
ENSP00000326846	272	301	30	0	0	0	0.5667
ENSP00000350261	2	51	50	0	0	0	0.84
ENSP00000347930	202	231	30	0.0333	0	1	0.3
ENSP00000378201	512	541	30	0	0	0.2667	0.2667
ENSP00000374373	1466	1495	30	0.1	0	0.5	0.6333
ENSP00000337688	102	151	50	0.88	1	1	0.52
ENSP00000341351	912	941	30	1	0	0	0.1333
ENSP00000377892	222	271	50	1	0.9	0	0.14
ENSP00000005198	702	731	30	1	0.0333	0	0.1667
ENSP00000311224	22	61	40	0	0	1	0.45
ENSP00000335615	132	171	40	0	0	0.925	0.525
ENSP00000335615	242	321	80	0	0	0.95	0.5875
ENSP00000321834	772	801	30	0.4333	0	1	0.3
ENSP00000338523	1152	1181	30	0.0333	0	0	0.4
ENSP00000232165	2	51	50	0	0	0	0.66
ENSP00000349325	92	121	30	0	0	0.2333	0.5333
ENSP00000342291	222	251	30	0	0	0	0.7333
ENSP00000299084	12	41	30	0	0.5	0.8333	0.4
ENSP00000260356	502	531	30	0	0	1	0.2
ENSP00000374581	918	967	50	0.88	0	0	0.18
ENSP00000263805	2	31	30	0.4667	0	0	0.2333
ENSP00000263805	192	261	70	0.9429	0	0	0.1
ENSP00000348564	52	131	80	0.9	0.5625	0	0.2125
ENSP00000348564	992	1031	40	0.4	0	0	0.45
ENSP00000300283	52	91	40	0.1	0	0.95	0.325
ENSP00000385750	749	788	40	0.625	0	0	0.35
ENSP00000324857	1022	1071	50	1	0	0	0
ENSP00000351068	142	171	30	0	0	1	0.4667
ENSP00000325527	2	31	30	0.0333	0	0	0.5
ENSP00000325527	2802	2871	70	0	0	0	0.4286
ENSP00000284509	282	311	30	0	0.4333	1	0.6
ENSP00000284509	1162	1191	30	0.2	0	0	0.3667
ENSP00000370259	2	31	30	0	0	0	0.6667
ENSP00000260435	82	121	40	0.95	0	0	0.15
ENSP00000369943	402	431	30	0.2667	0	0	0.7
ENSP00000316527	2	151	150	0.94	0.1267	0	0.2533
ENSP00000325634	442	481	40	0	0	0	0.475
ENSP00000261858	2	31	30	0	0	0	0.7
ENSP00000260363	532	561	30	0.5333	0	0	0.4333
ENSP00000369150	2	31	30	0.9	0	0	0.3667
ENSP00000353655	292	321	30	0	0	1	0.7333
ENSP00000372193	2	31	30	0.9	0	0	0.3
ENSP00000301727	2	41	40	0.55	0.725	0	0.675
ENSP00000301740	402	441	40	1	0.8	0	0.05
ENSP00000294016	162	191	30	0	0.6333	0	0.9667
ENSP00000352232	112	151	40	0.775	0.5	0	0.25
ENSP00000262519	2	41	40	0.225	0	0	0.225
ENSP00000369257	852	881	30	0	0	0.9667	0.5333
ENSP00000290552	162	201	40	0.225	0	0.95	0.75
ENSP00000242810	2	51	50	0	0	0	0.34
ENSP00000368686	382	411	30	0.2333	0	0	0.1
ENSP00000348611	262	291	30	0	0	0	0.3333
ENSP00000205061	92	121	30	0.7333	0.6	0	0.1667
ENSP00000300086	62	91	30	0.1	0	0	0.6667
ENSP00000316054	682	711	30	0.9333	0.1	0.8333	0.3
ENSP00000250111	2	31	30	0	0	1	0.6333
ENSP00000254846	322	411	90	1	0.5	0	0.0889
ENSP00000254846	522	561	40	1	0.55	0	0.025
ENSP00000254846	592	661	70	1	0.5857	0	0.0714
ENSP00000254846	752	781	30	1	0.8667	0	0.4667
ENSP00000254846	842	871	30	1	1	0	0
ENSP00000369716	436	475	40	0	0	0.9	0.45
ENSP00000371767	289	318	30	1	0	0	0.4
ENSP00000318136	98	128	31	0	0.6129	0	0.9677
ENSP00000005905	2012	2041	30	0.0667	0.2333	1	0.5333
ENSP00000329933	602	671	70	1	0.2143	0	0.2
ENSP00000225388	562	611	50	0.58	0	0	0.28
ENSP00000261716	952	1001	50	1	0	0	0.24
ENSP00000354033	302	331	30	1	0.4	0	0.1333
ENSP00000347089	42	71	30	0	0.4333	1	0.2
ENSP00000335486	1182	1231	50	1	0.08	0	0
ENSP00000355140	2	31	30	0.2333	0	0	0.0333
ENSP00000354686	112	161	50	1	0.24	0	0.5
ENSP00000321627	372	401	30	0.3667	0	0	0.5667
ENSP00000352308	892	921	30	1	0	0	0
ENSP00000317618	142	171	30	0	0	0	0.7667
ENSP00000376370	318	347	30	0.5333	0	0	0.2333
ENSP00000306761	252	281	30	0	0	1	0.4
ENSP00000254816	152	191	40	0.225	0.075	0.35	0.25
ENSP00000323880	2	31	30	1	0.5667	0	0.2
ENSP00000323880	82	141	60	0.6	0	0.35	0.2333
ENSP00000269397	162	191	30	1	0	0	0.1
ENSP00000349957	142	191	50	0.9	0.36	0	0.22
ENSP00000317156	1292	1321	30	0	0	0	0.5333
ENSP00000352314	202	251	50	0	0	0.84	0.78
ENSP00000257209	872	901	30	0.9333	0.4667	0	0
ENSP00000355089	2	31	30	0.5333	0	0	0.2
ENSP00000269439	22	51	30	1	0	0	0.0333
ENSP00000269439	62	121	60	0.4833	0.3833	0	0.4
ENSP00000328732	312	341	30	0.0333	0.1667	0	0.4
ENSP00000348273	62	121	60	1	0	0	0.2
ENSP00000349087	2	31	30	1	0.8333	0	0
ENSP00000246117	22	61	40	0	0.45	0	0.525
ENSP00000384371	662	691	30	0.2667	0	0	0.4333
ENSP00000349887	2	31	30	0.2333	0.5	0	0.1333
ENSP00000349887	72	101	30	0	0	1	0.2333
ENSP00000251472	1182	1241	60	1	0.2333	0	0.2
ENSP00000254323	2	31	30	1	0.6333	0	0.0333
ENSP00000340688	1332	1361	30	0.7667	0.4333	1	0.4667
ENSP00000340688	1372	1411	40	1	0.3	1	0.025
ENSP00000316881	52	101	50	0.28	0.56	0	0.66
ENSP00000248070	812	851	40	1	0.225	0	0
ENSP00000252818	2	31	30	0.5667	0.5	1	0.0667
ENSP00000347730	562	611	50	0.7	0	0	0.24
ENSP00000347730	1252	1291	40	0.475	0	0	0.325
ENSP00000221419	2	51	50	0.98	0.84	0	0.44
ENSP00000318115	92	131	40	0.35	0.35	0	0.5
ENSP00000326018	392	421	30	0.1333	0	0	0.2
ENSP00000325402	192	221	30	1	0.6667	0	0
ENSP00000236877	482	541	60	0.0667	0	0.5167	0.4333
ENSP00000353769	892	921	30	1	1	0	0.1667
ENSP00000270458	242	301	60	0.5667	0.8167	0	0.2167
ENSP00000352904	62	91	30	0	0	0	0.6667
ENSP00000333018	52	81	30	0.1667	0	0.8	0.6667
ENSP00000264709	882	911	30	0	0	0	0.6667
ENSP00000354159	842	871	30	0	0	0	0.8
ENSP00000378617	353	392	40	1	1	0	0
ENSP00000233099	1972	2011	40	0	0	0	0.65
ENSP00000260648	522	561	40	0	0	1	0.45
ENSP00000384211	1306	1335	30	0	0	0	0.6
ENSP00000374630	2345	2374	30	0.8667	0.4333	0	0.4667
ENSP00000326933	2	51	50	0.46	0	0.24	0.34
ENSP00000326933	122	151	30	0.6667	0	0	0.0667
ENSP00000237455	352	381	30	0	0	0	0.5667
ENSP00000355121	2	31	30	0.3	0	0	0.6333
ENSP00000264972	2	31	30	0	0	0.7333	0.4
ENSP00000348793	1142	1171	30	0.6333	0.4333	1	0
ENSP00000376996	495	524	30	0	0	0	0.9667
ENSP00000385568	512	541	30	0	0.5667	0	0.5333
ENSP00000384672	322	361	40	1	0.275	0	0.025
ENSP00000384672	372	411	40	1	0	0	0.15
ENSP00000384672	432	461	30	1	0.5	0	0.2
ENSP00000384672	542	621	80	0.9625	0.65	0	0.275
ENSP00000283243	1252	1281	30	0	0	0.4	0.6333
ENSP00000374205	2	131	130	0.7231	0.1154	0	0.2231
ENSP00000283254	612	671	60	0.7	0	1	0.15
ENSP00000364586	2	71	70	0.4	0	0	0.3286
ENSP00000376460	862	911	50	0	0	0	0.8
ENSP00000303540	2	41	40	0.425	0.475	0	0.5
ENSP00000364430	242	291	50	0.12	0.54	0	0.46
ENSP00000234160	342	371	30	0.8333	0.9	0.8	0
ENSP00000261007	242	271	30	0	0	0.7667	0.8
ENSP00000312385	22	71	50	0.78	0	0	0.26
ENSP00000312385	252	281	30	0	0	0	0.3333
ENSP00000286070	152	181	30	0	0	1	0.4667
ENSP00000313513	1292	1321	30	0.1667	0	0	0.3
ENSP00000386766	72	151	80	0.6125	0.2	0	0.3625
ENSP00000340019	342	371	30	0	0.2	1	0.5667
ENSP00000363708	752	801	50	1	0	0	0.16
ENSP00000363533	12	41	30	0	0	0	0.5
ENSP00000273067	22	131	110	0.5091	0.4	0	0.2364
ENSP00000273064	252	281	30	0	0	1	0.6
ENSP00000295731	2	51	50	0	0.46	0.48	0.32
ENSP00000363071	52	81	30	0.5333	0.8333	1	0.2667
ENSP00000350786	2	91	90	1	0.3222	0	0.3444
ENSP00000350786	122	151	30	0.4667	0.4333	0	0.3667
ENSP00000373696	214	243	30	1	0.9	0	0.1
ENSP00000373696	890	929	40	0	0	0	0.775
ENSP00000295550	72	101	30	0	0	1	0.6333
ENSP00000217299	2	31	30	0.5667	1	0	0
ENSP00000217299	62	91	30	0	0.0667	1	0.7
ENSP00000217299	492	531	40	0.65	0	0	0.275
ENSP00000360552	952	1031	80	0.45	0	0	0.4625
ENSP00000252996	32	111	80	1	0.75	0	0.225
ENSP00000252996	192	221	30	1	0.6	0	0.3333
ENSP00000286835	212	251	40	1	0	0	0.325
ENSP00000370719	942	971	30	0	0	0.7	0.5333
ENSP00000370719	1622	1651	30	0	0	1	0.4667
ENSP00000370543	2	91	90	0	0.1667	0.5889	0.6222
ENSP00000370543	112	141	30	0	0	1	0.8667
ENSP00000372335	13	62	50	0	0	0	0.42
ENSP00000328464	102	131	30	0	0	0	0.7333
ENSP00000300147	722	761	40	0.15	0.275	0	0.15
ENSP00000216019	2	81	80	0.7125	0.2875	0	0.225
ENSP00000216019	612	641	30	0.7667	0.5	0	0.1667
ENSP00000290429	102	131	30	0	0	1	0.5667
ENSP00000353414	1142	1181	40	0.4	0	1	0.325
ENSP00000353414	1192	1241	50	1	0.62	0	0.14
ENSP00000273221	122	151	30	0.3667	0	0	0.9
ENSP00000296325	32	61	30	0.8333	0	1	0.3333
ENSP00000285094	192	261	70	0	0	0.6429	0.5857
ENSP00000296358	62	131	70	0	0.5571	0	0.6857
ENSP00000372201	36	65	30	0.0667	0	0	0.6
ENSP00000307599	1182	1211	30	0	0	1	0.6667
ENSP00000307599	1402	1441	40	0	0	1	0.85
ENSP00000324020	122	151	30	0	0	1	0.4
ENSP00000324020	612	641	30	0.0333	0.7	0	0.9
ENSP00000323780	2	31	30	0	0	0	0.4667
ENSP00000296472	442	501	60	1	0	0	0.25
ENSP00000313890	2	41	40	1	0.925	0	0.325
ENSP00000313890	802	841	40	0.3	0	1	0.55
ENSP00000386520	1280	1309	30	0.6667	0	0	0.0333
ENSP00000386520	1320	1379	60	0.2833	0.35	0	0.2833
ENSP00000296483	22	61	40	0	0	1	0.45
ENSP00000374187	192	221	30	0	0	0	0.7333
ENSP00000309142	542	601	60	0.0667	0	1	0.2833
ENSP00000372170	2	31	30	0.9667	0.4	0	0.1
ENSP00000263666	212	241	30	0.1333	0.1	0	0.5667
ENSP00000263666	272	301	30	0.2	0	1	0.3333
ENSP00000362846	38	157	120	0.8333	0.1917	0	0.275
ENSP00000377398	292	321	30	0	0.3667	0.7333	0.7333
ENSP00000377372	178	237	60	1	0.5667	1	0.2833
ENSP00000291458	22	51	30	0	0	1	0.4333
ENSP00000254730	22	61	40	0.15	0.35	1	0.45
ENSP00000327349	2	111	110	1	0	0	0.4364
ENSP00000226760	822	851	30	0	0	0	0.6667
ENSP00000311827	2	41	40	0	0	0	0.625
ENSP00000311827	472	511	40	0	0	0	0.425
ENSP00000320246	12	51	40	0	0.45	0.55	0.75
ENSP00000295839	2	31	30	0	0	0	0.8
ENSP00000231706	562	591	30	0	0	0	0.7333
ENSP00000296257	2	31	30	0	0	0	0.7333
ENSP00000371397	2	31	30	0.1	0	0	0.4
ENSP00000371397	182	211	30	0.3	0	0	0.8
ENSP00000316974	1066	1095	30	1	0	0	0.1333
ENSP00000245105	662	691	30	0	0.3333	0	0.6667
ENSP00000351416	1892	1991	100	0.98	0.42	0	0.11
ENSP00000330375	92	131	40	0	0	0	0.825
ENSP00000334879	42	71	30	0.7667	0	0	0.8
ENSP00000264893	52	81	30	0.1667	0	1	0.3
ENSP00000316329	92	121	30	0	0	1	0.3667
ENSP00000306015	302	351	50	1	0.14	0	0.12
ENSP00000281131	2	41	40	0	0	0	0.75
ENSP00000281131	52	81	30	0	0	0	0.3333
ENSP00000226319	662	701	40	0.8	0	0	0.1
ENSP00000226319	732	761	30	1	0	0	0.1667
ENSP00000377792	2	61	60	0	0	0.7167	0.5833
ENSP00000377792	1002	1031	30	0.7667	0	0	0.3333
ENSP00000304321	2	31	30	0	0	0	0.9333
ENSP00000303887	12	71	60	0.5667	0.3667	0	0.2833
ENSP00000226725	132	161	30	0	0	0.8333	0.5667
ENSP00000284637	62	91	30	0.3333	0	0	0.2333
ENSP00000284637	182	221	40	0.05	0.2	0.6	0.225
ENSP00000371875	2	31	30	0.4333	0	0	0.3333
ENSP00000354583	32	61	30	0	0	0.5	0.5
ENSP00000303788	2	31	30	0	0	0.4333	0.5333
ENSP00000303788	312	351	40	1	0.825	0	0.175
ENSP00000282493	2	31	30	0.0333	0	0	0.6
ENSP00000265069	52	101	50	0	0.66	0	0.6
ENSP00000322706	42	71	30	0	0	1	0.4333
ENSP00000380085	115	144	30	0	0	0	0.2333
ENSP00000264779	429	458	30	0.1333	0	0	0.2333
ENSP00000316244	132	181	50	0	0	1	0.48
ENSP00000373752	82	131	50	0	0	0	0.18
ENSP00000334851	2	31	30	1	0.4	0	0.1333
ENSP00000309619	2	31	30	0	0.4	0.7333	0.7333
ENSP00000351126	54	83	30	0	0.4	0	0.7
ENSP00000351126	784	813	30	0.0333	0	1	0.4667
ENSP00000261483	362	391	30	0	0	1	0.1667
ENSP00000281243	2	31	30	0	0.2	0.6333	0.6667
ENSP00000378794	2	51	50	0.64	0.02	0	0.38
ENSP00000378794	62	211	150	0.9733	0.4733	0	0.1533
ENSP00000302629	692	741	50	0	0	1	0.5
ENSP00000302629	852	881	30	0	0	0.4333	0.6
ENSP00000310453	342	371	30	0	0.4	0	0.5667
ENSP00000310453	892	941	50	0.48	0	0	0.18
ENSP00000265335	2	31	30	0	0	0	0.5333
ENSP00000368005	302	331	30	0	0	0	0.6333
ENSP00000326563	262	341	80	1	0.1875	0	0.0625
ENSP00000326563	352	381	30	1	0	0	0.4
ENSP00000326563	762	821	60	0.6833	0.2167	0	0.2833
ENSP00000347190	42	91	50	0.38	0.04	1	0.64
ENSP00000367373	52	101	50	0	0	1	0.68
ENSP00000367373	482	511	30	0	0	1	0.8333
ENSP00000367372	42	101	60	0	0	1	0.6
ENSP00000367372	492	531	40	0	0	1	0.75
ENSP00000367369	42	91	50	0	0	1	0.66
ENSP00000367369	492	531	40	0	0	1	0.75
ENSP00000349344	62	111	50	0	0	1	0.64
ENSP00000367366	502	531	30	0	0	1	0.5667
ENSP00000289630	52	111	60	0	0	1	0.6333
ENSP00000289630	482	541	60	0	0	1	0.7167
ENSP00000367365	32	111	80	0	0	1	0.6125
ENSP00000367365	482	541	60	0	0	1	0.7333
ENSP00000367363	52	111	60	0	0	1	0.6667
ENSP00000367363	492	531	40	0	0	1	0.6
ENSP00000367362	72	101	30	0	0	1	0.4667
ENSP00000367362	482	541	60	0	0	1	0.6167
ENSP00000367345	122	151	30	0.1333	0	0.4	0.4
ENSP00000231509	312	361	50	0.24	0	1	0.3
ENSP00000353915	322	351	30	0	0	0	0.3667
ENSP00000199814	382	411	30	1	0.6333	0	0
ENSP00000386184	342	371	30	0	0	0	0.5667
ENSP00000373770	822	871	50	0	0	0	0.68
ENSP00000377393	543	572	30	0.1333	0	0.2333	0.3333
ENSP00000264867	482	521	40	0.275	0	0	0.15
ENSP00000264867	552	581	30	0.9667	0.7667	0	0.1667
ENSP00000296953	52	81	30	0.0667	0	0	0.1
ENSP00000274605	2	31	30	0.7333	0	0	0.4
ENSP00000384776	62	111	50	0.96	0.3	0	0.24
ENSP00000384776	752	811	60	0.6333	0	0	0.2667
ENSP00000264866	162	191	30	0	0	0	0.3667
ENSP00000302895	662	701	40	0	0	0.8	0.7
ENSP00000364802	132	161	30	0	0	1	0.5
ENSP00000364801	132	161	30	0	0	1	0.5
ENSP00000364801	482	511	30	0.4	0	1	0.3667
ENSP00000378510	1107	1136	30	1	0.5333	1	0
ENSP00000345985	2	31	30	0	0.4333	0	0.5667
ENSP00000377722	122	181	60	0.2167	0	0	0.3333
ENSP00000259750	1282	1321	40	1	0.875	0	0.15
ENSP00000359942	222	261	40	0	0	1	0.675
ENSP00000359942	572	601	30	0	0	0	0.3
ENSP00000354913	895	924	30	0	0	0	0.5
ENSP00000358771	283	322	40	0	0	1	0.725
ENSP00000358703	92	121	30	0.1	0.3	0	0.6333
ENSP00000358677	522	601	80	0.325	0.325	0	0.2
ENSP00000333376	242	281	40	0.025	0	1	0.6
ENSP00000358038	582	611	30	0	0	1	0.3
ENSP00000315348	2	31	30	0	0.5667	0	0.8667
ENSP00000315348	172	201	30	0.0667	0	1	0.4333
ENSP00000315348	282	321	40	0	0	1	0.525
ENSP00000296977	342	371	30	0	0	0	0.8667
ENSP00000333591	32	61	30	0	0.5	0	0.7667
ENSP00000314480	2	31	30	0.0667	0	0	0
ENSP00000314480	42	71	30	0	0.3667	0	0.4333
ENSP00000258796	2	31	30	0	0	0.2333	0.3667
ENSP00000328720	122	151	30	0.2667	0	0.9667	0.5667
ENSP00000223145	102	151	50	1	0.94	0	0
ENSP00000341662	282	311	30	0	0	0	0.3667
ENSP00000262041	32	71	40	0.6	0.225	0	0.1
ENSP00000343273	222	261	40	0	0	0.675	0.4
ENSP00000302586	2	31	30	0.0333	0	0.3333	0.7667
ENSP00000242210	12	51	40	0	0.525	0	0.825
ENSP00000222673	2	31	30	0.0333	0	0	0.5667
ENSP00000370503	32	61	30	0.3333	0	0	0.4
ENSP00000297323	32	81	50	0	0.46	0	0.76
ENSP00000370473	32	71	40	0	0	0.8	0.475
ENSP00000371084	292	321	30	0	0	1	0.8
ENSP00000284136	642	681	40	0	0	0.75	0.725
ENSP00000284136	692	721	30	0.3333	0	0	0.7
ENSP00000378203	356	425	70	0	0	0	0.4143
ENSP00000344524	12	41	30	1	0	0	0.4
ENSP00000275732	942	971	30	0.3667	0.4	0	0.9
ENSP00000312379	1772	1851	80	1	0	0	0
ENSP00000264318	322	351	30	0.0667	0	1	0.9333
ENSP00000257694	82	121	40	0	0	0	0.7
ENSP00000257694	742	771	30	0	0	0	0.8333
ENSP00000265220	832	941	110	0.0818	0.1182	0	0.2636
ENSP00000332777	2	41	40	0.525	0	0	0.375
ENSP00000275699	102	141	40	0.05	0	0.675	0.55
ENSP00000323527	702	731	30	0	0	0	0.5333
ENSP00000329140	2	31	30	0.5	0	0	0.4
ENSP00000035307	682	731	50	0.04	0.44	1	0.6
ENSP00000321544	202	231	30	0.0333	0	0.8	0.3333
ENSP00000370912	2	31	30	0	0	0.8667	0.6
ENSP00000273861	92	121	30	0	0	0.3333	0.4333
ENSP00000370113	122	171	50	0.18	0	0.36	0.46
ENSP00000331342	22	101	80	0.025	0.1875	1	0.475
ENSP00000331342	1132	1171	40	1	0	0	0.125
ENSP00000220772	52	111	60	0	0	0.9	0.35
ENSP00000025008	392	441	50	0	0	0	0.68
ENSP00000328326	232	261	30	0.1	0.3333	1	0.4
ENSP00000373682	296	345	50	0.82	0.3	0	0.1
ENSP00000297591	1042	1071	30	0	0	0	0.6
ENSP00000343274	2	31	30	0.4	0.2333	0	0.5667
ENSP00000343274	962	991	30	0	0	0	0.7
ENSP00000297579	212	241	30	0	0	1	0.3
ENSP00000367406	52	81	30	0	0	1	0.5333
ENSP00000319118	162	191	30	0.4	0.3333	0	0.3667
ENSP00000288135	792	821	30	0	0	1	0.5333
ENSP00000370943	502	531	30	0	0	0	0.8333
ENSP00000369599	1042	1101	60	0	0.15	0	0.8
ENSP00000369423	2	31	30	0	0	0.6333	0.3333
ENSP00000313829	12	41	30	1	0.3333	0	0
ENSP00000349351	32	71	40	0.025	0	0	0.925
ENSP00000277225	322	351	30	1	0	0	0
ENSP00000277225	632	681	50	0.88	0	0	0.28
ENSP00000277225	1042	1161	120	0.4333	0.075	0	0.4417
ENSP00000277225	1272	1301	30	0	0	0	0.7
ENSP00000277225	1632	1671	40	0.375	0	0	0.525
ENSP00000363362	2	51	50	0	0	0	0.42
ENSP00000259357	42	71	30	0	0.4667	1	0.6667
ENSP00000295666	22	51	30	0	0.9	0.6667	0.0333
ENSP00000335575	32	71	40	0	0.5	0.775	0.75
ENSP00000343521	32	71	40	0	0.5	0.775	0.7
ENSP00000377766	962	991	30	1	0.2333	0	0.3
ENSP00000377665	142	201	60	0	0	0.8167	0.6833
ENSP00000362597	412	441	30	0	0	1	0.3333
ENSP00000362160	2	41	40	0.275	0.525	0	0.3
ENSP00000361682	622	701	80	0	0	0.6375	0.5875
ENSP00000226413	192	221	30	0	0	1	0.7667
ENSP00000351536	52	101	50	0	0.16	0.56	0.44
ENSP00000370669	2	41	40	0.175	0	0	0.5
ENSP00000370669	552	581	30	0.1667	0	1	0.4667
ENSP00000306340	82	111	30	0	0	1	0.4333
ENSP00000296043	203	232	30	1	0.0333	0	0.1
ENSP00000237654	242	311	70	0.1571	0	0	0.4
ENSP00000295470	52	91	40	1	0.675	0	0.4
ENSP00000295488	572	601	30	0	0	0	0.6
ENSP00000362634	2	31	30	0	0	0.7333	0.6333
ENSP00000295908	192	231	40	0.225	0	1	0.55
ENSP00000302216	52	91	40	0.5	0	0	0.35
ENSP00000302216	162	191	30	0.9	0.3333	1	0.6
ENSP00000328673	2	31	30	0	0.6333	0	0.7667
ENSP00000307701	102	131	30	0	0	1	0.9
ENSP00000306705	202	261	60	0.3833	0	0	0.5167
ENSP00000306705	372	401	30	0.7	0.1333	0	0.2
ENSP00000285311	12	61	50	0.18	0.24	0	0.5
ENSP00000265171	112	151	40	0	0	0	0.45
ENSP00000378105	222	251	30	0	0	1	0.9
ENSP00000311648	2	41	40	0	0.4	0.3	0.675
ENSP00000264499	562	591	30	0	0	0	0.6667
ENSP00000368966	165	194	30	0	0	1	0.7667
ENSP00000368966	215	254	40	0	0	0	0.45
ENSP00000377862	252	281	30	0.2667	0	0.9	0.2
ENSP00000377862	812	851	40	0	0	1	0.4
ENSP00000377862	1062	1141	80	0	0	0.825	0.5
ENSP00000281154	172	201	30	0	0	1	0.7
ENSP00000296464	222	261	40	0	0	1	0.625
ENSP00000306496	32	71	40	0	0	0.925	0.4
ENSP00000274031	272	301	30	0	0	1	0.3667
ENSP00000262992	882	921	40	0	0	0	0.525
ENSP00000303434	92	121	30	0	0	0	0.5
ENSP00000291416	42	111	70	0	0	0.4857	0.5143
ENSP00000296575	662	691	30	0	0	0	0.7667
ENSP00000315011	72	111	40	0	0	0.375	0.75
ENSP00000362527	142	181	40	0.7	0.325	0	0.2
ENSP00000347441	32	81	50	0.8	0	0	0.36
ENSP00000347441	512	551	40	0	0	0	0.4
ENSP00000349629	2032	2071	40	0.325	0	0.7	0.525
ENSP00000324701	322	351	30	0	0	0.8333	0.6
ENSP00000281708	2	31	30	1	0.0667	0	0.2
ENSP00000306361	632	721	90	0.1222	0	1	0.4111
ENSP00000296526	462	491	30	0	0	0.9333	0.3667
ENSP00000303552	392	421	30	0	0	0	0.6
ENSP00000368462	172	201	30	0	0	0	0.6
ENSP00000352565	142	171	30	0.3	0	0.3333	0.8
ENSP00000284776	962	991	30	0	0	1	0.3333
ENSP00000313854	22	51	30	0	0	1	0.5667
ENSP00000231357	172	201	30	0.1	0	0.9333	0.9
ENSP00000372056	142	171	30	0.0667	0	1	0.8333
ENSP00000230859	182	221	40	0	0	1	0.725
ENSP00000349708	802	841	40	0	0	0	0.7
ENSP00000274134	2	41	40	0	0	0	0.6
ENSP00000307134	312	361	50	0.7	0	0	0.34
ENSP00000339299	2332	2381	50	1	0.6	0	0.18
ENSP00000339299	3052	3091	40	0	0.025	0	0.5
ENSP00000310042	2	31	30	0	0	0	0.5667
ENSP00000319281	142	171	30	1	0.7333	1	0.0667
ENSP00000371710	2	41	40	0.2	0	0	0.475
ENSP00000322915	32	111	80	0.9	0	0	0.075
ENSP00000322915	532	561	30	0	0	0	0.6667
ENSP00000264463	2	31	30	0	0	0	0.5
ENSP00000264463	82	131	50	0	0	1	0.52
ENSP00000231021	472	501	30	0	0	0.5667	0.5667
ENSP00000265071	22	51	30	0.1667	0	0	0.3333
ENSP00000367797	142	201	60	0	0	0.8167	0.5333
ENSP00000282516	412	451	40	0.975	0.125	0	0.325
ENSP00000264664	2	31	30	0	0.3667	0	0.6
ENSP00000230914	362	391	30	0	0	1	0.5333
ENSP00000307342	232	281	50	0	0.3	1	0.88
ENSP00000380074	42	71	30	0	0	0	0.7
ENSP00000370624	438	467	30	0.2333	0	0	0.4
ENSP00000370443	612	641	30	0	0	0.0333	0.1333
ENSP00000379855	700	729	30	0	0	0.2333	0.6333
ENSP00000370193	2	41	40	0.425	0	1	0.525
ENSP00000296755	1782	1811	30	1	0	0	0.2
ENSP00000296755	2382	2411	30	0.4	0	0	0.5333
ENSP00000313158	712	741	30	0	0	0	0.7
ENSP00000362273	22	51	30	0.0333	0	0.9	0.5667
ENSP00000255189	752	791	40	0	0	0.975	0.575
ENSP00000346634	712	751	40	1	0.375	0	0.4
ENSP00000274341	62	91	30	0	0	1	0.5667
ENSP00000325819	2	31	30	1	0.5333	0	0.3
ENSP00000379294	2	31	30	0.1667	0.4667	0	0.5667
ENSP00000362222	2	31	30	0.7333	0	0	0.2333
ENSP00000369346	92	121	30	0	0	1	0.4333
ENSP00000369318	2	31	30	0	0	0	0.4
ENSP00000237853	112	141	30	0.4333	0	1	0.6
ENSP00000237853	422	471	50	1	0.34	0	0.22
ENSP00000326110	152	191	40	0.025	0	0	0.4
ENSP00000281092	2	31	30	0	0	1	0.7
ENSP00000282356	2	31	30	0	0.6333	0	0.1333
ENSP00000257430	2612	2651	40	0.95	0	0	0.3
ENSP00000274457	532	571	40	0	0	0.65	0.45
ENSP00000348081	352	381	30	0.0667	0	0	0.4333
ENSP00000325369	162	191	30	0	0	0	0.2667
ENSP00000270722	513	552	40	0.8	0.525	0	0
ENSP00000366221	662	691	30	0.2	0	0	0.5
ENSP00000385118	265	304	40	1	0.4	0	0.125
ENSP00000364261	2	31	30	1	0.5333	0	0.7
ENSP00000363386	242	271	30	0.4333	0	0	0.4
ENSP00000362918	522	571	50	0.34	0	0.48	0.5
ENSP00000352614	1002	1031	30	0	0	0	0.8
ENSP00000345869	22	51	30	0	0	0	0.2
ENSP00000343204	332	361	30	0.6667	0.8	0	0.8
ENSP00000359095	341	370	30	0.2	0	0	0.5
ENSP00000358105	122	151	30	0	0	1	0.7333
ENSP00000261366	52	81	30	0.3667	0	1	0.5333
ENSP00000357336	282	331	50	1	0	0	0.22
ENSP00000309141	92	131	40	0	0	0.625	0.525
ENSP00000356520	2	31	30	0.0667	0	0.9	0.4333
ENSP00000355917	42	81	40	0	0	0	0.825
ENSP00000386171	22	61	40	0.425	0.125	0	0.075
ENSP00000355482	152	211	60	1	0.8333	0	0.35
ENSP00000340271	2	41	40	0	0	0.95	0.9
ENSP00000253754	2	31	30	0.1333	0	0.7667	0.4333
ENSP00000200652	2	31	30	0	0	0	0.6
ENSP00000200652	222	271	50	0	0	1	0.78
ENSP00000382204	82	111	30	0.1	0	0	0.3667
ENSP00000342828	2	31	30	0.6667	0	0	0.3333
ENSP00000342828	62	101	40	0.55	0.175	0	0.35
ENSP00000359526	22	51	30	0.7667	0.7333	0	0.2333
ENSP00000358983	452	481	30	0.1333	0	0	0.7
ENSP00000350549	92	121	30	0.0667	0	0	0.3333
ENSP00000369897	12	41	30	0.1667	0	0	0.5667
ENSP00000379309	12	71	60	0.2667	0	0	0.35
ENSP00000328511	542	621	80	0.0625	0.1625	0.225	0.575
ENSP00000382241	152	211	60	0.3667	0	0	0.45
ENSP00000339030	2	41	40	1	1	0	0.25
ENSP00000339030	72	101	30	1	0.6	0	0.0667
ENSP00000273550	2	31	30	0.3667	0	0.4333	0.6667
ENSP00000263311	172	201	30	0	0	0	0.6
ENSP00000260058	272	301	30	0	0.5333	0	0.5
ENSP00000260058	322	351	30	0	0	0	0.6333
ENSP00000278505	52	81	30	0	0	0.6333	0.5333
ENSP00000300650	522	561	40	0.9	0.45	0	0.225
ENSP00000380942	1362	1411	50	0.88	0.2	0	0.14
ENSP00000344285	42	71	30	0.2333	0.4	0	0.2
ENSP00000350136	262	341	80	0.2	0.05	0.5125	0.4625
ENSP00000282605	232	271	40	0	0	0.4	0.325
ENSP00000293618	688	727	40	1	0	0	0.175
ENSP00000293774	22	51	30	0	0	0	0.3333
ENSP00000262056	62	101	40	0.8	0	0.075	0.075
ENSP00000378427	62	91	30	1	0	0	0.3667
ENSP00000381206	22	61	40	0	0	0.775	0.7
ENSP00000299293	322	401	80	0.925	0	0	0.225
ENSP00000368017	82	111	30	1	0	0	0.2333
ENSP00000228327	2	41	40	0.6	0	0	0.125
ENSP00000228327	452	481	30	1	0.2	0	0.2
ENSP00000228327	2354	2383	30	0.8	0.4	0	0.2667
ENSP00000265340	222	251	30	0.6667	0.3333	0	0
ENSP00000380690	522	551	30	0.6333	0	0	0.7
ENSP00000366271	582	631	50	0.36	0.44	0.5	0.46
ENSP00000369607	2941	2970	30	0	0	0	0.4333
ENSP00000383329	982	1011	30	0	0	0	0.5333
ENSP00000383329	1032	1061	30	0.3333	0	0	0.4667
ENSP00000383178	792	841	50	0	0.28	1	0.72
ENSP00000352712	32	61	30	1	0.7667	0	0.1
ENSP00000366863	62	91	30	0.2333	0	0	0.4
ENSP00000366863	112	151	40	0.075	0	0.875	0.575
ENSP00000383143	162	211	50	0	0	0.32	0.48
ENSP00000353844	52	91	40	1	0.575	0	0.475
ENSP00000261312	1154	1193	40	0	0	1	0.55
ENSP00000346879	92	121	30	0	0.2667	0	0.2667
ENSP00000245441	2082	2111	30	0.1333	0	0	0.9333
ENSP00000265191	82	111	30	0	0	1	0.5667
ENSP00000261302	2	31	30	0.6333	0.5333	0	0.1
ENSP00000335347	205	234	30	0	0	1	0.3
ENSP00000263791	1592	1621	30	0	0	1	0.7333
ENSP00000263802	1537	1566	30	1	0.8333	0	0
ENSP00000263802	1577	1636	60	1	0.35	0	0.0833
ENSP00000311656	722	751	30	0	0	0	0.5
ENSP00000373937	52	101	50	0	0	1	0.4
ENSP00000239906	122	181	60	0.6833	0.25	0	0.1
ENSP00000312250	2	41	40	0	0	0	0.6
ENSP00000261723	76	115	40	0.425	0.125	0	0.175
ENSP00000378279	840	879	40	0.05	0	0	0.475
ENSP00000302790	72	101	30	0	0	0.8	0.6333
ENSP00000302790	242	291	50	0	0	0.74	0.66
ENSP00000219782	462	491	30	0.7	0.5333	0.3667	0.3333
ENSP00000268314	88	117	30	0	0.6333	0	0.8
ENSP00000308928	2	31	30	0	0	0	0.4667
ENSP00000289422	2	31	30	0.9667	0.4	0	0
ENSP00000289422	52	111	60	0.75	0.8167	0	0.4
ENSP00000264009	12	41	30	0.0667	0	0.7667	0.5
ENSP00000262430	32	61	30	0.5333	0	0	0.5333
ENSP00000262430	72	171	100	0.01	0	0.44	0.7
ENSP00000263092	12	41	30	0	0	1	0.5
ENSP00000333292	2	61	60	0.5	0.8333	0	0.35
ENSP00000370968	32	61	30	0	0	0	0.8
ENSP00000297183	2	101	100	0.81	0.61	0	0.21
ENSP00000297183	762	791	30	0.3333	0	0	0.4
ENSP00000297183	852	881	30	0.8667	0	0	0.5
ENSP00000297183	902	961	60	0.9167	0	0	0.2333
ENSP00000262477	292	321	30	0.3333	0.2667	0	0.8667
ENSP00000297183	2	91	90	0.7889	0.5667	0	0.2111
ENSP00000297183	852	891	40	0.9	0	0	0.375
ENSP00000319826	34	63	30	1	0.3667	0.6	0.2333
ENSP00000314774	192	221	30	1	0.8333	0	0
ENSP00000261650	2	31	30	0.5333	0.0667	0	0.4333
ENSP00000285023	72	101	30	0.0333	0.3	0	0.5
ENSP00000344789	1569	1628	60	0	0	1	0.7333
ENSP00000201943	492	521	30	1	0	0	0.1667
ENSP00000344420	132	161	30	0	0.4	1	0.1
ENSP00000351524	522	571	50	0	0	0	0.72
ENSP00000351524	1802	1831	30	1	0	0	0.0667
ENSP00000302916	2	41	40	0.325	0	0	0.35
ENSP00000289269	502	541	40	0.1	0	1	0.65
ENSP00000289269	582	611	30	0	0	0.5667	0.4667
ENSP00000289269	702	731	30	0	0.4667	0	0.9667
ENSP00000307234	662	711	50	0.02	0.42	0.02	0.5
ENSP00000383234	432	471	40	0.35	0.15	0	0.425
ENSP00000194155	142	171	30	0	0	0.9667	0.2667
ENSP00000194155	572	631	60	0	0	0.8333	0.4667
ENSP00000255674	502	531	30	0	0	0	0.6667
ENSP00000231130	462	491	30	0.3333	0	1	0.2667
ENSP00000231130	542	641	100	0	0	0.73	0.52
ENSP00000347416	2	31	30	0	0	0	0.5
ENSP00000194152	582	631	50	0	0	1	0.58
ENSP00000231134	462	491	30	0.4667	0	1	0.2667
ENSP00000231134	542	571	30	0	0	0.3333	0.5333
ENSP00000231134	582	631	50	0	0	1	0.56
ENSP00000231134	642	671	30	0	0.1667	0.6333	0.3667
ENSP00000231136	462	491	30	0.2	0	1	0.3
ENSP00000231136	582	621	40	0	0	1	0.625
ENSP00000316990	2	31	30	0	0.3	0.1333	0.6
ENSP00000231137	582	631	50	0	0	1	0.56
ENSP00000253107	12	41	30	0.2333	0	0.3	0.6333
ENSP00000239444	462	491	30	0.5	0	1	0.3
ENSP00000239444	552	631	80	0	0	0.6625	0.45
ENSP00000239444	642	671	30	0	0	0.6333	0.5
ENSP00000354293	462	491	30	0.5	0	1	0.2667
ENSP00000354293	552	631	80	0	0	0.6625	0.4375
ENSP00000354293	642	671	30	0	0	0.6667	0.4
ENSP00000373933	1066	1115	50	1	0.08	0	0.18
ENSP00000373933	1536	1565	30	0.9	0.6	0	0.4667
ENSP00000239446	462	491	30	0.3333	0	1	0.2667
ENSP00000239446	582	621	40	0	0	1	0.55
ENSP00000345491	572	621	50	0	0	0.84	0.5
ENSP00000231173	552	631	80	0	0	0.6625	0.4375
ENSP00000252087	2	61	60	0	0	0.55	0.55
ENSP00000382030	282	311	30	0.2333	0.2333	0	0.4333
ENSP00000287008	1122	1161	40	0.85	0	0	0.125
ENSP00000287008	1172	1231	60	0.85	0.4	0	0.1167
ENSP00000264448	2712	2741	30	0.1333	0	0	0.3333
ENSP00000264448	3032	3101	70	0.4	0	0	0.3429
ENSP00000233616	122	151	30	0.4333	0	1	0.1
ENSP00000233616	162	191	30	0.2333	0	1	0.4667
ENSP00000289371	22	51	30	1	1	0	0.4
ENSP00000289371	92	121	30	1	0.8667	0	0.2333
ENSP00000253814	192	221	30	0	0.0667	0.7	0.5333
ENSP00000344967	12	51	40	1	0	0	0.225
ENSP00000259241	2	31	30	0.1667	0	0	0.6333
ENSP00000263635	1272	1301	30	0	0	0	0.7333
ENSP00000274498	12	51	40	0	0	0.45	0.825
ENSP00000380278	972	1011	40	0.675	0	0	0.6
ENSP00000387259	2	41	40	0	0.05	0.625	0.475
ENSP00000386181	42	91	50	0	0	0	0.78
ENSP00000386217	72	111	40	0.35	0	0	0.575
ENSP00000355173	135	164	30	0	0.4	0	0.7667
ENSP00000311684	2	41	40	0.8	0.325	0	0.1
ENSP00000311684	172	271	100	0.8	0	0	0.4
ENSP00000311684	412	441	30	1	0.2667	0	0.1333
ENSP00000377936	475	504	30	0	0	0	0.5667
ENSP00000375844	179	208	30	0	0	1	0.4
ENSP00000371789	332	361	30	0	0	0.3	0.1667
ENSP00000217429	112	171	60	0.2	0.1	1	0.2667
ENSP00000381932	382	411	30	0.2	0	1	0.3667
ENSP00000381932	612	681	70	1	0.4571	0	0.0286
ENSP00000385342	1961	1990	30	1	0	0	0.1667
ENSP00000304956	222	251	30	1	0	0	0.0333
ENSP00000328614	2	41	40	0.075	0	0	0.35
ENSP00000286298	292	321	30	0	0.6667	1	0.7333
ENSP00000371747	2	51	50	0.78	0.4	0	0.1
ENSP00000386177	222	251	30	0.4333	0	1	0.7
ENSP00000352288	1362	1391	30	0	0	1	0.9
ENSP00000373272	2	61	60	0.3833	0.5667	0	0.3167
ENSP00000296088	112	161	50	0	0	1	0.68
ENSP00000296088	722	761	40	0	0	0	0.325
ENSP00000381590	272	321	50	0.72	0	0	0.08
ENSP00000381590	382	421	40	1	0	0.4	0.3
ENSP00000381436	62	131	70	0.4286	0.1571	0.4143	0.5143
ENSP00000328251	112	141	30	0	0	1	0.5667
ENSP00000346560	252	301	50	0.76	0.14	0	0.9
ENSP00000320794	182	231	50	0.18	0	0	0.3
ENSP00000320794	662	721	60	0.5167	0	0	0.6
ENSP00000320794	2212	2241	30	0.7667	0.3667	0	0.1667
ENSP00000353109	1142	1181	40	0.2	0.35	1	0.625
ENSP00000243389	392	421	30	0	0.6667	1	0.6333
ENSP00000374240	72	101	30	1	0.6333	0	0.1
ENSP00000263967	2	41	40	0	0	0.25	0.55
ENSP00000263967	72	101	30	0	0	1	0.7667
ENSP00000309640	2	31	30	0	0.2	0	0.7333
ENSP00000309640	42	71	30	0.2	0.5	0	0.5
ENSP00000303928	502	581	80	0.15	0	0	0.375
ENSP00000303928	632	711	80	0.0875	0	0	0.3125
ENSP00000303928	732	781	50	0.02	0	0	0.38
ENSP00000330302	722	761	40	0	0	1	0.425
ENSP00000330302	1142	1191	50	0.86	0	0	0.26
ENSP00000351113	782	811	30	0	0	0	0.6
ENSP00000340454	493	522	30	0	0.4333	0.9	0.8
ENSP00000265175	52	81	30	0.9	0	0	0
ENSP00000265175	797	826	30	0.1667	0	1	0.3667
ENSP00000297109	32	61	30	0.1	0	0	0.6
ENSP00000264501	4882	4911	30	0.3667	0	1	0.1333
ENSP00000231121	2	31	30	0.9667	0.4667	0	0.0333
ENSP00000382423	942	971	30	1	0.2667	0	0.1
ENSP00000334538	62	91	30	0	0	0.8	0.5333
ENSP00000381970	182	211	30	0	0	1	0.7667
ENSP00000381823	52	81	30	1	0.3667	0	0
ENSP00000302543	112	161	50	0.48	0.1	0	0.62
ENSP00000310594	2	51	50	0	0	0	0.5
ENSP00000265007	352	381	30	0.1	0.4333	1	0.4
ENSP00000286307	2	31	30	0.9667	0.7333	0	0.1667
ENSP00000382395	202	231	30	0.9	0	0	0.2
ENSP00000363809	2	51	50	0.38	0.7	0	0.4
ENSP00000352514	302	351	50	1	0	0	0.02
ENSP00000306662	2	51	50	0.1	0	0	0.22
ENSP00000359153	232	261	30	0.0333	0	1	0.3667
ENSP00000318900	272	341	70	0.9286	0	0	0.1286
ENSP00000381220	72	101	30	0.3667	0	1	0.5333
ENSP00000357251	172	221	50	1	0.6	0	0.06
ENSP00000357251	392	421	30	0.2667	0	0	0.8667
ENSP00000356576	2	51	50	1	0	0	0.22
ENSP00000356576	102	131	30	0.8333	0	0	0
ENSP00000356576	152	191	40	0.5	0.35	0.075	0.45
ENSP00000356576	1632	1701	70	0	0	0	0.5143
ENSP00000356576	2042	2091	50	1	0.26	0	0.1
ENSP00000356576	2362	2411	50	0.94	0	0	0.14
ENSP00000344635	2	31	30	0	0	0	0.7
ENSP00000006777	22	51	30	0	0	0	0.5333
ENSP00000289893	72	101	30	0	0	0.4333	0.7333
ENSP00000289893	3232	3261	30	0.0667	0	0.9	0.8
ENSP00000289893	3882	3911	30	0.0333	0	0.8667	0.7667
ENSP00000299667	392	421	30	0.1333	0	0.7667	0.4333
ENSP00000377137	2	51	50	0.94	0.32	0	0.32
ENSP00000317272	1050	1079	30	0	0	0	0.3667
ENSP00000327145	62	91	30	0	0	1	0.6667
ENSP00000288561	912	951	40	0.875	0.325	0	0.35
ENSP00000386175	162	191	30	0	0	1	0.6667
ENSP00000247930	692	731	40	0.15	0	0.825	0.375
ENSP00000247930	802	831	30	0.1333	0	0.7667	0.5
ENSP00000380413	332	361	30	0.5333	0.4667	0	0.3333
ENSP00000330930	742	771	30	1	0	0	0.2333
ENSP00000262102	572	621	50	0.82	0	0	0.54
ENSP00000324127	122	161	40	0.175	0	0	0.7
ENSP00000320017	242	271	30	0	0	0	0.4
ENSP00000386178	2	31	30	0.1667	0	0	0.2667
ENSP00000386178	512	561	50	0.48	0.4	0	0.12
ENSP00000313983	2	61	60	0.75	0	0	0.1833
ENSP00000313983	82	181	100	0.92	0.18	0	0.32
ENSP00000382239	2	81	80	0	0.175	0	0.4875
ENSP00000382239	192	221	30	0	0	0	0.4333
ENSP00000382239	262	291	30	0.4667	0.6667	0.1333	0.3
ENSP00000323856	4572	4601	30	0.0333	0	0	0.4667
ENSP00000274625	32	61	30	0	0	0.3	0.5667
ENSP00000371398	2	31	30	1	0	0	0.2333
ENSP00000371398	42	71	30	1	0.3	0	0.3333
ENSP00000371398	632	661	30	0.7333	0	0.6667	0.5333
ENSP00000370593	652	691	40	0.475	0	1	0.6
ENSP00000370593	1562	1601	40	0	0	1	0.75
ENSP00000370593	1612	1641	30	0	0	0	0.4667
ENSP00000370593	1652	1691	40	0	0	0.575	0.375
ENSP00000366936	82	111	30	0.6333	0	0	0.5667
ENSP00000361949	132	161	30	0	0	1	0.6333
ENSP00000379587	1327	1396	70	0.5571	0	0	0.3286
ENSP00000385190	522	581	60	0	0.55	0	0.6833
ENSP00000365019	72	101	30	0.1	0	1	0.4667
ENSP00000223608	662	691	30	0	0.4	1	0.5333
ENSP00000259406	642	671	30	0.1	0	0	0.8667
ENSP00000259406	932	961	30	1	0	0	0.2667
ENSP00000363036	2	61	60	0	0.2333	0.0333	0.6333
ENSP00000363036	102	131	30	0	0	0.0333	0.7333
ENSP00000362774	2	41	40	0	0	0	0.425
ENSP00000362774	652	691	40	0.925	0.5	0	0
ENSP00000361569	372	401	30	0.4333	0	1	0.5333
ENSP00000265085	2	61	60	0.8667	0.4167	0	0.2167
ENSP00000265085	232	281	50	1	0.38	0	0.2
ENSP00000265085	312	341	30	0.8667	0.1	0	0.1667
ENSP00000239243	42	71	30	1	0.5333	0	0.2333
ENSP00000235628	152	181	30	0	0	1	0.5667
ENSP00000305839	802	851	50	1	0.5	0	0.3
ENSP00000348031	2662	2691	30	1	0	0	0.1333
ENSP00000261947	152	181	30	0	0	0.6	0.8
ENSP00000320869	12	41	30	0	0	0.7333	0.5
ENSP00000370343	32	61	30	0	0	1	0.2
ENSP00000361857	272	301	30	0	0.1333	0	0.6
ENSP00000361857	1722	1751	30	1	0	0	0
ENSP00000361857	1822	1881	60	0.25	0	0	0.4167
ENSP00000369703	322	351	30	0.0333	0	1	0.5333
ENSP00000369703	362	411	50	0.1	0	0.42	0.76
ENSP00000259818	362	411	50	0.1	0	0.42	0.76
ENSP00000369636	2	81	80	0	0	0.6125	0.6125
ENSP00000337194	22	81	60	1	0.7167	0	0.1667
ENSP00000337194	162	211	50	1	0.64	0	0.34
ENSP00000361845	262	291	30	0	0	1	0.6333
ENSP00000369129	1172	1231	60	0.7	0.2833	0	0.7667
ENSP00000368933	314	343	30	0.5333	0	1	0.7
ENSP00000368589	2	41	40	0	0	0.925	0.575
ENSP00000341280	502	531	30	1	0	0	0
ENSP00000349298	42	91	50	0	0	0.98	0.68
ENSP00000259963	372	401	30	0	0	1	0.6333
ENSP00000345464	32	71	40	0	0.275	0	0.4
ENSP00000244745	62	91	30	0.8333	0	1	0.7
ENSP00000244745	402	441	40	0.225	0.775	0	0.025
ENSP00000367359	2	31	30	0.4333	0	0	0.6333
ENSP00000259791	52	91	40	0.05	0	1	0.65
ENSP00000350580	62	101	40	0.175	0	1	0.775
ENSP00000367022	52	101	50	0.04	0	0.8	0.68
ENSP00000322697	32	81	50	0	0	0.22	0.66
ENSP00000384622	72	101	30	0.2333	0	1	0.7
ENSP00000380100	72	111	40	0.175	0	0.75	0.7
ENSP00000366679	52	81	30	0.0333	0	1	0.6
ENSP00000351589	52	91	40	0.05	0	1	0.65
ENSP00000328484	52	91	40	0.05	0	1	0.65
ENSP00000352442	72	101	30	0.2	0	1	0.7
ENSP00000361664	2	31	30	1	0.1	0	0.1
ENSP00000361664	52	81	30	1	0	0	0.1333
ENSP00000361664	522	551	30	1	0	0	0.1667
ENSP00000361664	752	791	40	1	0	0	0
ENSP00000349873	52	91	40	0.05	0	1	0.65
ENSP00000352627	62	91	30	0.0667	0	1	0.5333
ENSP00000303408	82	111	30	0.2333	0	0.6667	0.6333
ENSP00000332750	262	291	30	0.9	0	0	0.4
ENSP00000385213	432	461	30	0	0	0	0.6
ENSP00000365694	872	901	30	1	1	0	0
ENSP00000361626	292	321	30	1	0	0	0.1
ENSP00000365175	2012	2041	30	1	0.8333	0	0.0333
ENSP00000236040	122	151	30	0	0.1333	0	0.4667
ENSP00000364349	652	681	30	0.9	0	0	0.2333
ENSP00000364190	22	71	50	1	0.56	0.44	0.3
ENSP00000363724	2	31	30	0.8333	0.1333	0	0.3
ENSP00000363348	12	41	30	0.0333	0	0	0.5333
ENSP00000293760	22	61	40	0.875	0.675	0.45	0.575
ENSP00000363296	832	861	30	0	0.1	0.4667	0.5333
ENSP00000353518	592	641	50	0.92	0.3	0	0.2
ENSP00000319831	112	141	30	0	0	0	0.4667
ENSP00000353916	2	41	40	1	0.8	0	0.275
ENSP00000362730	2	41	40	1	0.75	0	0.05
ENSP00000352527	2	31	30	0	0	0	0.6333
ENSP00000244669	182	211	30	0	0	1	0.5667
ENSP00000361992	1542	1571	30	0	0	0	0.6333
ENSP00000377656	2	31	30	0	0	0.6333	0.5333
ENSP00000303997	2	31	30	0.4	0.2	0	0.2667
ENSP00000296861	102	151	50	0	0	0	0.06
ENSP00000244799	142	171	30	0	0	1	0.6333
ENSP00000274813	152	181	30	0.0333	0	1	0.3667
ENSP00000377265	422	451	30	0.7	0	0.3333	0.2
ENSP00000343636	152	211	60	0	0	0.9833	0.6
ENSP00000359866	2	51	50	0	0	0.42	0.76
ENSP00000359805	628	657	30	0.3667	0	0	0.7
ENSP00000359630	2	91	90	0	0	0	0.5556
ENSP00000359630	672	701	30	0	0	1	0.6
ENSP00000230053	82	151	70	0.2	0	0.7286	0.6
ENSP00000345055	62	91	30	0.1	0.6667	0	0.1667
ENSP00000339063	172	201	30	0	0	1	0.4667
ENSP00000339063	432	461	30	0.4	0.7	0.3333	0.6667
ENSP00000358765	372	401	30	0	0	0	0.8
ENSP00000257770	522	561	40	0	0	0	0.525
ENSP00000358635	522	621	100	1	0.39	0	0.09
ENSP00000358513	2	31	30	0	0	0	0.4
ENSP00000336931	182	231	50	0.96	0	0	0.3
ENSP00000336931	262	291	30	0.7667	0.2333	0	0.2
ENSP00000358463	312	341	30	0	0	1	0.7333
ENSP00000358400	3912	3941	30	0	0	0	0.9333
ENSP00000358400	4772	4801	30	1	0.4	0	0.2333
ENSP00000257749	2	41	40	0	0	0.375	0.45
ENSP00000257749	362	391	30	0.7667	0	0	0.0667
ENSP00000257749	472	501	30	0.6	0	0	0.0333
ENSP00000257749	542	571	30	0.5667	0	0	0.1
ENSP00000358309	72	141	70	0	0	1	0.4857
ENSP00000358309	152	231	80	0	0	0.675	0.5125
ENSP00000329170	392	441	50	0.66	0	0.4	0.3
ENSP00000358247	2	51	50	0.26	0	0	0.5
ENSP00000358242	612	641	30	1	0.9667	0	0.3
ENSP00000358242	752	801	50	1	0.9	0	0.3
ENSP00000358210	652	761	110	0.4182	0	0.1727	0.2545
ENSP00000320252	872	901	30	0	0	0	0.7
ENSP00000358133	2	31	30	0	0	0	0.7333
ENSP00000358092	168	217	50	0.02	0	0.66	0.56
ENSP00000358092	788	817	30	0.3333	0.5333	0	0.1333
ENSP00000357998	82	111	30	0	0.3	0.2667	0.6667
ENSP00000339527	522	671	150	0.4667	0.18	0	0.1933
ENSP00000306734	292	321	30	0.1667	0	1	0.1667
ENSP00000275169	2	31	30	0.1333	0.6	0	0.4667
ENSP00000376368	182	211	30	1	0.0333	0	0.3667
ENSP00000376368	422	491	70	1	0.4714	0	0.0857
ENSP00000357795	582	611	30	0.7333	0	0	0.4
ENSP00000357667	2	41	40	0.65	0	0	0.075
ENSP00000357624	2	31	30	1	0.5667	1	0.3
ENSP00000357615	402	431	30	0	0	1	0.6
ENSP00000332151	2	31	30	0	0	0	0.5333
ENSP00000367498	122	171	50	0.3	0	0.84	0.22
ENSP00000357494	2152	2181	30	0	0	1	0.3333
ENSP00000357133	1692	1721	30	0.2667	0	1	0.7667
ENSP00000356954	182	211	30	0	0	0.3333	0.4333
ENSP00000361266	732	771	40	0	0	0	0.675
ENSP00000031135	562	591	30	0.3333	0	0	0.7667
ENSP00000315680	2	31	30	0	0	0	0.1333
ENSP00000356708	2	31	30	1	0.6333	0	0.0667
ENSP00000265603	2	31	30	0	0	0.2333	0.7667
ENSP00000026464	92	121	30	0.6333	0	0	0.4
ENSP00000356630	512	541	30	0	0	0	0.2333
ENSP00000356623	2	31	30	0.9667	0	1	0.1
ENSP00000356623	122	161	40	1	0.4	1	0
ENSP00000258042	52	81	30	0	0	0.7333	0.6667
ENSP00000353734	12	41	30	0	0	0.8333	0.3333
ENSP00000356489	62	91	30	0.1	0.3333	1	0.6667
ENSP00000282753	192	231	40	0	0	1	0.75
ENSP00000321826	52	81	30	0	0	0	0.4
ENSP00000321826	402	431	30	0	0	1	0.3667
ENSP00000286332	2	31	30	0	0	0.7	0.6
ENSP00000356290	372	411	40	0	0	1	0.65
ENSP00000356146	1132	1221	90	0.9444	0.2556	0	0.1222
ENSP00000356146	1242	1271	30	1	0.4	0	0.1333
ENSP00000356116	890	919	30	1	0.7667	0	0
ENSP00000352821	2	31	30	0.1667	0	0	0.1
ENSP00000351141	322	371	50	1	0.12	0	0.14
ENSP00000337946	2	51	50	0.36	0	0	0.28
ENSP00000361060	2	31	30	0	0	0	0.3
ENSP00000380203	292	331	40	0	0	1	0.575
ENSP00000349960	172	201	30	0	0	1	0.6
ENSP00000222584	42	71	30	1	0	0	0.3667
ENSP00000222584	442	471	30	0	0.2	0	0.5
ENSP00000242158	22	51	30	0	0	1	0.4
ENSP00000242158	342	401	60	0.8167	0.6333	0	0.1667
ENSP00000386401	94	123	30	0	0	0.8333	0.5667
ENSP00000343246	102	201	100	0.5	0.07	0	0.19
ENSP00000222718	2	81	80	0.625	0.1875	0	0.1625
ENSP00000222718	262	311	50	0.98	0	0	0.08
ENSP00000324884	2	31	30	0.2667	0	0	0.1
ENSP00000324884	352	381	30	0.8333	0	0	0.2
ENSP00000324884	412	441	30	1	0.2667	0	0
ENSP00000222726	2	51	50	0.46	0	0	0.14
ENSP00000222728	52	81	30	0	0	0	0.4
ENSP00000379636	2	51	50	0	0.2	0	0.18
ENSP00000343619	112	191	80	0.7375	0	1	0.025
ENSP00000006015	2	61	60	0.1	0	0.6167	0.2
ENSP00000222761	112	141	30	0.9	0	0	0.3333
ENSP00000283928	212	241	30	0.5333	0	0	0.3667
ENSP00000350359	252	291	40	1	0.95	0	0.175
ENSP00000222803	172	211	40	0.05	0.35	0	0.25
ENSP00000297142	2	31	30	0.8	0	0	0.5
ENSP00000297142	242	331	90	0.1	0	0.3444	0.2111
ENSP00000297161	372	401	30	0	0	1	0.3
ENSP00000265748	202	261	60	0.4833	0	0	0.35
ENSP00000223214	22	51	30	0	0	0.9333	0.0667
ENSP00000181839	1112	1141	30	0.5	0	0	0.5667
ENSP00000242208	372	401	30	0	0	1	0.2333
ENSP00000379258	302	341	40	0.375	0.45	0	0.3
ENSP00000379258	1432	1461	30	0.0333	0	0	0.1
ENSP00000379228	1082	1111	30	0.0667	0	0	0.4333
ENSP00000360950	2	41	40	1	0	0	0.375
ENSP00000223357	122	151	30	1	1	0	0
ENSP00000379051	92	121	30	0.7	0.4333	1	0.4
ENSP00000341819	2	31	30	0.1333	0	0	0.6667
ENSP00000353998	72	101	30	0	0	1	0.5
ENSP00000275532	2	41	40	1	0	0	0.075
ENSP00000344087	432	471	40	1	0.3	0	0
ENSP00000329654	32	61	30	0	0	0	0.3
ENSP00000262662	2	41	40	0	0.3	0	0.55
ENSP00000320886	52	81	30	0.7333	0	0	0.1333
ENSP00000342445	62	91	30	0	0.4333	1	0.8667
ENSP00000306330	102	131	30	0	0	1	0.6667
ENSP00000306330	212	241	30	0.3	0.2	0.9667	0.4333
ENSP00000275560	352	381	30	0	0	1	0.4
ENSP00000248598	382	411	30	0	0	1	0.4333
ENSP00000257663	2	41	40	0	0.475	0.825	0.725
ENSP00000355316	2	71	70	0.0286	0	0.0714	0.5143
ENSP00000332171	182	221	40	0	0	0	0.7
ENSP00000329638	2	31	30	0	0	0	0.2333
ENSP00000287934	112	151	40	0.05	0	0.9	0.15
ENSP00000287957	2	31	30	0.0333	0	0.7667	0.3
ENSP00000287727	462	501	40	0.4	0.1	0	0.175
ENSP00000222572	182	211	30	0	0	1	0.6333
ENSP00000321388	12	61	50	0	0	0	0.68
ENSP00000321388	382	421	40	0	0.375	0.95	0.575
ENSP00000265634	22	61	40	0.725	0	0	0.3
ENSP00000265634	102	131	30	0.9333	0.2667	0	0.3
ENSP00000252713	92	121	30	0.0333	0	0	0.8667
ENSP00000324741	2	41	40	0.175	0	0	0.1
ENSP00000354677	2	31	30	0	0.6	0.2333	0.7667
ENSP00000308546	2	41	40	1	0.15	0	0.025
ENSP00000308546	332	391	60	1	0.8667	0	0.1333
ENSP00000300179	362	411	50	1	0.16	0	0.14
ENSP00000223054	2	51	50	0.5	0.6	0.36	0.18
ENSP00000308315	452	481	30	0	0.2333	0.8333	0.6667
ENSP00000352121	22	61	40	0.1	0.025	0	0.35
ENSP00000265717	22	81	60	0.8	0	0.3833	0.3
ENSP00000302676	2	31	30	0	0	0	0.2333
ENSP00000302676	62	101	40	0	0	1	0.85
ENSP00000302676	322	351	30	0	0	1	0.7667
ENSP00000222597	332	371	40	1	0.625	0	0.075
ENSP00000222597	462	491	30	1	0.4333	0	0
ENSP00000368317	998	1027	30	0	0	1	0.3333
ENSP00000312001	2	31	30	0	0	0.1333	0.6
ENSP00000312001	162	201	40	0	0.35	0.025	0.55
ENSP00000354501	32	71	40	0.1	0	0	0.2
ENSP00000323068	282	321	40	0	0	0	0.625
ENSP00000297146	332	361	30	0	0	0.2333	0.6333
ENSP00000284601	712	801	90	0.6556	0	0	0.4111
ENSP00000160373	992	1021	30	0	0	0	0.6667
ENSP00000222462	2	31	30	0	0.6333	0	0.7667
ENSP00000376989	322	451	130	0.7154	0	0.1769	0.3231
ENSP00000249363	2	41	40	0	0.225	0	0.825
ENSP00000249363	482	511	30	0.2333	0	0	0.4667
ENSP00000249363	592	651	60	0.2	0	0	0.2333
ENSP00000249373	62	91	30	0.0333	0	0.7333	0.3
ENSP00000376923	322	351	30	0	0	0	0.5667
ENSP00000384346	62	91	30	0	0	1	0.8667
ENSP00000288602	102	151	50	0.4	0.6	0	0.22
ENSP00000320147	212	241	30	0.4667	0.1333	0	0.4333
ENSP00000338572	82	121	40	0	0.4	0.8	0.75
ENSP00000262186	52	81	30	0	0.3	1	0.4333
ENSP00000297512	372	401	30	0	0	1	0.6667
ENSP00000315835	12	41	30	0.1	0	0	0.4333
ENSP00000262189	4112	4161	50	0.42	0	0	0.24
ENSP00000311579	2	91	90	1	0.6889	0	0
ENSP00000311579	192	221	30	0.4	0	1	0.3667
ENSP00000334458	412	441	30	0.7	0	0	0.1333
ENSP00000276297	32	61	30	0.5333	0	0	0.3667
ENSP00000360316	2	31	30	0	0	0	0.7667
ENSP00000360316	42	71	30	0	0	0	0.8333
ENSP00000370826	122	151	30	0.1333	0	0	0.2333
ENSP00000251822	2	31	30	0.0667	0	0.5333	0.4
ENSP00000380794	42	91	50	0	0	0	0.42
ENSP00000221166	872	911	40	0.825	0.225	0	0.825
ENSP00000360290	312	341	30	0	0	0	0.6667
ENSP00000301924	52	91	40	0	0	0.225	0.375
ENSP00000385026	312	341	30	0	0.1333	1	0.8
ENSP00000301908	142	171	30	0.3333	0	0	0.9
ENSP00000240093	12	51	40	0	0	0.6	0.275
ENSP00000240093	342	371	30	0	0	1	0.6333
ENSP00000240100	32	81	50	0.06	0.24	0.8	0.42
ENSP00000360270	342	371	30	0	0	1	0.8
ENSP00000343395	545	584	40	1	0.375	1	0.35
ENSP00000256261	162	211	50	0	0.3	0.84	0.7
ENSP00000385143	907	946	40	0.025	0	0.6	0.3
ENSP00000332325	12	41	30	1	0.8333	0	0.1667
ENSP00000360266	282	331	50	0.64	0	0.64	0.78
ENSP00000369263	524	563	40	0.25	0	0	0.15
ENSP00000343552	2	61	60	0	0.45	0	0.6167
ENSP00000265713	2	31	30	0.2333	0	0	0.5667
ENSP00000265713	52	101	50	0.54	0	0	0.22
ENSP00000265713	602	631	30	0	0	1	0.5667
ENSP00000265713	1512	1551	40	1	0.375	0	0.1
ENSP00000265713	1752	1791	40	0.8	0	0	0.425
ENSP00000265713	1912	1981	70	0.4286	0.1286	0	0.1714
ENSP00000305699	582	611	30	0.6333	0.5667	1	0.9667
ENSP00000276480	922	951	30	0.3333	0	0	0.7667
ENSP00000276480	1002	1031	30	0	0	0	0.5333
ENSP00000330284	252	291	40	0	0.3	1	0.65
ENSP00000297316	2	31	30	0.7667	0	0	0.3
ENSP00000325546	272	301	30	0	0	0	0.2
ENSP00000355204	2	31	30	0.5667	0	0	0.2
ENSP00000325506	72	111	40	0	0	0.625	0.725
ENSP00000310721	302	331	30	0	0	1	0.8667
ENSP00000323913	292	321	30	0.3667	0	0	0.6667
ENSP00000322396	102	131	30	0.5	0.4	1	0.2667
ENSP00000309031	2	31	30	1	0.7333	0	0.2
ENSP00000309031	62	101	40	0.25	0	0	0.6
ENSP00000309031	462	491	30	0	0	0	0.2667
ENSP00000262211	2	31	30	0.4	0	0.5333	0.2667
ENSP00000262215	172	201	30	0	0	0	0.8
ENSP00000262215	402	441	40	0.325	0	0.6	0.325
ENSP00000262215	452	481	30	0	0.4	1	0.8
ENSP00000329426	862	911	50	0.94	0	0	0.26
ENSP00000344030	464	503	40	0.75	0.05	0	0.45
ENSP00000344488	572	631	60	1	0.2833	0	0.1667
ENSP00000260113	12	61	50	0.02	0.1	0	0.56
ENSP00000198765	52	81	30	0	0	1	0.7333
ENSP00000286614	522	601	80	0.025	0	0.975	0.5875
ENSP00000337331	12	41	30	0	0	0	0.5333
ENSP00000339256	232	261	30	0	0.4	1	0.7667
ENSP00000379308	12	41	30	0.0667	0	0	0.5333
ENSP00000321507	2	31	30	0	0	0	0.3
ENSP00000276651	2	31	30	0	0	0	0.6
ENSP00000330393	432	461	30	0	0	0	0.7667
ENSP00000297405	3232	3261	30	0	0	0.9667	0.2
ENSP00000379065	112	151	40	1	0	0	0.1
ENSP00000379065	202	291	90	0.3222	0	0	0.3556
ENSP00000379065	1022	1061	40	0.925	0	0	0.4
ENSP00000379065	1112	1201	90	0.3444	0	0	0.1889
ENSP00000379065	1232	1291	60	0.2667	0	0	0.55
ENSP00000367446	2	31	30	0	0.1	0	0.6333
ENSP00000367446	132	161	30	0	0	1	0.5333
ENSP00000367446	322	351	30	0	0	1	0.5667
ENSP00000378965	2	41	40	0.125	0.475	0	0.55
ENSP00000306991	2	61	60	0	0	0	0.85
ENSP00000314709	232	281	50	0.22	0	0	0.2
[truncated: 6,921 more rows]
