# Supplementary material for: Synonymous Constraint Elements Show a Tendency to Encode Intrinsically Disordered Protein Segments
Source: PLoS Comput Biol. 2014 May 8;10(5):e1003607. doi: 10.1371/journal.pcbi.1003607 (PMC4014394; doi:10.1371/journal.pcbi.1003607)
Supplement: Table S4 — Locations and predicted structural properties of segments randomly picked from human SCE-containing proteins with equivalent length distribution to the 9-codon resolution SCE dataset. (XLSX) [file pcbi.1003607.s006.xlsx]

## Sheet: Munka1
Table S4: Locations and predicted structural properties of segments randomly picked from human SCE-containing proteins with equivalent length distribution to the 9 codon resolution SCE dataset.
Ensembl 54 protein ID	Start position	End position	Length	Ratio of disordered residues	Ratio of low complexity residues	Ratio of residues in domains	Ratio of secondary structure residues
ENSP00000273857	630	647	18	0	0	0	0.2778
ENSP00000303800	1254	1271	18	0	0.2778	0	0.5
ENSP00000307234	447	464	18	0	0	0.3333	0.3333
ENSP00000039989	197	214	18	0	0	0	0.5556
ENSP00000347484	798	815	18	0	0	0	0.5556
ENSP00000246914	1138	1155	18	0.9444	0	0	0.8333
ENSP00000288561	111	128	18	0.5556	0	0	0.3889
ENSP00000296721	610	627	18	0.5	0.1667	0	0.7222
ENSP00000356515	23	40	18	0.2222	0	0.4444	0.5556
ENSP00000011700	3764	3781	18	0.3333	0	0	0.5556
ENSP00000195419	451	468	18	0	0	0	0.8889
ENSP00000351416	2451	2468	18	0.2222	0	0	0.2222
ENSP00000353698	36	53	18	0	0	0	0.2778
ENSP00000362664	600	617	18	0.5556	0	0	0.6111
ENSP00000352712	739	756	18	0.5556	0	0	0.3889
ENSP00000361625	78	95	18	0	0	1	0.1111
ENSP00000354370	557	574	18	0.0556	0.6111	0	0.5
ENSP00000262441	349	366	18	0	0.6667	1	1
ENSP00000328169	968	985	18	0	0	0	0.3333
ENSP00000257821	644	661	18	1	0.6111	0	0
ENSP00000386911	27	44	18	0.5556	0	0	0.2778
ENSP00000297405	243	260	18	0	0.6667	1	0
ENSP00000370624	176	193	18	0.4444	0	0.7222	0.7222
ENSP00000354170	816	833	18	0.5	0	0	0.1667
ENSP00000358789	424	441	18	1	0.0556	0	0
ENSP00000364000	61	78	18	0	0	1	0.3889
ENSP00000247087	588	605	18	1	0	0	0.3333
ENSP00000370803	688	705	18	0.7222	0.1667	0	0.6667
ENSP00000195419	16	33	18	0	0	0	0.7778
ENSP00000358365	684	701	18	0	0	0	0.6667
ENSP00000328563	250	267	18	0	0	1	0.4444
ENSP00000007722	82	99	18	0	0	0	0.3333
ENSP00000240333	142	159	18	0	0.0556	1	0.8333
ENSP00000378364	290	307	18	0	0	1	0.7222
ENSP00000361418	633	650	18	0	0	0	0.8333
ENSP00000378758	701	718	18	1	0.7222	0	0.2222
ENSP00000348984	1819	1836	18	1	1	0	0.3889
ENSP00000005226	382	399	18	0.0556	0	0	0.5556
ENSP00000257430	1905	1922	18	1	0	0	0.3889
ENSP00000339382	955	972	18	0	0	0	0.6667
ENSP00000245934	566	583	18	0	0	0	0.7778
ENSP00000329668	565	582	18	0.2778	0	1	0.3333
ENSP00000282516	1741	1758	18	0	0	0	0.4444
ENSP00000379475	162	179	18	0	0	1	0.6111
ENSP00000364054	240	257	18	0	0	0.8889	0.7222
ENSP00000380147	122	139	18	0	0	1	0.5
ENSP00000296051	487	504	18	0	0	0	0.7778
ENSP00000356169	171	188	18	0	0	1	0.8889
ENSP00000371512	188	205	18	0.7778	0	1	0.1111
ENSP00000216416	65	82	18	0	0	1	0.7222
ENSP00000363105	64	81	18	0	0	1	0.5
ENSP00000297857	219	236	18	1	0.7778	0	0.2222
ENSP00000320794	1868	1885	18	1	0	0	0.1111
ENSP00000258960	421	438	18	0	0	1	0.7222
ENSP00000001146	317	334	18	0	0	1	0.7222
ENSP00000360269	27	44	18	0	0	0	0.2222
ENSP00000335044	1346	1363	18	0.6667	0	0	0.4444
ENSP00000385751	340	357	18	1	0	0	0.1667
ENSP00000264454	189	206	18	0	0	0	0.9444
ENSP00000304408	1442	1459	18	0	0	1	0.0556
ENSP00000256079	980	997	18	0.3889	0	0	0.7778
ENSP00000303507	1058	1075	18	0	0	0.4444	0.5556
ENSP00000313809	163	180	18	1	0	1	0.2222
ENSP00000370113	67	84	18	0.0556	0.2778	0	0.3889
ENSP00000301924	448	465	18	0	0	1	0.5556
ENSP00000385192	174	191	18	0	0	1	0.5556
ENSP00000345985	323	340	18	0.0556	0	1	0.2778
ENSP00000312419	708	725	18	0.3889	0	0	0.0556
ENSP00000302274	55	72	18	0	0	1	0.5
ENSP00000356224	3162	3179	18	0	0	0.1667	0.7222
ENSP00000271588	63	80	18	0	0	0	0.5
ENSP00000350720	1585	1602	18	0.5	0.2222	0	0.7222
ENSP00000348965	3121	3138	18	0	0	1	0.1111
ENSP00000334940	456	473	18	1	0.8333	0	0
ENSP00000259455	456	473	18	0	0	0	0.5556
ENSP00000371341	124	141	18	0	0	0	0.7222
ENSP00000160373	1132	1149	18	0	0	0	0.7778
ENSP00000341051	199	216	18	0	0	0	0.3889
ENSP00000363929	1747	1764	18	1	0.9444	0	0.2222
ENSP00000291281	683	700	18	0	0	1	0.2778
ENSP00000356468	622	639	18	0	0	0.7778	0.5
ENSP00000289952	97	114	18	0	0	0	0.6111
ENSP00000362294	684	701	18	0	0	0	0
ENSP00000367263	590	607	18	1	0	0	0.3333
ENSP00000281928	201	218	18	0	0	1	0.2222
ENSP00000344223	701	718	18	0	0	0	0.5556
ENSP00000311405	637	654	18	0	0	1	1
ENSP00000345694	616	633	18	0	0	0	0.2222
ENSP00000356899	422	439	18	0	0	0	0.7778
ENSP00000366412	453	470	18	0	0	0.5556	0.4444
ENSP00000376974	228	245	18	0	0	0	0.5556
ENSP00000307634	376	393	18	0.3333	0	1	0.6111
ENSP00000255977	329	346	18	0	0	0.3333	0.3333
ENSP00000374630	189	206	18	0	0	1	0.6111
ENSP00000294409	260	277	18	0	0	0	0.6111
ENSP00000376708	37	54	18	0	0	0.2222	0.9444
ENSP00000334879	718	735	18	0	0	0	0.3889
ENSP00000386520	1356	1373	18	0.5556	0.7222	0	0.1667
ENSP00000360858	460	477	18	0	0	0.9444	0.7778
ENSP00000356224	7766	7783	18	0	0	0	0.8889
ENSP00000286452	15	32	18	0	0	0	0.3333
ENSP00000270509	2342	2359	18	0	0	0.5	0.2778
ENSP00000026464	50	67	18	0	0.7778	0	0.8333
ENSP00000269243	1040	1057	18	0.8889	0.8889	0	1
ENSP00000261726	1355	1372	18	1	0	0	0.1111
ENSP00000382442	15	32	18	0	0	0	0.4444
ENSP00000350719	1233	1250	18	0	0	0	0.5
ENSP00000322249	175	192	18	0.1667	0	1	0.1111
ENSP00000340510	335	352	18	0	0	0	0.2778
ENSP00000343464	182	199	18	0	0	1	0.6667
ENSP00000337991	272	289	18	1	0	0	0.3333
ENSP00000311344	437	454	18	0	0	0	0.6111
ENSP00000363193	430	447	18	0	0	1	0.6667
ENSP00000368017	1664	1681	18	0	0	0	0.6667
ENSP00000356265	251	268	18	1	0	0	0.7778
ENSP00000367787	300	317	18	0	0	1	0.6667
ENSP00000238855	532	549	18	1	0	0	0
ENSP00000298925	322	339	18	0	0	0.5556	0.2778
ENSP00000240662	134	151	18	0	0	1	0.5556
ENSP00000310668	250	267	18	0	0	1	0.8889
ENSP00000376543	383	400	18	0	0	1	0.5
ENSP00000262971	329	346	18	0	0	1	0.3889
ENSP00000293774	64	81	18	0	0	0	0.6111
ENSP00000382239	572	589	18	0.8889	0.8333	0	0
ENSP00000238856	617	634	18	1	0	0	0
ENSP00000386840	2617	2634	18	0.8889	0	0	0.3333
ENSP00000265814	311	328	18	1	0	0	0
ENSP00000369599	314	331	18	0	0	0	0.5
ENSP00000377779	428	445	18	0	0	0	0.6667
ENSP00000355961	365	382	18	0	0	0	0.7222
ENSP00000367345	426	443	18	0	0	0.9444	0.5
ENSP00000349275	523	540	18	1	0.8333	1	0.2222
ENSP00000311273	3104	3121	18	0	0	1	0.6111
ENSP00000373239	2440	2457	18	1	0.7778	1	0
ENSP00000376127	151	168	18	0	0	1	0.9444
ENSP00000378340	1021	1038	18	1	0	1	0
ENSP00000379113	129	146	18	0	0	1	0.7222
ENSP00000362532	230	247	18	0	0	0	0.8333
ENSP00000381982	1537	1554	18	0.0556	0	0	0.0556
ENSP00000318217	528	545	18	1	0.2778	0	0
ENSP00000304500	613	630	18	0	0	1	0.6111
ENSP00000210633	212	229	18	0	0	1	0.5556
ENSP00000382355	1077	1094	18	0.5556	0	0	0.4444
ENSP00000371267	26	43	18	0	0	1	0.7222
ENSP00000284136	505	522	18	0	0	0.6111	0.8333
ENSP00000353950	221	238	18	0	0	1	0.7222
ENSP00000340507	135	152	18	0	0	0	0.3889
ENSP00000378794	908	925	18	1	0	0	0.2778
ENSP00000318217	248	265	18	0	0	0	0.1111
ENSP00000251582	190	207	18	0	0.3333	1	0.7778
ENSP00000357342	123	140	18	0	0	0.7222	0.6667
ENSP00000369887	549	566	18	1	0.2778	0	0.3333
ENSP00000285273	62	79	18	0	0	1	0.2778
ENSP00000350882	524	541	18	0	0	1	0.6667
ENSP00000375105	222	239	18	1	1	0	0
ENSP00000293760	73	90	18	1	0.8333	0	0
ENSP00000226272	344	361	18	0	0	1	0.2222
ENSP00000263674	510	527	18	1	0	0	0
ENSP00000347592	20	37	18	1	0	0	0.5
ENSP00000281928	1666	1683	18	0.3889	0	0.3333	0.3889
ENSP00000353427	447	464	18	0	0	0.5	0.4444
ENSP00000237172	277	294	18	0.5	0	0	0.8333
ENSP00000353846	498	515	18	0	0	1	0.4444
ENSP00000358211	613	630	18	0	0	0	0.3333
ENSP00000378578	1036	1053	18	0	0	1	0.6111
ENSP00000315465	1115	1132	18	0	0	1	0.6667
ENSP00000262215	413	430	18	0	0	0.7222	0.6111
ENSP00000261900	121	138	18	0	0	1	0.8333
ENSP00000339109	1869	1886	18	0	0	0	0.6111
ENSP00000309117	14	31	18	0.5	0	0	0.2222
ENSP00000364348	469	486	18	0	0	0	0.7222
ENSP00000289816	179	196	18	0.5	0	0	0.1667
ENSP00000290384	806	823	18	0.2222	0	0	0.8333
ENSP00000339299	1765	1782	18	1	0	0	0.4444
ENSP00000264758	444	461	18	1	0	0	0.1667
ENSP00000316054	414	431	18	0	0	0.3889	0.4444
ENSP00000377191	1618	1635	18	0.4444	0.9444	0	1
ENSP00000357480	79	96	18	0	0	0	0.3333
ENSP00000380942	1328	1345	18	0.9444	0	0	0
ENSP00000318965	178	195	18	1	0	0	0
ENSP00000261655	624	641	18	1	0.0556	0	0.2222
ENSP00000355910	3706	3723	18	0	0	0	0.3889
ENSP00000345359	365	382	18	0.2222	0.2222	0	0.3889
ENSP00000382072	253	270	18	0	0	1	0.4444
ENSP00000380352	24	41	18	0.0556	0.1111	0	0.2778
ENSP00000242261	83	100	18	1	0.9444	0	0
ENSP00000263816	3605	3622	18	0	0.3333	1	0
ENSP00000298068	279	296	18	0	0	0	0.8333
ENSP00000380278	101	118	18	0	0	1	0.4444
ENSP00000313829	292	309	18	1	1	0	0
ENSP00000264833	9	26	18	0	0.3333	0.1111	0.3889
ENSP00000346839	526	543	18	0	0	1	0.3333
ENSP00000359221	26	43	18	0	0	1	0.3889
ENSP00000329243	451	468	18	0.1667	0.8333	0	0.7222
ENSP00000285094	340	357	18	0	0	1	0.3333
ENSP00000311273	334	351	18	0	0	0	0.4444
ENSP00000359464	55	72	18	1	1	0	0.2222
ENSP00000282249	499	516	18	0	0.5556	0.7222	0.6667
ENSP00000356448	634	651	18	1	0	0	0
ENSP00000374226	539	556	18	0	0	1	1
ENSP00000287097	1358	1375	18	0	0	1	0.5556
ENSP00000255381	934	951	18	0.6111	0.5	0	0.8889
ENSP00000365589	45	62	18	0	0	1	0.8333
ENSP00000252087	652	669	18	0.6111	0.8333	0.6667	0.4444
ENSP00000307387	770	787	18	1	0.5556	0	0
ENSP00000373696	1062	1079	18	1	0.2222	0	0.0556
ENSP00000297512	158	175	18	0	0	1	0.1667
ENSP00000341848	3112	3129	18	1	0	0	0.1667
ENSP00000332287	119	136	18	0	0	1	0.6111
ENSP00000220616	1133	1150	18	0.0556	0	0.2778	0.1667
ENSP00000328090	463	480	18	0	0	1	0.4444
ENSP00000358033	129	146	18	0	0	1	0.4444
ENSP00000265148	131	148	18	0	0	1	0.7222
ENSP00000323913	240	257	18	0	0	0	1
ENSP00000373713	64	81	18	0	0	1	0.8333
ENSP00000274026	70	87	18	1	0	0	0.0556
ENSP00000347184	227	244	18	0	0	0	0.6667
ENSP00000370408	31	48	18	0	0.1667	1	0.3333
ENSP00000333376	488	505	18	1	0.2222	1	0.1667
ENSP00000306991	528	545	18	0	0	0	0.5
ENSP00000297405	196	213	18	0	0	1	0.6111
ENSP00000295550	114	131	18	0	0	1	0.5556
ENSP00000299322	214	231	18	0	0	0.6667	0.7222
ENSP00000377232	142	159	18	1	0	0	0.6111
ENSP00000221166	616	633	18	1	0	0	0
ENSP00000350170	118	135	18	0	0	0.0556	0.4444
ENSP00000352780	724	741	18	0	0	1	0.5
ENSP00000349824	153	170	18	0.6111	0	0	0.3889
ENSP00000366306	203	220	18	0	0	1	0.2778
ENSP00000373767	572	589	18	0	0	0	0.4444
ENSP00000363680	166	183	18	1	0.6667	0.2222	0
ENSP00000251127	142	159	18	0	0	1	0.6667
ENSP00000386401	321	338	18	0	0	0.1667	0.5556
ENSP00000376177	7	24	18	0	0	0	0.9444
ENSP00000348089	534	551	18	0	0	1	0.5556
ENSP00000280083	580	597	18	1	0	0	0
ENSP00000347205	1670	1687	18	0.2778	0	0	0.2222
ENSP00000378871	134	151	18	1	0	0	0.6667
ENSP00000265395	129	146	18	0	0	1	0.7222
ENSP00000325526	273	290	18	0	0	1	0.3889
ENSP00000337732	418	435	18	0.7222	0	0	0.3889
ENSP00000380094	20	37	18	1	1	0	0
ENSP00000265077	1755	1772	18	1	0	0	0.2222
ENSP00000352071	1060	1077	18	0	0.6667	0	1
ENSP00000263773	947	964	18	1	0.3889	0	0.6667
ENSP00000323913	110	127	18	0.5556	0	0.4444	0.1667
ENSP00000365220	720	737	18	0	0	0	0.7222
ENSP00000263674	1147	1164	18	0	0	1	0.8889
ENSP00000298552	452	469	18	1	0.1667	1	0.2222
ENSP00000355728	1165	1182	18	0	0	0	0.6111
ENSP00000352925	549	566	18	0	0	0	0.8333
ENSP00000291281	600	617	18	0	0	1	0.6667
ENSP00000262493	174	191	18	0	0	1	0.8889
ENSP00000338523	177	194	18	0.6667	0	0	0.1667
ENSP00000368614	402	419	18	1	0	0	0.2222
ENSP00000304169	215	232	18	0.1111	1	0	0
ENSP00000304414	45	62	18	0	0	0.8333	0.7778
ENSP00000263969	78	95	18	0	0	1	0.5556
ENSP00000339915	1090	1107	18	1	0.5	1	0
ENSP00000262215	935	952	18	0	0	0	0.1667
ENSP00000362127	558	575	18	0.4444	0.0556	0	0.6667
ENSP00000295956	1889	1906	18	0.1667	0	0.9444	0.4444
ENSP00000236671	12	29	18	0	0.5556	0.5	0.4444
ENSP00000304586	561	578	18	0	0	0	1
ENSP00000216479	51	68	18	0.2778	0	1	0.3889
ENSP00000346187	367	384	18	0.2222	0	0	0.3889
ENSP00000222673	629	646	18	0	0	0	0.6667
ENSP00000216407	91	108	18	0	0	0	0.5556
ENSP00000370883	888	905	18	0	0.8889	0	0.3333
ENSP00000295956	793	810	18	0	0	1	0.4444
ENSP00000349781	319	336	18	0	0	0	0.2778
ENSP00000350283	1469	1486	18	1	0	0	0.2222
ENSP00000335371	508	525	18	0	0	0.7778	0.7222
ENSP00000216780	413	430	18	0.3333	0	1	0
ENSP00000299045	188	205	18	0	0	1	0.3333
ENSP00000351790	285	302	18	0.3333	0	1	0.6667
ENSP00000040738	669	686	18	1	0	0	0.4444
ENSP00000319169	201	218	18	0	0	1	0.5556
ENSP00000250894	108	125	18	0	0	1	1
ENSP00000217515	90	107	18	0.3333	0	0.9444	0.4444
ENSP00000325660	59	76	18	0	0	0	0.3333
ENSP00000385604	640	657	18	0.0556	0	0	0.7222
ENSP00000339276	2339	2356	18	0	0	0	1
ENSP00000262585	440	457	18	1	0	0	0.3889
ENSP00000364289	413	430	18	0	0	1	0.6111
ENSP00000265735	149	166	18	0	0	1	0.3889
ENSP00000295974	239	256	18	1	0	0	0.3333
ENSP00000333363	4583	4600	18	0	0	1	0.7778
ENSP00000365538	53	70	18	0	0	1	0.3333
ENSP00000367787	47	64	18	0	0	0	0.2222
ENSP00000338186	431	448	18	0	0	0	0.2778
ENSP00000314949	1541	1558	18	0.8333	1	0	0
ENSP00000348381	82	99	18	0	0	0	0.6667
ENSP00000299727	16	33	18	0	0.5556	0	0.1111
ENSP00000352401	134	151	18	0	0	1	0.5
ENSP00000246672	197	214	18	0.6111	0	0.2222	0.4444
ENSP00000348512	119	136	18	0	0.2222	1	0.5556
ENSP00000273980	513	530	18	0	0	1	0.5
ENSP00000345477	37	54	18	0	0	0	0.2778
ENSP00000386733	686	703	18	1	0.2778	0	0
ENSP00000368461	83	100	18	0	0.1667	1	0.5556
ENSP00000339787	104	121	18	0	0	0	0.5
ENSP00000262056	35	52	18	0.9444	0	0	0
ENSP00000325527	2664	2681	18	0	0	0.8889	0.2778
ENSP00000261349	1056	1073	18	0	0	0.2778	0.3889
ENSP00000230643	330	347	18	0	0	1	0.8333
ENSP00000319318	886	903	18	0	0	0	0.6111
ENSP00000287202	429	446	18	0	0	1	0.4444
ENSP00000340467	1218	1235	18	1	0	0	0.5556
ENSP00000291552	44	61	18	0	0	0	0.5
ENSP00000269122	1122	1139	18	0	0	0.6111	0.5556
ENSP00000359940	578	595	18	0	0	0	0.1111
ENSP00000381590	503	520	18	0.5	0.2222	0	0.2778
ENSP00000266066	193	210	18	0	0	0.8333	0.7778
ENSP00000273854	803	820	18	0	0	1	0.5556
ENSP00000363435	2557	2574	18	0	0	0	0.7222
ENSP00000362648	135	152	18	0	0	1	0.7222
ENSP00000248933	704	721	18	0	0	1	0.2222
ENSP00000368066	293	310	18	0	0.6111	1	0.5556
ENSP00000243389	351	368	18	0	0	1	0.5556
ENSP00000220616	280	297	18	0	0	0	0.6667
ENSP00000313890	836	853	18	0.1111	0	1	0.2778
ENSP00000266682	183	200	18	0	0	1	0
ENSP00000273077	125	142	18	0	0	0.8889	0.7222
ENSP00000345652	37	54	18	0.4444	0.5	1	0.5556
ENSP00000072516	83	100	18	0	0	0	0.1667
ENSP00000354293	449	466	18	0.0556	0	0.6111	0.4444
ENSP00000384181	251	268	18	0.1667	0	1	0
ENSP00000379209	100	117	18	0	0	0.1111	0.5556
ENSP00000262832	281	298	18	0	0	1	0.3889
ENSP00000358677	368	385	18	0.9444	0	0	0.1111
ENSP00000354158	633	650	18	1	0.7778	1	0.8889
ENSP00000311513	87	104	18	0	0	0	0.8333
ENSP00000282397	1101	1118	18	0	0	1	0.5556
ENSP00000358894	626	643	18	0	0	0	0.7778
ENSP00000359504	141	158	18	0.2222	0	1	0.6667
ENSP00000320663	46	63	18	0.4444	0.2778	0	0.8333
ENSP00000318921	360	377	18	0.5	0	0	0.7222
ENSP00000381577	2425	2442	18	0	0	0	0.5
ENSP00000312411	543	560	18	0.7778	0	0	0
ENSP00000355060	48	65	18	1	0.1111	0	0.1667
ENSP00000370314	693	710	18	0	0	0.4444	0.8333
ENSP00000367263	4783	4800	18	0.6667	0	0	0
ENSP00000363826	6	23	18	0	1	0	0.8889
ENSP00000367446	382	399	18	0	0	0.8333	0.7222
ENSP00000382518	409	426	18	0	0	0	0.4444
ENSP00000384651	497	514	18	0	0	0	0.7222
ENSP00000204726	1234	1251	18	0.3889	0	0	0.5
ENSP00000243077	1295	1312	18	0	0	0	0.5
ENSP00000352833	190	207	18	0	0	1	0.2778
ENSP00000339787	313	330	18	0	0	1	0.7778
ENSP00000360689	157	174	18	0.2222	0	0	0.2778
ENSP00000323046	53	70	18	0	0	0	0.4444
ENSP00000355866	368	385	18	0	0	1	0.3333
ENSP00000294954	197	214	18	0	0	0	0.6667
ENSP00000282499	676	693	18	0	0	1	0.7778
ENSP00000324403	465	482	18	0	0.2222	0	0.7222
ENSP00000355237	1350	1367	18	0	0	1	0.6667
ENSP00000286063	204	221	18	0	0	0.2778	0.5
ENSP00000365534	310	327	18	0	0	0	0.5
ENSP00000379587	785	802	18	0	0.1111	0	0.6667
ENSP00000245925	374	391	18	0	0	1	0.3889
ENSP00000343395	200	217	18	0	0	0.4444	0.2222
ENSP00000287727	997	1014	18	0	0	0	0.7222
ENSP00000283033	450	467	18	0	0	0	0.1667
ENSP00000011700	675	692	18	0.1111	0	0	1
ENSP00000284425	1074	1091	18	0	0.5	1	0.8889
ENSP00000314520	90	107	18	0	0	1	0.3333
ENSP00000348472	289	306	18	0	0	1	0.5
ENSP00000343841	1529	1546	18	0.4444	0.6111	0	0
ENSP00000332413	362	379	18	0	0	0	0.2222
ENSP00000351250	890	907	18	0	0	1	0.4444
ENSP00000373770	457	474	18	0	0	0	0.9444
ENSP00000310561	1131	1148	18	0.1111	0	0	0.1111
ENSP00000371985	358	375	18	0	0	1	0.6111
ENSP00000295083	49	66	18	0	0.2778	0.8889	0.5556
ENSP00000351559	329	346	18	0	0	1	0.6111
ENSP00000375909	49	66	18	0	0	0	0.3333
ENSP00000374036	286	303	18	1	1	0	0
ENSP00000350283	1821	1838	18	0	0	1	0.5556
ENSP00000295589	211	228	18	0	0.5	1	0.9444
ENSP00000333602	2053	2070	18	0	0	0	0.7778
ENSP00000289359	101	118	18	0	0	0	0.8333
ENSP00000323246	511	528	18	0	0.2778	0	0.6111
ENSP00000294053	94	111	18	0.6111	0	0	0
ENSP00000359221	99	116	18	0	0	0.7222	0.8889
ENSP00000254488	183	200	18	0	0	1	0.3333
ENSP00000265245	365	382	18	0.0556	0	0	0.6111
ENSP00000348965	298	315	18	0	0	1	0.8333
ENSP00000347845	915	932	18	0	0	0	0.6111
ENSP00000286835	690	707	18	1	0.7778	0	0
ENSP00000252575	91	108	18	0	0	1	0.5556
ENSP00000350215	1042	1059	18	0	0	0	0.6667
ENSP00000341584	339	356	18	0.2222	0.6667	1	0.5
ENSP00000353109	1451	1468	18	0	0	0.2778	0.3889
ENSP00000377862	3254	3271	18	0	0	1	0.5556
ENSP00000361857	1288	1305	18	0.1111	0.2778	0	0.4444
ENSP00000265807	396	413	18	0	0	1	0.3333
ENSP00000302640	82	99	18	0.0556	0	0	0.7778
ENSP00000366475	1332	1349	18	1	0.8889	0	0.2778
ENSP00000263525	959	976	18	0	0	1	0.5
ENSP00000268035	985	1002	18	0	0	0.2222	0.7222
ENSP00000348551	838	855	18	1	0.2778	0	0.2778
ENSP00000261917	385	402	18	0	0.6667	1	1
ENSP00000221166	635	652	18	1	0	0	0
ENSP00000318775	734	751	18	0	0.2778	0	0.4444
ENSP00000273432	1938	1955	18	1	0.5	1	0.3889
ENSP00000332879	33	50	18	0	0	0.8889	0.3889
ENSP00000221419	565	582	18	0	0	0	0.3889
ENSP00000368682	75	92	18	0	0	0.8889	0.2222
ENSP00000358879	1225	1242	18	0	0	1	0.4444
ENSP00000230732	234	251	18	0	0	1	0.6667
ENSP00000353778	124	141	18	1	0	0	0.5
ENSP00000340281	200	217	18	0	0	1	0.7222
ENSP00000361336	745	762	18	0.0556	0	1	0.6667
ENSP00000354575	253	270	18	0	0.5556	0.6667	0.6111
ENSP00000363071	13	30	18	0.1111	0.9444	1	0.2778
ENSP00000262419	772	789	18	1	0	0	0
ENSP00000386840	3125	3142	18	1	0	0	0.2778
ENSP00000347602	683	700	18	1	0.6667	0	0
ENSP00000360689	452	469	18	0	0	0.5556	0.4444
ENSP00000265140	755	772	18	0	0.2778	0	0.6667
ENSP00000347232	1389	1406	18	0.9444	0.2222	0	0.1111
ENSP00000358630	1027	1044	18	0.2222	0	0	0.3889
ENSP00000265437	391	408	18	0	0	1	0.7222
ENSP00000306361	754	771	18	0	0	1	0.4444
ENSP00000328998	761	778	18	0.5556	0	1	0.1667
ENSP00000270509	1269	1286	18	0	0	0.9444	0.2778
ENSP00000295759	73	90	18	0	0	1	0.3333
ENSP00000268989	272	289	18	0.0556	0	0	0.3333
ENSP00000359803	289	306	18	0.2778	0	1	0.5
ENSP00000265080	462	479	18	0	0	0	0.2222
ENSP00000255882	1946	1963	18	0	0	1	0.6111
ENSP00000347184	2222	2239	18	0	0	0.6111	0.6667
ENSP00000367013	325	342	18	1	0	0	0.1111
ENSP00000384371	244	261	18	0.6111	0	0	0.2222
ENSP00000355237	1005	1022	18	0.7778	0	0	0.3333
ENSP00000292077	369	386	18	1	0.0556	0	0.0556
ENSP00000023064	412	429	18	0	0	1	0.8333
ENSP00000346187	361	378	18	0	0	0	0.5
ENSP00000356696	597	614	18	0.1111	0	0.4444	0.7778
ENSP00000253079	363	380	18	0.3889	0	0	0.5
ENSP00000381873	468	485	18	0.1667	0	0	0
ENSP00000315417	275	292	18	0.0556	0	0	0.2222
ENSP00000312995	300	317	18	1	0	0	0.2778
ENSP00000377252	1342	1359	18	0	0	0	0.7222
ENSP00000296557	255	272	18	0	0	1	0.8889
ENSP00000218894	186	203	18	0	0	1	0.7222
ENSP00000264501	2179	2196	18	0.8889	0.6111	0	0
ENSP00000268489	1476	1493	18	0.5556	0.2222	0	0.2778
ENSP00000264448	3748	3765	18	0.6667	0.6667	0	0.1667
ENSP00000258080	192	209	18	0	0.6111	1	0.7778
ENSP00000293829	87	104	18	0.2222	0	1	0.1111
ENSP00000304500	640	657	18	0	0	1	0.6667
ENSP00000263765	244	261	18	0	0	0	0.5
ENSP00000367787	708	725	18	0	0	1	0.5556
ENSP00000363193	498	515	18	0	0	1	0.7778
ENSP00000376585	491	508	18	0.5556	0	0	0.6111
ENSP00000340913	379	396	18	0	0	0	0.7778
ENSP00000347845	402	419	18	0.6667	0	0	0.6111
ENSP00000008391	430	447	18	1	0	0	0.3333
ENSP00000384651	666	683	18	1	0	0	0.3333
ENSP00000284476	902	919	18	0	0	0	0.1111
ENSP00000290231	79	96	18	0.3333	1	0	0.0556
ENSP00000262419	273	290	18	0.0556	0	0	0.7222
ENSP00000384420	54	71	18	1	0.6667	0	0.0556
ENSP00000317817	141	158	18	1	0	0	0.1111
ENSP00000282249	373	390	18	0	0	1	0.7222
ENSP00000366453	658	675	18	0.5556	0	0.5556	0.7222
ENSP00000371747	67	84	18	1	0.3889	0	0.5
ENSP00000266712	568	585	18	0	0	1	0.5556
ENSP00000365991	460	477	18	1	0	0	0.0556
ENSP00000373767	3365	3382	18	0	0	0.4444	0.3889
ENSP00000262304	2847	2864	18	0	0	0	0.6667
ENSP00000246529	538	555	18	0	0	0	0.8889
ENSP00000261880	95	112	18	0	0	0	0.7222
ENSP00000343841	1473	1490	18	0	0	0	0.4444
ENSP00000261173	245	262	18	0.5	0.6667	1	0.2222
ENSP00000338157	647	664	18	0.2778	0	0.3333	0.3333
ENSP00000229268	135	152	18	0	0	0	0.6667
ENSP00000233072	404	421	18	0	0	0	0.6667
ENSP00000348564	1210	1227	18	0.1111	0	0	0.2778
ENSP00000261383	1221	1238	18	0	0	1	0.4444
ENSP00000352308	142	159	18	1	0.5556	0	0.1667
ENSP00000267064	942	959	18	1	0.6667	0	0.9444
ENSP00000343362	363	380	18	0.4444	0	1	0.3889
ENSP00000260408	329	346	18	0	0	1	0.2778
ENSP00000282388	386	403	18	0.5556	1	0	0.8333
ENSP00000301071	298	315	18	0	0	1	0.3333
ENSP00000376090	1054	1071	18	0.3333	0	0.6111	0.3889
ENSP00000337991	41	58	18	0.5	0.6111	0	1
ENSP00000260762	454	471	18	0	0	0.9444	0.3889
ENSP00000286835	712	729	18	1	1	0	0
ENSP00000385323	827	844	18	0.4444	0	0	0.2778
ENSP00000311684	2364	2381	18	1	0	0	0
ENSP00000281474	898	915	18	1	0	0	0.2778
ENSP00000311489	2075	2092	18	0.7222	0.7778	0.1111	1
ENSP00000315630	475	492	18	1	0.6667	0	0.9444
ENSP00000365016	20	37	18	0.9444	0.5	0.3333	0.1667
ENSP00000373347	201	218	18	0.8889	0	0	0.3333
ENSP00000025008	1449	1466	18	0.1667	0	0	0.9444
ENSP00000253811	1011	1028	18	0	0	1	0.0556
ENSP00000333896	302	319	18	0	0	0	0.3333
ENSP00000295974	59	76	18	0.8889	0	0	0.6111
ENSP00000260605	307	324	18	0.8333	0	0	0.2778
ENSP00000300651	1386	1403	18	1	0	0	0.3889
ENSP00000278951	233	250	18	0	0	0	0.5556
ENSP00000262765	1507	1524	18	0	0	0	0.7222
ENSP00000266674	30	47	18	0	0	0.8333	0.3333
ENSP00000361664	1125	1142	18	0.7222	0	0	0
ENSP00000332151	828	845	18	0	0	0	0.8889
ENSP00000296280	16	33	18	0.0556	0	0	0.5
ENSP00000290155	247	264	18	0.2222	0	1	0.5556
ENSP00000371757	586	603	18	0	0	0	0.7222
ENSP00000356468	418	435	18	0	0	1	0.1667
ENSP00000350547	514	531	18	0	0	1	0.3333
ENSP00000262891	426	443	18	1	0	0	0
ENSP00000356520	255	272	18	0.0556	0	0	0.3333
ENSP00000356595	442	459	18	0	0	1	0.1111
ENSP00000350630	998	1015	18	0	0	0.2778	0.4444
ENSP00000316032	660	677	18	0.5	0	0	0.4444
ENSP00000327801	139	156	18	0.2222	0	0	0.5556
ENSP00000367408	131	148	18	0	0	1	0.3333
ENSP00000358635	52	69	18	0	0	0	0.6667
ENSP00000265362	217	234	18	0	0	1	0.4444
ENSP00000332756	345	362	18	0	0	1	0.9444
ENSP00000386880	177	194	18	0	0	0	0.7222
ENSP00000364524	461	478	18	0	0	0	0.1667
ENSP00000378340	272	289	18	1	1	0	0
ENSP00000282516	1771	1788	18	0	0	0	0.8333
ENSP00000379390	226	243	18	1	0	0	0
ENSP00000281821	848	865	18	0	0	1	0.8333
ENSP00000338104	22	39	18	0.1667	0	1	0.6667
ENSP00000353916	209	226	18	0	0	0	0.6111
ENSP00000368017	1361	1378	18	0	0	0	0.6667
ENSP00000279873	1105	1122	18	0	0	0	0.4444
ENSP00000350720	1232	1249	18	0.5	0	0	0.5
ENSP00000370744	2484	2501	18	0	0	1	0.4444
ENSP00000377396	198	215	18	0.1111	0	0	0.2222
ENSP00000245503	1845	1862	18	0.7778	0	1	0.8889
ENSP00000365679	548	565	18	0	0	1	0.6667
ENSP00000285273	96	113	18	0	0	1	0.5
ENSP00000264741	710	727	18	0	0	1	0.4444
ENSP00000354842	235	252	18	1	0.4444	0	0
ENSP00000251127	108	125	18	0	0	1	0.8889
ENSP00000303248	153	170	18	0	0	1	0.8333
ENSP00000231484	940	957	18	0.6667	0	0	0.3889
ENSP00000216214	329	346	18	0.3333	0	0	0.7222
ENSP00000361602	587	604	18	0.2222	0	0	0.1111
ENSP00000265070	84	101	18	0	0	1	0.6111
ENSP00000368589	68	85	18	0	0	1	0.6111
ENSP00000381305	217	234	18	0.1111	0	0	0.3889
ENSP00000237612	52	69	18	0	0	0	0.4444
ENSP00000293872	309	326	18	1	0.7222	0	0.1111
ENSP00000302895	255	272	18	0.1111	0	0	0.2778
ENSP00000335434	316	333	18	0.3333	0	0	0
ENSP00000371936	843	860	18	0	0	0.8333	0.1111
ENSP00000365943	503	520	18	0	0	0.8889	0.5556
ENSP00000348278	353	370	18	0.7222	0	0	0.5556
ENSP00000331664	200	217	18	0	0	1	0.3889
ENSP00000373562	336	353	18	1	0	0	0
ENSP00000357442	193	210	18	1	0.0556	0	0
ENSP00000295049	82	99	18	0	0.2778	0	0.3889
ENSP00000334879	229	246	18	1	0.1111	0	0.1667
ENSP00000386987	552	569	18	0.0556	0.8889	0	0.7222
ENSP00000228425	197	214	18	0	0	0	0.7222
ENSP00000254108	109	126	18	1	1	0	0
ENSP00000274897	316	333	18	0.9444	0	0	0
ENSP00000320794	1277	1294	18	1	0.7222	0	0.1667
ENSP00000332124	28	45	18	0	0	1	0.1667
ENSP00000354107	129	146	18	0	0	1	1
ENSP00000378364	205	222	18	0	0	1	0.5
ENSP00000360340	371	388	18	0	0	1	0.6111
ENSP00000348554	424	441	18	0	0	0	0.8333
ENSP00000262873	647	664	18	0	0	1	0.7222
ENSP00000318217	703	720	18	0	0	1	0.5
ENSP00000376460	465	482	18	0	0	0	0.6111
ENSP00000383115	597	614	18	1	1	1	0
ENSP00000353452	354	371	18	1	0.0556	0	0.0556
ENSP00000384527	690	707	18	1	0	0	0.4444
ENSP00000195654	439	456	18	0	0	0	1
ENSP00000325917	23	40	18	0	0.2222	0	0.7778
ENSP00000365834	1515	1532	18	0	0	0	0.8333
ENSP00000235372	373	390	18	0.3889	0	0.6111	0.7222
ENSP00000348415	904	921	18	0.6667	0	0	0
ENSP00000384312	380	397	18	1	0	0	0
ENSP00000378721	697	714	18	0	0	1	0.4444
ENSP00000350719	1220	1237	18	0	0	0	0.7222
ENSP00000333285	545	562	18	0	0	0.5	0.2778
ENSP00000354158	673	690	18	0.8333	0	1	0.6111
ENSP00000358810	90	107	18	0	0	1	0.3333
ENSP00000378401	382	399	18	0.1111	0	0	0.3889
ENSP00000338720	85	102	18	1	0.2778	0	0.2778
ENSP00000292205	36	53	18	0.5	0	0	0
ENSP00000360158	3510	3527	18	0	0	0	0.5
ENSP00000362762	1442	1459	18	1	0	0	0.0556
ENSP00000332032	3421	3438	18	0	0	1	0.3889
ENSP00000378923	233	250	18	0	0	1	0.2222
ENSP00000336752	189	206	18	0.0556	0	0.5	0.7778
ENSP00000385342	846	863	18	0	0	1	0.6667
ENSP00000311513	1180	1197	18	1	1	0	0.2222
ENSP00000351157	296	313	18	0	0	0	0.2778
ENSP00000340975	94	111	18	0.7222	0.5	0	0.1667
ENSP00000360154	210	227	18	0.3333	0	0	0.5
ENSP00000350676	651	668	18	0.5	0.2778	0	0.5
ENSP00000231021	201	218	18	0.0556	0	1	0.4444
ENSP00000354486	1922	1939	18	0.6111	0	0	0.5556
ENSP00000205061	469	486	18	0	0	0.5556	0.4444
ENSP00000365477	175	192	18	0.3333	0	1	0.6111
ENSP00000360120	153	170	18	0.0556	0	0.0556	0
ENSP00000261622	8	25	18	0.5	1	0	0.6111
ENSP00000205061	939	956	18	0	0	1	0.4444
ENSP00000355153	14	31	18	0.1667	0.2778	0	0.1667
ENSP00000367263	1569	1586	18	0.7778	0	0	0.2222
ENSP00000331902	521	529	9	1	0.6667	1	0
ENSP00000261729	249	257	9	0	0	0	0.8889
ENSP00000378172	191	199	9	1	0	0	0.4444
ENSP00000351113	1209	1217	9	0	0	0	0.7778
ENSP00000381355	338	346	9	0.5556	0	0.8889	0
ENSP00000377191	884	892	9	0	0	0.6667	0
ENSP00000363131	454	462	9	1	1	0	0.8889
ENSP00000348984	1576	1584	9	1	0	0	0.3333
ENSP00000322422	462	470	9	0.2222	0	1	0
ENSP00000221855	162	170	9	0.3333	0	1	0.5556
ENSP00000354718	1836	1844	9	0.1111	0	0	1
ENSP00000378578	860	868	9	1	0.7778	1	0
ENSP00000365589	801	809	9	0.7778	0	0	0
ENSP00000251127	176	184	9	0	0.1111	1	0.7778
ENSP00000380442	175	183	9	0	0	0	0.5556
ENSP00000358232	252	260	9	0	0	1	0.4444
ENSP00000384164	133	141	9	0	0	1	0
ENSP00000354085	1781	1789	9	0.8889	0	0	0.3333
ENSP00000348753	406	414	9	0	0	0.6667	0.4444
ENSP00000264229	603	611	9	0.1111	0	0	0
ENSP00000369973	576	584	9	1	1	0	0
ENSP00000356224	6356	6364	9	0	0	0	1
ENSP00000379369	1	9	9	0.8889	0	0	0
ENSP00000384211	1178	1186	9	0	0.7778	0	0.3333
ENSP00000261349	1102	1110	9	0	0	1	0.7778
ENSP00000332032	2121	2129	9	0.2222	0	1	0.6667
ENSP00000234142	1427	1435	9	0	0	0	0
ENSP00000303928	495	503	9	0	0	0	0.1111
ENSP00000289371	100	108	9	1	0.7778	0	0
ENSP00000166244	774	782	9	0	0	1	0.3333
ENSP00000363590	171	179	9	0.6667	0	1	0.2222
ENSP00000256646	460	468	9	0	0	1	0
ENSP00000268489	475	483	9	1	1	0	1
ENSP00000267328	220	228	9	1	0	0	0
ENSP00000265175	367	375	9	1	1	0	0
ENSP00000223023	152	160	9	1	0	0	0.1111
ENSP00000271588	5311	5319	9	0	0	0.8889	0.1111
ENSP00000373566	452	460	9	0.7778	0	0	0.4444
ENSP00000381932	283	291	9	0	0	1	0.4444
ENSP00000358789	903	911	9	1	0	0	0
ENSP00000343298	311	319	9	1	0.6667	0	0.1111
ENSP00000318373	113	121	9	0.8889	0.7778	0	0
ENSP00000265814	215	223	9	0.7778	0	0	0.5556
ENSP00000343155	285	293	9	0.2222	0	0	0
ENSP00000326767	19	27	9	0	0	1	0.5556
ENSP00000365625	440	448	9	0	0	1	0.2222
ENSP00000325527	1186	1194	9	0	0	0.7778	0.2222
ENSP00000332777	301	309	9	0	0	0.6667	0.3333
ENSP00000285968	1	9	9	0	0	0	0.1111
ENSP00000262982	819	827	9	0	0	1	1
ENSP00000262215	1686	1694	9	0	0	0	0.8889
ENSP00000363868	1656	1664	9	0	0	1	1
ENSP00000255882	1253	1261	9	0	0	0	0.4444
ENSP00000374409	83	91	9	1	0	0	0
ENSP00000302251	198	206	9	1	0	0	0.1111
ENSP00000379146	1709	1717	9	1	0	0	0
ENSP00000359526	194	202	9	0	0	1	0.7778
ENSP00000328216	245	253	9	0	0	1	0.7778
ENSP00000371634	22	30	9	0	0	1	0.2222
ENSP00000217289	543	551	9	0	0	1	0.4444
ENSP00000340784	45	53	9	0	0	1	0.4444
ENSP00000315112	991	999	9	0	0	0	0.4444
ENSP00000246529	182	190	9	0	0	0	0
ENSP00000360806	466	474	9	0.7778	0	0.8889	0.1111
ENSP00000357345	17	25	9	1	1	0	0.8889
ENSP00000358451	387	395	9	0	0	0	0.8889
ENSP00000348089	908	916	9	0	0	1	0.7778
ENSP00000296233	236	244	9	1	0	0	0
ENSP00000310561	1476	1484	9	1	0	0	0.3333
ENSP00000241274	208	216	9	0	0	0.4444	0.6667
ENSP00000383108	1184	1192	9	0	0	0.3333	0.3333
ENSP00000368461	127	135	9	0	0	1	0.2222
ENSP00000327541	152	160	9	0.1111	0	0	1
ENSP00000262189	4121	4129	9	0.3333	0	0	0.1111
ENSP00000280871	550	558	9	0	0	1	0.6667
ENSP00000277865	15	23	9	0	1	0	0
ENSP00000263610	200	208	9	0	0	1	0.4444
ENSP00000357795	1460	1468	9	0	0	0	0.5556
ENSP00000376867	86	94	9	0	0	0	0.8889
ENSP00000317442	139	147	9	0	0	0.3333	0.4444
ENSP00000357928	22	30	9	1	0.6667	0	0
ENSP00000257940	193	201	9	1	0	0	0
ENSP00000379258	651	659	9	1	0	0	0
ENSP00000280979	378	386	9	0.8889	0	0	0
ENSP00000377473	155	163	9	0	0	0	0.7778
ENSP00000315465	844	852	9	0	0	0.2222	0.8889
ENSP00000354718	737	745	9	0.5556	0	0	0.1111
ENSP00000262585	889	897	9	0	0	0	0.6667
ENSP00000251119	2021	2029	9	0	0	0	0.3333
ENSP00000261517	1705	1713	9	0	0.3333	0	1
ENSP00000173898	275	283	9	0.6667	0	0	0.5556
ENSP00000340797	670	678	9	0.2222	0	1	0.4444
ENSP00000382395	1085	1093	9	1	0	0	0.5556
ENSP00000265148	1413	1421	9	0	0	0	0.6667
ENSP00000373937	239	247	9	0	0	1	0.3333
ENSP00000348611	680	688	9	0	0	1	0.2222
ENSP00000007510	687	695	9	1	1	0	0
ENSP00000331210	541	549	9	1	1	0	0
ENSP00000301727	464	472	9	0	0	1	0.5556
ENSP00000354966	413	421	9	0	0	1	0.6667
ENSP00000238936	30	38	9	0	0	0	1
ENSP00000311579	566	574	9	0.1111	0	1	0.6667
ENSP00000305263	127	135	9	0	0	1	0
ENSP00000377530	695	703	9	0	1	1	0.5556
ENSP00000299957	23	31	9	0	0.6667	0	1
ENSP00000245105	1099	1107	9	0	0	0	0.4444
ENSP00000156471	157	165	9	0	0	0	1
ENSP00000035383	651	659	9	1	0	0	0.5556
ENSP00000264951	292	300	9	0	0	0	0
ENSP00000267540	715	723	9	0	0	1	0
ENSP00000349436	86	94	9	0	0	1	0.1111
ENSP00000352927	1286	1294	9	0	0	0	0.8889
ENSP00000353109	2098	2106	9	0	0	0.6667	0.1111
ENSP00000373767	1887	1895	9	0	0	0.7778	0.5556
ENSP00000351686	210	218	9	0	0	0	0.8889
ENSP00000357979	60	68	9	0	0	1	0.5556
ENSP00000326407	232	240	9	0	0	1	0.5556
ENSP00000364277	452	460	9	0	0	1	0.8889
ENSP00000331608	232	240	9	1	1	0	0.2222
ENSP00000328169	621	629	9	0	0	1	0.4444
ENSP00000307093	478	486	9	1	0	0	0.4444
ENSP00000244751	281	289	9	0	0	0	0.6667
ENSP00000377747	636	644	9	0	0	1	0.4444
ENSP00000357292	203	211	9	1	0	0	0.4444
ENSP00000317786	9	17	9	0	0	0	1
ENSP00000351813	96	104	9	0	0	0	0.3333
ENSP00000307208	2606	2614	9	1	0	0	0.7778
ENSP00000349571	376	384	9	0.2222	0	0	0.3333
ENSP00000299138	343	351	9	0	0	1	0.5556
ENSP00000351728	1537	1545	9	1	0	0	0
ENSP00000233099	674	682	9	0	0	0	0.5556
ENSP00000352185	971	979	9	1	1	0	0.2222
ENSP00000342390	107	115	9	0.3333	0	1	1
ENSP00000264867	4	12	9	0	0	0	0
ENSP00000373214	646	654	9	0	0	0	0.3333
ENSP00000298048	166	174	9	0	0	1	0.4444
ENSP00000300850	1769	1777	9	0.3333	0	1	0.7778
ENSP00000316527	1362	1370	9	1	0.5556	0	0.2222
ENSP00000265198	428	436	9	1	0	0	0
ENSP00000363435	503	511	9	0	0	1	1
ENSP00000376460	931	939	9	0	0	0	0.4444
ENSP00000285083	8	16	9	0	0	0	0.5556
ENSP00000332225	92	100	9	0	0	1	0.1111
ENSP00000274605	379	387	9	0	1	1	1
ENSP00000385190	371	379	9	0.2222	0.2222	0	0.5556
ENSP00000263733	354	362	9	0	0	1	0.5556
ENSP00000233573	678	686	9	0	0	1	0.6667
ENSP00000306705	1084	1092	9	1	0	0	0
ENSP00000263253	973	981	9	1	0	0	0.8889
ENSP00000265077	2343	2351	9	1	0	0	0.1111
ENSP00000216554	30	38	9	0	0	1	0.7778
ENSP00000365637	1148	1156	9	1	0	0	0
ENSP00000347087	137	145	9	1	0	0	0
ENSP00000322532	373	381	9	0	0	1	0
ENSP00000356448	171	179	9	0.1111	0.1111	0	0.5556
ENSP00000263816	490	498	9	0	0	1	0.5556
ENSP00000302770	242	250	9	0.3333	0	1	0.4444
ENSP00000260563	166	174	9	0	0	1	0
ENSP00000367987	465	473	9	0	0	1	0.4444
ENSP00000355493	385	393	9	0	0	1	0.2222
ENSP00000316202	100	108	9	0	0	1	0.7778
ENSP00000376469	258	266	9	1	0	0	0.3333
ENSP00000377639	738	746	9	0.4444	0	0	0.8889
ENSP00000355961	298	306	9	0	0	0	0.3333
ENSP00000382976	23	31	9	1	0	0	0.7778
ENSP00000262940	330	338	9	0	0	1	0.3333
ENSP00000246229	354	362	9	0	0	0	0.6667
ENSP00000338283	343	351	9	0	0	0.6667	0.6667
ENSP00000378472	220	228	9	0.6667	0.6667	0	0
ENSP00000362962	1865	1873	9	0.3333	0	0	1
ENSP00000379308	563	571	9	0.3333	0	0	1
ENSP00000367096	1119	1127	9	0.6667	0	0	0.6667
ENSP00000384672	270	278	9	1	0	0	0.2222
ENSP00000364514	624	632	9	0	0	1	0.5556
ENSP00000300291	91	99	9	0	0	0	0.7778
ENSP00000343362	124	132	9	0	0	1	0
ENSP00000375952	135	143	9	0	0	1	0
ENSP00000349757	514	522	9	0	0	0	0.5556
ENSP00000342499	70	78	9	0	0	0	0.7778
ENSP00000380647	235	243	9	0.8889	0	1	0.3333
ENSP00000265773	1193	1201	9	0	0	0	0.5556
ENSP00000348278	394	402	9	1	0	0	0.5556
ENSP00000263062	2	10	9	0	0	0.5556	0.5556
ENSP00000365002	111	119	9	0	0	0	0.5556
ENSP00000371338	486	494	9	0	0	0	1
ENSP00000371297	84	92	9	0.2222	0	0	1
ENSP00000380638	966	974	9	0	0	1	1
ENSP00000350719	5660	5668	9	0	0	0	0.1111
ENSP00000261655	604	612	9	1	0	0	0
ENSP00000373752	110	118	9	0	0	0	0.6667
ENSP00000353731	578	586	9	0	0	1	0.1111
ENSP00000263805	483	491	9	1	0	0	0
ENSP00000244007	1199	1207	9	0	0	0	1
ENSP00000252542	488	496	9	1	0	0	0
ENSP00000370345	6	14	9	0	0	0	0
ENSP00000269033	289	297	9	0	0	1	0.5556
ENSP00000261839	55	63	9	0	0	0	0
ENSP00000233072	912	920	9	0	0	1	0.7778
ENSP00000287139	279	287	9	0	0	1	0
ENSP00000348349	77	85	9	0	0	1	0.3333
ENSP00000259234	368	376	9	1	0	0	0
ENSP00000383823	141	149	9	0	0	1	0.7778
ENSP00000261917	505	513	9	0	0	0.7778	1
ENSP00000338297	4	12	9	0	0	0	0.5556
ENSP00000365834	732	740	9	0	0	0	0.4444
ENSP00000256078	138	146	9	0	0	1	0.3333
ENSP00000302676	136	144	9	0	0	1	0.3333
ENSP00000348415	174	182	9	1	0	0	0
ENSP00000317379	316	324	9	0	0	1	0.5556
ENSP00000340220	15	23	9	0	0	0	1
ENSP00000321184	422	430	9	0	0	0	0
ENSP00000328992	259	267	9	1	1	0	0
ENSP00000282493	2669	2677	9	0	0	1	0.5556
ENSP00000230732	279	287	9	0.3333	0	1	0.1111
ENSP00000238856	47	55	9	0.5556	0	0	0
ENSP00000297857	634	642	9	1	0	0	0
ENSP00000340797	357	365	9	1	0	1	0.6667
ENSP00000352185	600	608	9	1	0	0	0.4444
ENSP00000261839	808	816	9	0	0	0.7778	1
ENSP00000373770	1010	1018	9	0	0	0	0.8889
ENSP00000345216	286	294	9	0	0	1	0.5556
ENSP00000376389	4	12	9	1	0	0	0.2222
ENSP00000368166	679	687	9	1	0	0.7778	0.6667
ENSP00000261973	327	335	9	0	1	0	1
ENSP00000323720	1267	1275	9	0	0	0	0
ENSP00000362014	160	168	9	0	0	1	0.5556
ENSP00000261609	2333	2341	9	0	0	0	0.7778
ENSP00000264972	568	576	9	0	0	1	0.7778
ENSP00000317872	233	241	9	1	1	0	0
ENSP00000363635	78	86	9	0	0	1	0.6667
ENSP00000347087	118	126	9	1	0	0	0
ENSP00000366755	368	376	9	0	0	0.6667	0.5556
ENSP00000348462	243	251	9	0	0	0	0.8889
ENSP00000261517	3353	3361	9	0	0	0	1
ENSP00000377964	249	257	9	0	0	0	0.5556
ENSP00000300647	18	26	9	1	0.5556	0	0.1111
ENSP00000332791	444	452	9	0	0	0	0.3333
ENSP00000256759	179	187	9	0	0	0	0.4444
ENSP00000378079	208	216	9	0.2222	0	0	0
ENSP00000376966	496	504	9	0.8889	0	0	0
ENSP00000295633	141	149	9	0	0	0	0.5556
ENSP00000260197	1732	1740	9	0	0	0.4444	0.1111
ENSP00000365387	104	112	9	0	0	0	1
ENSP00000385591	677	685	9	0	0.7778	0	0.8889
ENSP00000344465	984	992	9	1	0	0	0
ENSP00000355482	784	792	9	1	1	0	0
ENSP00000345492	281	289	9	0	0	1	0.4444
ENSP00000362122	221	229	9	0	0	0	0.7778
ENSP00000364912	3630	3638	9	0	0	0.1111	0.3333
ENSP00000364907	548	556	9	0	0	1	0.2222
ENSP00000334738	150	158	9	0	0	1	0
ENSP00000341351	542	550	9	1	0	0	0
ENSP00000295408	98	106	9	0	0	1	0.4444
ENSP00000347190	790	798	9	0	0	1	0.6667
ENSP00000367212	434	442	9	0	0.3333	1	0.8889
ENSP00000347184	521	529	9	1	0	0	0.4444
ENSP00000348965	2226	2234	9	0	0	1	0.3333
ENSP00000369719	2335	2343	9	1	0	0	1
ENSP00000282059	78	86	9	1	0	0	0.2222
ENSP00000352262	2139	2147	9	0.3333	0	0	0.1111
ENSP00000261574	511	519	9	0	0	0	1
ENSP00000343362	394	402	9	0	0	0.4444	0.1111
ENSP00000357199	136	144	9	0	0	0	1
ENSP00000376302	471	479	9	0	0	1	0.4444
ENSP00000367202	904	912	9	0	0	0	1
ENSP00000356370	923	931	9	0	0	0	0.3333
ENSP00000374135	415	423	9	0	0	1	0.8889
ENSP00000327875	121	129	9	0	0.6667	1	0.7778
ENSP00000356265	1535	1543	9	0	0	0	0.4444
ENSP00000263012	30	38	9	0	0	0	0.4444
ENSP00000224756	418	426	9	1	0.7778	0	0.1111
ENSP00000295559	1236	1244	9	1	0.8889	0	0
ENSP00000370023	438	446	9	0	0	1	0.5556
ENSP00000333602	1624	1632	9	1	0	0	0.6667
ENSP00000238855	80	88	9	0.6667	0	0	0.1111
ENSP00000362110	107	115	9	0.1111	0	0	0.8889
ENSP00000353564	214	222	9	0	0	0	0.3333
ENSP00000356155	886	894	9	0	0	1	0.5556
ENSP00000358363	1574	1582	9	0	0	0	1
ENSP00000371225	940	948	9	0.5556	0	0	0.1111
ENSP00000286063	209	217	9	0	0	0.1111	0.4444
ENSP00000303909	510	518	9	0	0	1	0.2222
ENSP00000265295	373	381	9	0	0	0	0.6667
ENSP00000295550	385	393	9	0	0	1	0.5556
ENSP00000258081	236	244	9	0	0	0	0.3333
ENSP00000349052	102	110	9	0	0	1	1
ENSP00000284061	347	355	9	0	0	0.4444	0.6667
ENSP00000351250	928	936	9	0	0	0.5556	0.5556
ENSP00000263331	472	480	9	0	0	1	0.2222
ENSP00000262055	167	175	9	0	0	1	0.3333
ENSP00000283269	318	326	9	0	0	0	0.7778
ENSP00000365007	440	448	9	0	0	0	0.3333
ENSP00000309262	505	513	9	0	0	0	0.2222
ENSP00000252032	581	589	9	0	0	0	0.3333
ENSP00000313025	43	51	9	0	0	0	0
ENSP00000333667	84	92	9	0	0	1	1
ENSP00000343676	119	127	9	0	0	0	0.7778
ENSP00000255304	1048	1056	9	0.2222	0	0	0.4444
ENSP00000272895	1263	1271	9	0	0	0.8889	1
ENSP00000343158	453	461	9	1	0	0	0.1111
ENSP00000019317	336	344	9	0	0	1	0.7778
ENSP00000326997	2	10	9	0	0	0	0.2222
ENSP00000332744	165	173	9	1	0	0	0
ENSP00000350136	84	92	9	0	0	0	0.4444
ENSP00000284476	1163	1171	9	0.3333	0	0	0.1111
ENSP00000259791	77	85	9	0.2222	0	1	0.5556
ENSP00000334105	190	198	9	0	0	0	0
ENSP00000359504	230	238	9	0	0	1	0.4444
ENSP00000302120	455	463	9	0.1111	0	0	0.1111
ENSP00000349962	502	510	9	0	0	0	0.7778
ENSP00000263802	218	226	9	0	0	0.6667	0.7778
ENSP00000356370	170	178	9	0	0	1	0.5556
ENSP00000250237	19	27	9	0	0	0	0.8889
ENSP00000262394	106	114	9	0	0	0	0.4444
ENSP00000351346	2177	2185	9	0	0	0	0.7778
ENSP00000378203	213	221	9	0	0	0	0.6667
ENSP00000367362	566	574	9	0.5556	0	0	0.1111
ENSP00000284049	822	830	9	0	0	0.8889	0.4444
ENSP00000285873	228	236	9	0.1111	0	1	0.4444
ENSP00000255381	1833	1841	9	1	0.1111	1	0.7778
ENSP00000350261	422	430	9	1	0.7778	0	0.4444
ENSP00000265104	84	92	9	0	0	0	0.5556
ENSP00000318687	621	629	9	1	0	1	1
ENSP00000261866	2221	2229	9	0	0	0	1
ENSP00000264448	1510	1518	9	1	0	0	0.1111
ENSP00000262765	1351	1359	9	0.3333	0	0	0.6667
ENSP00000380278	15	23	9	0	0	0	0.4444
ENSP00000365935	569	577	9	0	0	0	0
ENSP00000341083	820	828	9	0	0	0	1
ENSP00000323913	285	293	9	0	0	0	1
ENSP00000382239	758	766	9	1	1	0	0
ENSP00000320768	154	162	9	0.5556	0	1	0.3333
ENSP00000299764	376	384	9	0	0	0	0.5556
ENSP00000316032	585	593	9	0.4444	1	0	0.2222
ENSP00000257749	213	221	9	1	0	0	0
ENSP00000356591	195	203	9	0	0	1	0.4444
ENSP00000238651	249	257	9	0	0	0	0.4444
ENSP00000357330	949	957	9	1	0.2222	0	0
ENSP00000300648	406	414	9	0	0	1	1
ENSP00000384571	437	445	9	0	0	0	0.6667
ENSP00000377298	1217	1225	9	0.8889	0.1111	0	0.7778
ENSP00000263980	227	235	9	0	0	1	0.8889
ENSP00000365935	424	432	9	0	0	1	0.5556
ENSP00000386901	168	176	9	0	0	1	0.1111
ENSP00000239231	40	48	9	0	0.4444	1	1
ENSP00000246914	1100	1108	9	1	0	0	0
ENSP00000303476	51	59	9	0	0	0	0.1111
ENSP00000352925	550	558	9	0	0	0	0.8889
ENSP00000367545	355	363	9	0.2222	0	1	0.5556
ENSP00000354175	305	313	9	0	0.6667	0	0.6667
ENSP00000339458	124	132	9	1	0	0	0.5556
ENSP00000355537	436	444	9	0	0	1	1
ENSP00000263238	223	231	9	0	0	1	1
ENSP00000342499	104	112	9	0	0	0	1
ENSP00000313983	1428	1436	9	0.2222	0	0	0
ENSP00000261609	132	140	9	0	0	0	0.8889
ENSP00000261866	1138	1146	9	0	0	0	0.2222
ENSP00000354175	100	108	9	1	0	0	0
ENSP00000350716	79	87	9	1	0.2222	0	0.7778
ENSP00000378172	299	307	9	1	0.5556	0	0
ENSP00000382395	2357	2365	9	1	0	0	0.6667
ENSP00000311402	1102	1110	9	0	0.6667	1	0.8889
ENSP00000316518	284	292	9	0	0	0.3333	0.7778
ENSP00000025469	110	118	9	0.2222	0	1	0.5556
ENSP00000362480	180	188	9	0	0	1	0.3333
ENSP00000267484	484	492	9	1	0	0	0
ENSP00000346659	544	552	9	0	0	1	1
ENSP00000251472	937	945	9	1	1	0	0
ENSP00000287239	1005	1013	9	1	0.6667	0	1
ENSP00000276009	3852	3860	9	0.2222	0.7778	0	0.6667
ENSP00000349678	69	77	9	0	0	1	0.6667
ENSP00000333667	252	260	9	0	0	1	0.8889
ENSP00000357336	9	17	9	0	0	0	0.4444
ENSP00000350198	27	35	9	0	0	0	0.1111
ENSP00000349291	126	134	9	0.8889	0	0	0
ENSP00000375873	143	151	9	0	0	1	0.8889
ENSP00000282030	483	491	9	1	0	0	0.4444
ENSP00000325377	96	104	9	0	0	0	0
ENSP00000264657	674	682	9	0	0	0.1111	0.2222
ENSP00000255189	301	309	9	0	0	1	0.4444
ENSP00000359000	1653	1661	9	0	0	0	0.4444
ENSP00000318900	667	675	9	1	0	0	1
ENSP00000341078	990	998	9	0	0	0	0.7778
ENSP00000268206	1012	1020	9	0	0	1	0.5556
ENSP00000315465	1749	1757	9	0	0	0	0.2222
ENSP00000329127	675	683	9	0	0	0.5556	0
ENSP00000382165	146	154	9	0	0	1	0.5556
ENSP00000245441	372	380	9	0	0	0	1
ENSP00000156084	1	9	9	1	0.1111	0	0
ENSP00000381571	1098	1106	9	0	0	0	0.5556
ENSP00000290341	411	419	9	0	0	1	1
ENSP00000362993	102	110	9	1	0	0	0.3333
ENSP00000356591	242	250	9	0	0	1	0.6667
ENSP00000361993	46	54	9	0	0	1	0.2222
ENSP00000354558	1653	1661	9	0	0	1	0.7778
ENSP00000225927	148	156	9	0	0	1	0.5556
ENSP00000333376	431	439	9	0.7778	0.7778	1	0
ENSP00000233099	505	513	9	0	0	0	0.8889
ENSP00000356146	266	274	9	1	0	0	0
ENSP00000337194	808	816	9	0	0	1	0.2222
ENSP00000382072	353	361	9	0.5556	0	0	0
ENSP00000354340	410	418	9	0	0	1	0.6667
ENSP00000339276	725	733	9	0.7778	1	0	0.3333
ENSP00000321703	238	246	9	1	0.4444	0	0
ENSP00000356224	2120	2128	9	0	0	0	0.4444
ENSP00000348031	2209	2217	9	0.6667	0	0	0
ENSP00000371729	199	207	9	0	0	0	0.3333
ENSP00000357907	402	410	9	1	1	0	0
ENSP00000251143	607	615	9	0	0	0	1
ENSP00000373566	146	154	9	0.3333	0	0	1
ENSP00000378233	142	150	9	0	0	0	0.3333
ENSP00000309262	374	382	9	0	0	1	0.6667
ENSP00000377722	1019	1027	9	1	0	0	0.1111
ENSP00000364094	769	777	9	0	0	1	0.2222
ENSP00000326281	369	377	9	0	0	1	0.1111
ENSP00000359050	86	94	9	0	0	0	0.4444
ENSP00000298229	1182	1190	9	1	0	0	0.2222
ENSP00000270722	405	413	9	0	0	1	0.7778
ENSP00000334952	1171	1179	9	1	0	0	0
ENSP00000315791	60	68	9	0	0	0	0.2222
ENSP00000362532	188	196	9	0.2222	0	0	0.4444
ENSP00000354916	233	241	9	0	0	1	0.3333
ENSP00000302790	334	342	9	0	0	0	1
ENSP00000345193	609	617	9	0	0	0	0
ENSP00000384346	311	319	9	1	0	1	0
ENSP00000331720	72	80	9	0	0	0	0.4444
ENSP00000296721	213	221	9	0	0	0	1
ENSP00000376932	195	203	9	0	0	1	0.4444
ENSP00000267540	245	253	9	1	0	1	0
ENSP00000357795	71	79	9	0	0	1	0.7778
ENSP00000216489	300	308	9	0.4444	0	0	0
ENSP00000234142	134	142	9	0	0	0	0.3333
ENSP00000261866	29	37	9	0	0	0	0.7778
ENSP00000326381	6	14	9	1	0	0	0
ENSP00000370113	211	219	9	0	0	0	0.4444
ENSP00000342793	139	147	9	0.1111	0	1	0.1111
ENSP00000257821	464	472	9	1	0	0	0.4444
ENSP00000380895	1205	1213	9	0	0	0	0.5556
ENSP00000340330	475	483	9	0	1	1	0.5556
ENSP00000262982	368	376	9	0.1111	0	1	0.5556
ENSP00000298925	625	633	9	0	0	0.3333	0
ENSP00000238497	177	185	9	0.1111	0	1	0.6667
ENSP00000330148	896	904	9	0	0	0	0.7778
ENSP00000343785	90	98	9	1	0	0	0
ENSP00000311030	821	829	9	0	0	1	0.1111
ENSP00000362962	1507	1515	9	0	0	0	0.6667
ENSP00000263119	1097	1105	9	0	0	0	1
ENSP00000358770	856	864	9	0.6667	1	1	1
ENSP00000305502	181	189	9	0	0	0	0.1111
ENSP00000377872	905	913	9	1	0.1111	1	0
ENSP00000325546	304	312	9	0	0	0	0.5556
ENSP00000265361	636	644	9	0	0	1	0.5556
ENSP00000339764	345	353	9	0.7778	0	0	0.4444
ENSP00000374444	3049	3057	9	0.1111	0	0	0.2222
ENSP00000358305	230	238	9	1	0	0	0
ENSP00000283254	602	610	9	0.8889	0	1	0.1111
ENSP00000365463	253	261	9	0	0	1	0.5556
ENSP00000358400	4291	4299	9	0	0	0	1
ENSP00000217289	448	456	9	0	0	1	0.5556
ENSP00000358200	492	500	9	0	0	1	0.6667
ENSP00000337949	10	18	9	0	0	0	0.6667
ENSP00000261588	404	412	9	1	1	0	0
ENSP00000363680	6	14	9	1	0	0	0.5556
ENSP00000253023	109	117	9	0	0	1	0.7778
ENSP00000354718	1473	1481	9	1	0.8889	0	0
ENSP00000297532	83	91	9	0.5556	0	0	1
ENSP00000368305	134	142	9	0	0.1111	0	0.4444
ENSP00000343140	947	955	9	1	0	0	0
ENSP00000264938	576	584	9	0	0	0	0.6667
ENSP00000303928	258	266	9	1	0.4444	0	0
ENSP00000257879	1033	1041	9	0	0	0	0.5556
ENSP00000349723	700	708	9	0	0	0	0.1111
ENSP00000366586	515	523	9	0.4444	0	1	0
ENSP00000379228	342	350	9	0.5556	0	0	0.1111
ENSP00000308928	701	709	9	0	0	1	0.4444
ENSP00000362041	50	58	9	0	0	1	0.7778
ENSP00000360340	128	136	9	0	0	1	0.7778
ENSP00000261866	1908	1916	9	0	0	0	1
ENSP00000263765	491	499	9	0	0	0	0.7778
ENSP00000035383	1329	1337	9	1	0	0	0
ENSP00000370077	896	904	9	0	0	0	0.8889
ENSP00000233242	2240	2248	9	0	0	0	0.2222
ENSP00000285873	643	651	9	0	0	1	0.4444
ENSP00000325355	658	666	9	1	0	0	0.4444
ENSP00000371067	979	987	9	0	0	1	0.4444
ENSP00000252085	724	732	9	0	0	0	0.3333
ENSP00000040738	1048	1056	9	1	0	0	0.4444
ENSP00000354498	1268	1276	9	0	0	1	0.6667
ENSP00000358039	79	87	9	0	0	1	0
ENSP00000347408	242	250	9	0	0	1	0.6667
ENSP00000335677	652	660	9	1	0	0	0.4444
ENSP00000372265	695	703	9	0	0	0	0.6667
ENSP00000355192	701	709	9	1	0	0	0.6667
ENSP00000314709	88	96	9	0.6667	0	0	0.6667
ENSP00000272852	74	82	9	0	0	1	0.6667
ENSP00000363108	1307	1315	9	0	0	0	0.7778
ENSP00000274289	231	239	9	0	0	1	0.2222
ENSP00000249647	135	143	9	1	0	1	0.5556
ENSP00000195419	693	701	9	0	0	0	1
ENSP00000347232	184	192	9	0	0	0	0.3333
ENSP00000354842	23	31	9	0	0	0	0
ENSP00000347730	244	252	9	0.6667	0	0	0
ENSP00000347672	237	245	9	0	0	1	0.8889
ENSP00000376234	66	74	9	0	0	0	0.3333
ENSP00000343140	268	276	9	0	0	0	0.6667
ENSP00000347198	877	885	9	1	0	0	0
ENSP00000164247	325	333	9	0	0	1	0.7778
ENSP00000298310	652	660	9	0	0	0	0.7778
ENSP00000365834	214	222	9	0	0	0	0.6667
ENSP00000269571	421	429	9	0	0	1	0.8889
ENSP00000352892	510	518	9	0	0	1	0
ENSP00000376923	234	242	9	0	0	1	0
ENSP00000313059	1776	1784	9	1	0	0	0
ENSP00000244799	336	344	9	0	0	0	0.6667
ENSP00000236495	615	623	9	1	0.6667	0	0
ENSP00000352071	1005	1013	9	0	0	1	0
ENSP00000275034	1133	1141	9	0	0	0	0
ENSP00000315835	203	211	9	0	0.1111	1	0.7778
ENSP00000364403	819	827	9	0	0	0	0.6667
ENSP00000304006	27	35	9	0	0	0	0.4444
ENSP00000367756	1086	1094	9	0	0	0	0.4444
ENSP00000313513	1344	1352	9	0.4444	0	0	0.8889
ENSP00000243563	126	134	9	1	1	0	0.2222
ENSP00000354962	1303	1311	9	0.8889	0	0	0.5556
ENSP00000379490	293	301	9	0	0	1	0.4444
ENSP00000352456	218	226	9	0	0	1	0.4444
ENSP00000363486	67	75	9	0	0	1	0.5556
ENSP00000320291	194	202	9	0	0	1	0.4444
ENSP00000310094	101	109	9	0	0	1	1
ENSP00000380174	163	171	9	1	0	0	0
ENSP00000340776	1647	1655	9	1	0	0	0
ENSP00000320949	1689	1697	9	0	0	0	0.7778
ENSP00000333292	494	502	9	0	0	0	0.7778
ENSP00000330658	824	832	9	0	0	0	0.1111
ENSP00000261947	52	60	9	0	0	0	0.5556
ENSP00000340467	780	788	9	0	0	0	0.8889
ENSP00000295598	449	457	9	0	0	1	0.5556
ENSP00000380019	383	391	9	0.6667	0	1	0.8889
ENSP00000283268	143	151	9	0	0	0	0
ENSP00000355601	293	301	9	0	0	0.4444	0.6667
ENSP00000367959	202	210	9	0	0	1	0.5556
ENSP00000273739	243	251	9	0	0	1	0.5556
ENSP00000342391	162	170	9	1	0.1111	0	0
ENSP00000303503	733	741	9	0.6667	0	0	0
ENSP00000249363	15	23	9	0	0	0	0.8889
ENSP00000347463	576	584	9	0.8889	0	0	0
ENSP00000274576	414	422	9	0	0	1	0.3333
ENSP00000325155	1159	1167	9	1	0.7778	0	0
ENSP00000333363	1628	1636	9	0	0	1	1
ENSP00000365771	150	158	9	0	0	1	0.4444
ENSP00000360421	159	167	9	0	0	0	1
ENSP00000263802	1091	1099	9	1	0	0	0
ENSP00000362748	1347	1355	9	0	0	0	0.1111
ENSP00000261383	1896	1904	9	0	0	0	0.7778
ENSP00000384494	155	163	9	1	0	0	0.1111
ENSP00000216639	386	394	9	1	0	0	1
ENSP00000255194	314	322	9	0	0	1	1
ENSP00000245441	1657	1665	9	0	0	0	0.8889
ENSP00000264276	1507	1515	9	0	0	0	0.4444
ENSP00000291900	709	717	9	0	0	0	0.4444
ENSP00000323867	53	61	9	0	0	0	0.5556
ENSP00000299492	215	223	9	0	0	1	0.8889
ENSP00000360158	3535	3543	9	0	0	0	0.8889
ENSP00000378731	167	175	9	0	0	1	0.7778
ENSP00000374181	862	870	9	0.4444	0	0	0.3333
ENSP00000358862	216	224	9	0	0	0	0.1111
ENSP00000364138	369	377	9	0	0	0	0.6667
ENSP00000331267	318	326	9	0	0	0	0.8889
ENSP00000310670	559	567	9	0.5556	0.3333	0	0.3333
ENSP00000375867	834	842	9	0	0	0	0.7778
ENSP00000302895	1056	1064	9	0	0	0	0.8889
ENSP00000317379	229	237	9	0	0	0	0.7778
ENSP00000253692	288	296	9	0	0	1	0.3333
ENSP00000330753	414	422	9	0	0	0	0.4444
ENSP00000347441	673	681	9	0.1111	0	0.1111	0.3333
ENSP00000332171	266	274	9	0	0	0.1111	0.2222
ENSP00000216083	202	210	9	1	0	0	0.1111
ENSP00000256689	480	488	9	0	0	1	0.7778
ENSP00000379390	24	32	9	0	0	1	0.6667
ENSP00000355110	267	275	9	0	0	1	0.7778
ENSP00000361741	133	141	9	0.4444	0	0	0.2222
ENSP00000378044	511	519	9	0	0	1	1
ENSP00000249330	552	560	9	1	0	0	0.2222
ENSP00000364004	296	304	9	0	0	0	0.8889
ENSP00000365935	489	497	9	0	0.8889	0.7778	0.7778
ENSP00000317053	269	277	9	1	0.6667	0	0
ENSP00000298552	881	889	9	0.3333	0	0	1
ENSP00000350833	226	234	9	0	0	1	0.5556
ENSP00000266458	76	84	9	0	0	1	0.5556
ENSP00000278951	183	191	9	0	0	0	0.6667
ENSP00000290866	361	369	9	0	0	1	0
ENSP00000362776	221	229	9	0	0	0	0.8889
ENSP00000001146	315	323	9	0	0	1	0.7778
ENSP00000278976	103	111	9	0	0	0	0.1111
ENSP00000265148	991	999	9	1	0	0	0.3333
ENSP00000339027	31	39	9	0	0	1	0.3333
ENSP00000010299	237	245	9	0.3333	0	0	0
ENSP00000357819	434	442	9	0	0	0	0.6667
ENSP00000360158	249	257	9	0	0	0	0.5556
ENSP00000331741	23	31	9	0.3333	0	0	0.7778
ENSP00000348089	344	352	9	1	0	0	0
ENSP00000262316	419	427	9	0	0	0	0.7778
ENSP00000291281	23	31	9	1	1	0	0
ENSP00000366453	1157	1165	9	1	0	0	0.5556
ENSP00000337732	177	185	9	0	0	1	0.7778
ENSP00000266058	1390	1398	9	0	0	0	0.2222
ENSP00000345985	515	523	9	0	0	0	0.3333
ENSP00000228425	7	15	9	0	0.7778	0	1
ENSP00000355185	338	346	9	0.4444	0	0	0.2222
ENSP00000365637	1337	1345	9	0.7778	0	0	0.4444
ENSP00000268489	27	35	9	1	0	0	0
ENSP00000387007	127	135	9	0	0	0	0.5556
ENSP00000274140	702	710	9	0	0	0	0.7778
ENSP00000320675	434	442	9	0	0	1	1
ENSP00000303928	593	601	9	0	0	0	0.1111
ENSP00000357341	228	236	9	0	0	1	0.2222
ENSP00000347441	892	900	9	0	0	1	0.8889
ENSP00000308957	650	658	9	0	0	1	0.6667
ENSP00000313007	70	78	9	0	0	1	0.3333
ENSP00000300651	1556	1564	9	1	0	0	0
ENSP00000224756	730	738	9	0	1	0	0.8889
ENSP00000295878	758	766	9	0	0	0	0.5556
ENSP00000367727	305	313	9	0	0	1	1
ENSP00000286827	23	31	9	1	0	0	0.3333
ENSP00000299441	705	713	9	0.6667	0	1	0.4444
ENSP00000259750	1116	1124	9	1	0.7778	0	0.6667
ENSP00000331823	10	18	9	0	0	0	0.8889
ENSP00000371084	315	323	9	0	0	1	0.4444
ENSP00000379654	1502	1510	9	0	0	1	0.8889
ENSP00000276682	283	291	9	1	1	0	0.7778
ENSP00000313059	50	58	9	1	0	0	0.6667
ENSP00000383977	698	706	9	0	0	1	0.6667
ENSP00000300737	193	201	9	0	0	0.3333	0.6667
ENSP00000348278	31	39	9	0.6667	1	0	0.2222
ENSP00000369860	234	242	9	0	0	0.1111	0
ENSP00000285873	437	445	9	0	0	1	0.3333
ENSP00000349959	1516	1524	9	0	0	0	0.5556
ENSP00000353556	1059	1067	9	0.7778	0	0	0.4444
ENSP00000367208	57	65	9	0	0	0	0.7778
ENSP00000361423	166	174	9	0	0	1	0.5556
ENSP00000378298	439	447	9	0	0	1	0.5556
ENSP00000364321	37	45	9	0	0	0	0.6667
ENSP00000370964	716	724	9	0	0	0	0.3333
ENSP00000379122	611	619	9	0.2222	0	0	0.7778
ENSP00000363124	520	528	9	1	0.7778	0	0.3333
ENSP00000247001	174	182	9	0.7778	0	0	0.7778
ENSP00000303248	381	389	9	0	0	0	0
ENSP00000369263	103	111	9	0.8889	0	0	0.6667
ENSP00000268124	624	632	9	0	0	0	0
ENSP00000357858	7	15	9	0.7778	0	0.2222	0.1111
ENSP00000366607	511	519	9	1	1	0	0
ENSP00000354923	749	757	9	0	0	1	0.3333
ENSP00000276009	457	465	9	0	0	1	0.5556
ENSP00000254846	1178	1186	9	0.8889	0	0	0
ENSP00000291900	372	380	9	0	0	0	1
ENSP00000312150	284	292	9	0	0	1	0.3333
ENSP00000271452	174	182	9	0	0	0	0.8889
ENSP00000384672	835	843	9	1	0.8889	0	0
ENSP00000376127	356	364	9	0	0	1	1
ENSP00000256737	238	246	9	0	0	0	0
ENSP00000311273	1544	1552	9	0	0	0	0
ENSP00000352385	485	493	9	0	0	1	0.3333
ENSP00000369940	424	432	9	0	0	0	0.2222
ENSP00000299237	572	580	9	0	0.8889	0	0.6667
ENSP00000160740	1447	1455	9	0.3333	0	0	0.4444
ENSP00000378654	407	415	9	0	0	0	0.3333
ENSP00000245105	317	325	9	0.5556	0	0	0.2222
ENSP00000337926	791	799	9	1	0	1	0.8889
ENSP00000216420	117	125	9	0	0	0	0.7778
ENSP00000371740	573	581	9	0	0	0	0.6667
ENSP00000368966	822	830	9	0	0	0	0.5556
ENSP00000315569	213	221	9	0.5556	0	0	0.4444
ENSP00000263461	495	503	9	0	0	0	0.7778
ENSP00000353915	360	368	9	0	0	0	0.4444
ENSP00000325506	293	301	9	0.2222	0	0	0
ENSP00000299045	441	449	9	0	0	1	1
ENSP00000221444	326	334	9	0	0.1111	1	0.7778
ENSP00000370265	1142	1150	9	0	0	1	0
ENSP00000259400	144	152	9	0.1111	0	0	0.4444
ENSP00000177648	782	790	9	1	0	0	0
ENSP00000374159	721	729	9	1	0	0	0.2222
ENSP00000380895	895	903	9	0	0	1	0.4444
ENSP00000258729	164	172	9	1	1	0	0
ENSP00000333667	165	173	9	0	0	1	0
ENSP00000343298	735	743	9	0	0.7778	0	0.3333
ENSP00000366513	238	246	9	0	0	1	0.4444
ENSP00000295550	1177	1185	9	0	0	1	0.3333
ENSP00000260983	617	625	9	1	0	0	0
ENSP00000005905	1988	1996	9	0	0	1	0.4444
ENSP00000252173	776	784	9	0	0	0	1
ENSP00000359449	237	245	9	0	0	1	0.2222
ENSP00000353508	1226	1234	9	1	0.8889	1	0
ENSP00000359788	490	498	9	0	0	0	0.5556
ENSP00000290776	373	381	9	0	0	1	0.8889
ENSP00000362485	564	572	9	0	0	1	0.3333
ENSP00000352148	61	69	9	0	0.4444	0	0.2222
ENSP00000259234	194	202	9	1	0	0	0.1111
ENSP00000371261	947	955	9	0	0	1	0.3333
ENSP00000301738	94	102	9	0	0	1	0.1111
ENSP00000205061	1119	1127	9	0	0	0	0.7778
ENSP00000318057	2	10	9	0	0	0	0.3333
ENSP00000264709	131	139	9	1	0	0	0.3333
ENSP00000374447	286	294	9	0	0	0	0.7778
ENSP00000260570	326	334	9	0	0	0	0.6667
ENSP00000312419	938	946	9	0	0	1	0.8889
ENSP00000334564	348	356	9	0	0.3333	0	1
ENSP00000365711	396	404	9	0	0.2222	1	0.4444
ENSP00000354170	732	740	9	0	0	1	0.2222
ENSP00000264833	399	407	9	0	0	1	0.1111
ENSP00000296721	535	543	9	0	0	0	0.4444
ENSP00000271332	885	893	9	0	0	1	1
ENSP00000305785	439	447	9	0.2222	0	0	0.3333
ENSP00000374552	381	389	9	0	0	0	0
ENSP00000349291	1048	1056	9	0.1111	0	0	1
ENSP00000377872	1104	1112	9	0	0	1	0.8889
ENSP00000316030	218	226	9	0	0	0	0.5556
ENSP00000370962	8	16	9	0.3333	0	0	0.5556
ENSP00000218721	108	116	9	0	0	1	1
ENSP00000322804	98	106	9	0	0	1	0.8889
ENSP00000364054	26	34	9	1	0.6667	0	1
ENSP00000376306	1050	1058	9	0.8889	0	0	1
ENSP00000261182	346	354	9	1	1	0.1111	0
ENSP00000337459	371	379	9	0	0	1	0.6667
ENSP00000234160	342	350	9	1	1	1	0
ENSP00000356224	774	782	9	0.1111	0	0	0.4444
ENSP00000320017	262	270	9	0	0	0	0.5556
ENSP00000341052	222	230	9	0	0	1	0.4444
ENSP00000369777	400	408	9	0	0	0.8889	0
ENSP00000369318	108	116	9	0	0	1	0.4444
ENSP00000365720	47	55	9	0	0	1	0.8889
ENSP00000256447	501	509	9	0	0	0	0.4444
ENSP00000263012	188	196	9	0	0	0	0.3333
ENSP00000345055	247	255	9	0	0	1	0.5556
ENSP00000355870	443	451	9	0.7778	1	0	0
ENSP00000351559	21	29	9	0	0	0	0.3333
ENSP00000264436	71	79	9	0.2222	0	0	0.6667
ENSP00000384672	1181	1189	9	0.1111	0.2222	0	0.1111
ENSP00000359763	411	419	9	0.1111	0.4444	0	1
ENSP00000293217	214	222	9	0	0	0	0.1111
ENSP00000347538	21	29	9	0	0	0	0.7778
ENSP00000362479	1510	1518	9	0	0	1	0.5556
ENSP00000302327	249	257	9	1	0	0	0
ENSP00000383823	695	703	9	0	0	0	0
ENSP00000264501	3006	3014	9	0.4444	0	0	0.1111
ENSP00000264428	265	273	9	0	0	0.2222	0.7778
ENSP00000363827	3379	3387	9	0.1111	0	0.4444	0.4444
ENSP00000383402	978	986	9	0	0	0	0.6667
ENSP00000379156	927	935	9	0	0	0	0.6667
ENSP00000382239	415	423	9	0	0	1	1
ENSP00000348314	209	217	9	0.1111	1	0	0.8889
ENSP00000371085	167	175	9	0.1111	0	1	1
ENSP00000263736	462	470	9	0	0	0	0.7778
ENSP00000298912	52	60	9	0	0	1	0.3333
ENSP00000258042	255	263	9	0	0	1	1
ENSP00000265104	3049	3057	9	0	0	1	1
ENSP00000268138	1514	1522	9	1	1	0	0
ENSP00000363827	2785	2793	9	0.1111	0	1	0.3333
ENSP00000356047	130	138	9	0	0	1	0.5556
ENSP00000366475	631	639	9	0.3333	0	0	0.6667
ENSP00000228437	247	255	9	0.5556	0	0	0.3333
ENSP00000363868	2166	2174	9	0	0	0	0.7778
ENSP00000254323	611	619	9	0	0	0	1
ENSP00000352614	739	747	9	0	0	0	0.8889
ENSP00000297293	793	801	9	1	0	0	0.5556
ENSP00000290158	73	81	9	0	0	1	1
ENSP00000369599	1299	1307	9	0	0	1	0.3333
ENSP00000317272	1394	1402	9	0.4444	0	0	0
ENSP00000223122	226	234	9	0	0	1	0.2222
ENSP00000355910	1515	1523	9	0	0	0	0.8889
ENSP00000331664	336	344	9	0	0	0	0
ENSP00000321746	444	452	9	0	0	1	0.1111
ENSP00000329167	705	713	9	0	0	0	0.6667
ENSP00000360640	109	117	9	0	0	1	0.5556
ENSP00000363373	417	425	9	0	0	1	0.6667
ENSP00000262189	2612	2620	9	1	0	0	0
ENSP00000289153	117	125	9	0	0	0.1111	0.1111
ENSP00000302895	1336	1344	9	0	0	1	0.3333
ENSP00000386171	104	112	9	0	0	0	0.1111
ENSP00000373657	308	316	9	0	0	0	0.8889
ENSP00000370744	1664	1672	9	0	0	0	1
ENSP00000337679	174	182	9	0	0	1	0
ENSP00000383115	376	384	9	0	0	0	0.3333
ENSP00000337439	710	718	9	0	0	0	0.1111
ENSP00000263346	71	79	9	1	0	0	0
ENSP00000312946	2338	2346	9	0	0	0	0.7778
ENSP00000373696	1570	1578	9	0	0	0	0.5556
ENSP00000306817	11	19	9	0	0.7778	0.3333	1
ENSP00000372067	365	373	9	0	0	0	0.2222
ENSP00000245105	1302	1310	9	0	0	0	1
ENSP00000252674	282	290	9	1	0.7778	0	0
ENSP00000378611	561	569	9	0.6667	0.3333	0	0.3333
ENSP00000302770	311	319	9	1	0.3333	0	0
ENSP00000261716	359	367	9	1	1	0	0.3333
ENSP00000264144	389	397	9	0	0	1	0.3333
ENSP00000303507	1230	1238	9	0	0	0	0.4444
ENSP00000196482	226	234	9	1	0.1111	0	0.1111
ENSP00000255381	1351	1359	9	0.8889	1	1	1
ENSP00000276052	70	78	9	1	0	0	0.4444
ENSP00000342876	326	334	9	0	0	0	1
ENSP00000384675	907	915	9	0	0	1	0.7778
ENSP00000322898	515	523	9	0.5556	0	0	0.3333
ENSP00000254442	406	414	9	0	0	0	0.8889
ENSP00000205061	526	534	9	0	0	1	1
ENSP00000307449	306	314	9	0	0	1	0.5556
ENSP00000342952	153	161	9	0	0	0	0.6667
ENSP00000364691	1333	1341	9	0	0	0	0.4444
ENSP00000343686	344	352	9	0	0	0	0.7778
ENSP00000273739	709	717	9	0	0	0.5556	0.3333
ENSP00000258888	1132	1140	9	1	0	0	0.1111
ENSP00000344223	983	991	9	0.8889	0	0	0
ENSP00000379085	79	87	9	0	0	1	0.3333
ENSP00000310135	24	32	9	0	0	0	0.3333
ENSP00000367202	843	851	9	0	0	0	0.5556
ENSP00000356224	5287	5295	9	1	0	0	0.1111
ENSP00000233615	260	268	9	1	0	0	0
ENSP00000275053	1055	1063	9	0	0	0	0
ENSP00000307134	664	672	9	0	0	0.3333	0
ENSP00000359940	1398	1406	9	1	0	0	0
ENSP00000377657	593	601	9	1	0	0	0
ENSP00000359603	716	724	9	1	0	1	0
ENSP00000295049	145	153	9	0	0	0	0.8889
ENSP00000337194	390	398	9	1	1	0	0.3333
ENSP00000371740	1203	1211	9	0	0	0.3333	1
ENSP00000261349	363	371	9	0	0	0	0.3333
ENSP00000360158	1125	1133	9	0	0	0	1
ENSP00000220616	1565	1573	9	0	0	0	0.7778
ENSP00000262464	2145	2153	9	0	0	1	0.2222
ENSP00000363827	2687	2695	9	0	0	1	0.3333
ENSP00000254488	315	323	9	0	0.1111	1	0.5556
ENSP00000334105	525	533	9	0.1111	0	0	0.6667
ENSP00000340454	510	518	9	0	1	1	1
ENSP00000362758	351	359	9	0	0	0.6667	0
ENSP00000340454	455	463	9	0	0	0	0.2222
ENSP00000371400	203	211	9	0	0	1	0.7778
ENSP00000319817	72	80	9	0	1	1	0.5556
ENSP00000286657	68	76	9	0.2222	0	1	0
ENSP00000263635	524	532	9	0	0	0	0.8889
ENSP00000339916	660	668	9	0	0	1	0.5556
ENSP00000359510	712	720	9	0	0.3333	0	0.3333
ENSP00000257430	1555	1563	9	1	0.7778	0	0.2222
ENSP00000262716	1052	1060	9	0	0	0	0.3333
ENSP00000286063	340	348	9	0	0	1	0.3333
ENSP00000348089	628	636	9	0	0	1	0.5556
ENSP00000370343	171	179	9	0.2222	0	0	0
ENSP00000299734	94	102	9	0	0	0	0.7778
ENSP00000370543	542	550	9	0	0	0	0.3333
ENSP00000356354	34	42	9	0	0	1	0.1111
ENSP00000243077	2068	2076	9	0	0	0	0.2222
ENSP00000375873	31	39	9	0	0	1	1
ENSP00000351416	2140	2148	9	1	0	0	0.1111
ENSP00000257177	822	830	9	0	0	0	0.7778
ENSP00000327704	183	191	9	0.7778	0	0.5556	0
ENSP00000227524	417	425	9	0	0	0.4444	0.6667
ENSP00000173898	119	127	9	0.8889	0	0	0.2222
ENSP00000351346	139	147	9	0	0.5556	0	1
ENSP00000236959	66	74	9	0	0	1	0.7778
ENSP00000264380	21	29	9	1	0	0	0
ENSP00000314973	233	241	9	0	0	0	0.3333
ENSP00000369181	120	128	9	0	0	1	0.3333
ENSP00000374557	685	693	9	0	0	0	0
ENSP00000299441	1751	1759	9	1	0	0.2222	0.5556
ENSP00000281474	246	254	9	0.4444	0	1	1
ENSP00000374552	475	483	9	0.6667	0	0	0.2222
ENSP00000363826	198	206	9	1	1	0	0
ENSP00000289359	36	44	9	0	0	1	0.8889
ENSP00000355506	576	584	9	0.7778	0	0	0.3333
ENSP00000310042	440	448	9	0	0	0	0.8889
ENSP00000365477	325	333	9	0.4444	0	0	1
ENSP00000365198	244	252	9	1	0	0	0.7778
ENSP00000325285	175	183	9	0	0	0.1111	0.4444
ENSP00000327145	230	238	9	0.2222	0	1	0.2222
ENSP00000357834	127	135	9	0	0	0.6667	0.7778
ENSP00000343144	290	298	9	1	0	0	0
ENSP00000346667	1460	1468	9	1	0	0	0.5556
ENSP00000274341	202	210	9	0	0	1	0
ENSP00000373933	1221	1229	9	1	0	0	0
ENSP00000380009	64	72	9	0	0	0	0.4444
ENSP00000302327	221	229	9	1	0	0	0
ENSP00000357887	307	315	9	0	0	1	0
ENSP00000378400	164	172	9	1	0	0	0.3333
ENSP00000342952	819	827	9	0	0	0	0.4444
ENSP00000334499	552	560	9	0	0	0	1
ENSP00000347463	241	249	9	1	0	0	0
ENSP00000370077	368	376	9	0	0	0	0.4444
ENSP00000327594	1438	1446	9	1	0	0.2222	0.5556
ENSP00000355568	103	111	9	1	0	0	0.1111
ENSP00000364514	937	945	9	0	1	0	0
ENSP00000229812	74	82	9	0	0	0	1
ENSP00000352572	533	541	9	0.3333	0	0	1
ENSP00000337926	417	425	9	0	0	0	0.7778
ENSP00000236671	300	308	9	0	0	1	0.6667
ENSP00000360995	185	193	9	0.4444	0	0	0.7778
ENSP00000358400	4152	4160	9	0	0	0	0
ENSP00000288135	136	144	9	0	0	0	0
ENSP00000258991	1122	1130	9	1	0	0	0
ENSP00000369318	351	359	9	0	0	0.3333	0.6667
ENSP00000335044	1633	1641	9	0	0	0	1
ENSP00000305372	21	29	9	0	0	0	0
ENSP00000367189	47	55	9	1	0.5556	0	0.6667
ENSP00000216420	172	180	9	0	0	0	0.6667
ENSP00000369257	845	853	9	0	0	1	0.2222
ENSP00000375809	141	149	9	0	0	1	0.2222
ENSP00000365963	95	103	9	1	0	0	0
ENSP00000262713	190	198	9	0.5556	0	0	0
ENSP00000385414	195	203	9	1	0	0	0
ENSP00000279022	80	88	9	0	0	0	0.8889
ENSP00000378338	74	82	9	0	0	1	0.3333
ENSP00000363105	20	28	9	0	0	0	0.8889
ENSP00000285039	925	933	9	0	0	0	0.8889
ENSP00000332744	100	108	9	1	1	0	0
ENSP00000358879	31	39	9	0.8889	0	0	0.2222
ENSP00000296783	458	466	9	0	0	0	0.8889
ENSP00000297770	358	366	9	0	0	1	1
ENSP00000356297	72	80	9	1	0	0	0
ENSP00000364022	107	115	9	0	0	0	0.5556
ENSP00000256062	193	201	9	0	0	0.3333	0.5556
ENSP00000265512	170	178	9	0	0	0	0.7778
ENSP00000347106	1175	1183	9	0	0	0	0.3333
ENSP00000369638	382	390	9	0	0	1	0.5556
ENSP00000322716	105	113	9	1	1	0	0
ENSP00000354481	630	638	9	0	0	0	0.5556
ENSP00000295851	72	80	9	0	0	0	1
ENSP00000354718	1722	1730	9	0.7778	0	0	0.5556
ENSP00000317902	238	246	9	0	0	1	0.4444
ENSP00000270112	520	528	9	1	0.8889	0	0.3333
ENSP00000290846	161	169	9	0	0	1	0.7778
ENSP00000319826	1357	1365	9	0	0	0	0
ENSP00000314520	42	50	9	0	0	1	0.8889
ENSP00000353655	746	754	9	0	0	1	0.2222
ENSP00000320252	157	165	9	0	0	0	0.4444
ENSP00000356169	84	92	9	0	0	0	0.3333
ENSP00000322304	368	376	9	0	0	1	1
ENSP00000283195	72	80	9	0	0	1	0.7778
ENSP00000250024	298	306	9	0	0	1	0
ENSP00000382423	957	965	9	1	0	0	0
ENSP00000329426	733	741	9	1	0	1	0.1111
ENSP00000374461	442	450	9	0	0	1	0.7778
ENSP00000224356	28	36	9	0	0.3333	0	0.6667
ENSP00000368880	376	384	9	1	1	0	0.2222
ENSP00000351665	1349	1357	9	1	0.8889	0	0.3333
ENSP00000379029	1389	1397	9	0	0	1	0.4444
ENSP00000262765	178	186	9	1	0	0	0.2222
ENSP00000356554	11	19	9	0.8889	0	0	0
ENSP00000253692	725	733	9	0.8889	0	0	0
ENSP00000368461	496	504	9	0	0	0	1
ENSP00000295956	2121	2129	9	0.4444	0	0.3333	0
ENSP00000354842	325	333	9	0	0	0.5556	1
ENSP00000347134	225	233	9	0	0	1	0.4444
ENSP00000339381	328	336	9	0.1111	0	0	0.4444
ENSP00000356607	114	122	9	0	0	1	1
ENSP00000379326	52	60	9	0	0	1	0.6667
ENSP00000253811	827	835	9	0	0	1	0.2222
ENSP00000258341	1563	1571	9	0.6667	0	0	1
ENSP00000244007	549	557	9	0	0	0.8889	0.1111
ENSP00000256637	322	330	9	0	0	0.2222	0.6667
ENSP00000363724	433	441	9	0	0	1	1
ENSP00000287957	16	24	9	0	0	1	0.3333
ENSP00000348462	67	75	9	0	0	1	0.6667
ENSP00000360527	27	35	9	0.7778	0.2222	0	0.8889
ENSP00000261866	832	840	9	0	0	0	0.3333
ENSP00000323720	404	412	9	0	0	0	1
ENSP00000256682	112	120	9	0	0	1	1
ENSP00000242158	385	393	9	1	1	0	0
ENSP00000370593	568	576	9	0.2222	0	1	0.3333
ENSP00000347444	832	840	9	0.1111	0	0	0.5556
ENSP00000374006	553	561	9	0	0	1	1
ENSP00000305502	564	572	9	1	0	0	0.3333
ENSP00000010299	131	139	9	0	0	0	0.5556
ENSP00000252173	1349	1357	9	0.8889	1	1	0.8889
ENSP00000336607	54	62	9	0	0.4444	1	0.3333
ENSP00000260648	301	309	9	0	0	1	0.6667
ENSP00000363827	2977	2985	9	0.3333	0	1	0.4444
ENSP00000295568	190	198	9	0	0	1	0.7778
ENSP00000232165	672	680	9	0	0	1	0.3333
ENSP00000231484	1107	1115	9	0.1111	0.5556	0	1
ENSP00000313025	583	591	9	0	0	0	0.4444
ENSP00000277865	314	322	9	0	0	1	0.7778
ENSP00000363746	593	601	9	1	0	0	0.1111
ENSP00000373713	452	460	9	0	0	0	0.1111
ENSP00000358374	222	230	9	0	0	0	0.6667
ENSP00000258145	488	496	9	0	0	0.2222	0.2222
ENSP00000265825	22	30	9	0	0	0.6667	0.5556
ENSP00000304467	398	406	9	0	0	1	0.3333
ENSP00000329112	345	353	9	0	0	1	0.1111
ENSP00000256362	8	16	9	0	1	0	1
ENSP00000383329	1411	1419	9	1	0	0	0.2222
ENSP00000251127	830	838	9	0	0	0	0.2222
ENSP00000356429	180	188	9	0	0	1	0.3333
ENSP00000346453	550	558	9	0	0	0	0.6667
ENSP00000261609	2319	2327	9	0	0	0	1
ENSP00000254846	36	44	9	0.4444	0	0	0
ENSP00000364334	149	157	9	0.3333	0	0	0
ENSP00000357330	437	445	9	0.6667	0	0	0.2222
ENSP00000352121	489	497	9	0.2222	0	0.5556	0
ENSP00000351416	1748	1756	9	0	0	1	0.5556
ENSP00000384651	528	536	9	0	0	0	0.3333
ENSP00000365637	534	542	9	0.1111	0	0	0.2222
ENSP00000346363	457	465	9	0	0	0	0.7778
ENSP00000296452	2972	2980	9	0.3333	0	0	0.8889
ENSP00000166244	234	242	9	0	0	0	0.1111
ENSP00000360483	375	383	9	0	0	1	0.8889
ENSP00000368017	1028	1036	9	1	0	0	0.2222
ENSP00000305975	132	140	9	0	1	1	0.4444
ENSP00000331418	1009	1017	9	0	0	1	0.3333
ENSP00000360806	624	632	9	0.4444	0	1	0
ENSP00000294016	405	413	9	0	0	1	0.4444
ENSP00000372479	93	101	9	0	0	0.7778	1
ENSP00000363921	698	706	9	1	0	0	0.1111
ENSP00000230538	604	612	9	0.6667	0	0	0.5556
ENSP00000276914	172	180	9	0	0	1	0.6667
ENSP00000264657	682	690	9	0.7778	0	0	0.1111
ENSP00000277165	543	551	9	1	0	0	0
ENSP00000326997	415	423	9	0	0	0	0.2222
ENSP00000364586	1983	1991	9	1	1	0	0.3333
ENSP00000263805	317	325	9	1	0	0	0.7778
ENSP00000328563	266	274	9	0	0	1	0.5556
ENSP00000365958	249	257	9	0	0	1	0.3333
ENSP00000348455	47	55	9	0	1	1	0.7778
ENSP00000357196	338	346	9	0	0	1	0.4444
ENSP00000300737	329	337	9	0.2222	0	0	1
ENSP00000385002	344	352	9	1	1	0	0.1111
ENSP00000381355	714	722	9	0.2222	0	1	0.2222
ENSP00000287600	47	55	9	0	0	1	0.4444
ENSP00000364138	713	721	9	0	0	0	0
ENSP00000363973	382	390	9	0	0	1	0.4444
ENSP00000040738	1836	1844	9	1	0	0	0.2222
ENSP00000265343	655	663	9	1	1	1	0
ENSP00000294954	345	353	9	0	0	0	0
ENSP00000194130	359	367	9	0	0	1	0.4444
ENSP00000370021	1218	1226	9	0	1	0	0.6667
ENSP00000299218	65	73	9	0	0	0	0.8889
ENSP00000272542	557	565	9	0	0	1	0.5556
ENSP00000289153	481	489	9	0	0	0	0
ENSP00000346827	401	409	9	0	0	1	0.3333
ENSP00000330375	77	85	9	0	0	0	0.1111
ENSP00000347890	269	277	9	1	0	1	0.4444
ENSP00000332371	824	832	9	0.5556	0	1	0.3333
ENSP00000350820	665	673	9	0.2222	0	0	0.2222
ENSP00000233242	56	64	9	0.2222	0	1	0.2222
ENSP00000267938	5	13	9	0	0	0.7778	0.8889
ENSP00000312981	387	395	9	0	0	1	0.7778
ENSP00000359630	1153	1161	9	0	0	0	1
ENSP00000366284	1662	1670	9	0	0	0	0.4444
ENSP00000384197	762	770	9	1	0	0	0.4444
ENSP00000331902	1627	1635	9	0	0	1	0.5556
ENSP00000383960	211	219	9	0	0	1	0.4444
ENSP00000385988	455	463	9	0	0	1	0.7778
ENSP00000374444	1512	1520	9	0.6667	0	0	0
ENSP00000364403	1392	1400	9	0	0	0	1
ENSP00000225777	48	56	9	0	0	1	0.1111
ENSP00000386660	803	811	9	1	0	0	0
ENSP00000329654	479	487	9	0	0	1	0
ENSP00000360373	626	634	9	0	0	1	1
ENSP00000253811	955	963	9	0	0	1	0.1111
ENSP00000381982	134	142	9	0	0	1	0.3333
ENSP00000365387	513	521	9	0	0	0	0.5556
ENSP00000309262	720	728	9	0	0	0	0
ENSP00000296755	835	843	9	1	0	0	0.6667
ENSP00000316638	284	292	9	0	0	0	0
ENSP00000370882	62	70	9	0	0	1	0.3333
ENSP00000375872	404	412	9	0	0	0.7778	0.5556
ENSP00000267436	27	35	9	0	0	0	0
ENSP00000376708	690	698	9	0	0	0	0.3333
ENSP00000312250	17	25	9	0	0	0	0.6667
ENSP00000215793	503	511	9	1	0	0	0.2222
ENSP00000257963	327	335	9	0	0	1	0
ENSP00000351686	963	971	9	1	0	0	0
ENSP00000377657	594	602	9	1	0	0	0
ENSP00000255189	487	495	9	0	0	0	0.1111
ENSP00000378923	203	211	9	0	0	1	0.4444
ENSP00000359424	413	421	9	0	0	0	0.5556
ENSP00000296721	202	210	9	1	0	0	0
ENSP00000369973	259	267	9	1	1	0	0
ENSP00000312946	2514	2522	9	0.4444	1	0	0.1111
ENSP00000261588	162	170	9	1	0	0	0.5556
ENSP00000362286	717	725	9	0.1111	0	0	0.7778
ENSP00000355772	675	683	9	0.1111	0	0	0.3333
ENSP00000295759	578	586	9	0	0	0	0.2222
ENSP00000378649	102	110	9	0	0	0	0.5556
ENSP00000362762	501	509	9	0	0	1	0.3333
ENSP00000342952	942	950	9	0	0	1	0.5556
ENSP00000246672	594	602	9	0	0.5556	1	0.2222
ENSP00000301180	1321	1329	9	0	0	1	0.6667
ENSP00000293303	194	202	9	0	0	1	0.1111
ENSP00000381590	7	15	9	1	0.3333	0	0.3333
ENSP00000314837	127	135	9	0.1111	0	1	1
ENSP00000368666	570	578	9	0	0	1	0.8889
ENSP00000361576	285	293	9	0	0	0	0.5556
ENSP00000266743	64	72	9	0.3333	0	0	0.6667
ENSP00000237530	560	568	9	0	0	1	0.3333
ENSP00000358359	1924	1932	9	0.8889	0	0	0.3333
ENSP00000363852	97	105	9	0	0	0	0.6667
ENSP00000382340	943	951	9	0.5556	1	0	0.8889
ENSP00000366396	804	812	9	0.2222	0	0	0.1111
ENSP00000369634	399	407	9	0	0	0	1
ENSP00000318313	676	684	9	1	0	0	0
ENSP00000354478	158	166	9	0	0	1	0.7778
ENSP00000160373	399	407	9	1	1	0	0
ENSP00000303552	246	254	9	0	0	0	0.4444
ENSP00000323087	24	32	9	0	0	0	0.8889
ENSP00000326022	180	188	9	0	0	1	0.2222
ENSP00000377862	4265	4273	9	0	0	1	0.5556
ENSP00000200181	2	10	9	0	0.1111	0	0.3333
ENSP00000323246	717	725	9	0.7778	0	0	0.5556
ENSP00000239882	179	187	9	1	0.7778	0	0
ENSP00000287957	170	178	9	0	0	0	0.8889
ENSP00000313513	552	560	9	0	0	0.4444	0.3333
ENSP00000314396	53	61	9	0	0	0	0.2222
ENSP00000039989	579	587	9	0	0	0	0.5556
ENSP00000370912	342	350	9	0	0	0	0.3333
ENSP00000264220	287	295	9	0	0	0	0.2222
ENSP00000269243	1521	1529	9	1	0	1	0.3333
ENSP00000220751	529	537	9	0.1111	0	0	0.1111
ENSP00000362567	1081	1089	9	0.5556	0	0	0.3333
ENSP00000280772	3475	3483	9	1	1	0	0
ENSP00000270112	157	165	9	0	0	1	0.7778
ENSP00000326997	479	487	9	0	0	0.2222	0.8889
ENSP00000334952	100	108	9	0	0	1	0.3333
ENSP00000285039	225	233	9	0	0	1	0.5556
ENSP00000379330	740	748	9	0.8889	0	0	0.4444
ENSP00000363832	35	43	9	0	0.6667	1	0.3333
ENSP00000371729	3965	3973	9	0	0	0	0.3333
ENSP00000266682	354	362	9	0	0	1	0.5556
ENSP00000239367	218	226	9	0	0	0	0.4444
ENSP00000296452	3192	3200	9	1	0	0	0
ENSP00000261609	2818	2826	9	0	0	1	0.7778
ENSP00000271588	2562	2570	9	0	0	0.6667	0.7778
ENSP00000327145	34	42	9	0	0	0.5556	0.6667
ENSP00000375746	597	605	9	1	0	0.8889	0.4444
ENSP00000355607	417	425	9	0	0	0	0.5556
ENSP00000304292	526	534	9	0	0	0.7778	0.2222
ENSP00000264319	2255	2263	9	0	0	0	0.3333
ENSP00000318944	630	638	9	0	0	0.4444	0.5556
ENSP00000377191	1080	1088	9	0	0	1	0.3333
ENSP00000349096	352	360	9	0	0	1	0.4444
ENSP00000316605	29	37	9	1	0.1111	0	0
ENSP00000363929	496	504	9	1	0	0	0
ENSP00000351015	1478	1486	9	0	0	0	0.5556
ENSP00000384312	1899	1907	9	1	0	0	0
ENSP00000376090	906	914	9	0	0	0	1
ENSP00000341848	318	326	9	0.1111	0	0	1
ENSP00000363221	121	129	9	0	0.8889	0	1
ENSP00000302239	539	547	9	1	0.1111	0	0.5556
ENSP00000317442	316	324	9	0	0	0	0.3333
ENSP00000299613	33	41	9	1	0.8889	0	0.7778
ENSP00000355890	540	548	9	0	0	1	0.1111
ENSP00000235790	1522	1530	9	1	0	0	0
ENSP00000344223	20	28	9	0	0	0	0.3333
ENSP00000282041	2139	2147	9	0	1	0	0.6667
ENSP00000302790	292	300	9	0	0	0	0
ENSP00000366240	260	268	9	0	0	0.6667	0.2222
ENSP00000384662	345	353	9	0.1111	0	1	0
ENSP00000327396	39	47	9	1	1	0	0
ENSP00000292123	573	581	9	1	0	0	0.5556
ENSP00000355082	853	861	9	0.2222	0	0	0.6667
ENSP00000370803	421	429	9	0.6667	0	0	0
ENSP00000251337	169	177	9	0	0	1	0.7778
ENSP00000273347	65	73	9	0	0	0	0.3333
ENSP00000282493	1008	1016	9	1	0	0	0
ENSP00000318921	96	104	9	0	0	0	0.6667
ENSP00000315465	1712	1720	9	0.4444	0	0	0.3333
ENSP00000352308	499	507	9	0	0	0	0.6667
ENSP00000264690	136	144	9	0	0	1	0.5556
ENSP00000270281	443	451	9	0	0	1	0
ENSP00000300093	574	582	9	0	0	1	1
ENSP00000378233	689	697	9	1	0.2222	0	0
ENSP00000265978	286	294	9	0	0	1	0.1111
ENSP00000282516	2025	2033	9	0	0	0	0.1111
ENSP00000260648	122	130	9	0	0	0.3333	0.7778
ENSP00000354085	2476	2484	9	0	0	0	0.3333
ENSP00000365002	272	280	9	0	0	0	1
ENSP00000302100	236	244	9	0	0	1	0.2222
ENSP00000379683	360	368	9	0	0	1	0.5556
ENSP00000350377	368	376	9	0	0	1	0.4444
ENSP00000195654	464	472	9	0	0	0	0.4444
ENSP00000273077	144	152	9	0	0	1	0.5556
ENSP00000231484	868	876	9	1	0	0	0
ENSP00000385591	589	597	9	0	0.7778	0	0.7778
ENSP00000378279	329	337	9	0.8889	0	0	0
ENSP00000352833	129	137	9	0	0	1	0.8889
ENSP00000281772	183	191	9	0	0	0	0.5556
ENSP00000293760	158	166	9	0.4444	1	0	0.7778
ENSP00000377298	1021	1029	9	1	1	0	1
ENSP00000385269	22	30	9	0	0	1	0.5556
ENSP00000274028	144	152	9	0	0	0	0.3333
ENSP00000350195	1228	1236	9	0	0	0	0.5556
ENSP00000373987	91	99	9	0	0	1	0
ENSP00000287996	447	455	9	0	0	1	0.2222
ENSP00000356224	5563	5571	9	0	0	0	1
ENSP00000356448	468	476	9	1	0	0	0.7778
ENSP00000319104	1633	1641	9	1	0.3333	0	0.5556
ENSP00000360158	662	670	9	0	0	0	1
ENSP00000261523	128	136	9	0	0	1	0.3333
ENSP00000351716	43	51	9	0	0	1	1
ENSP00000355506	156	164	9	0	0	1	0.6667
ENSP00000219334	165	173	9	0	0	0	0.6667
ENSP00000265069	424	432	9	1	0.6667	0	0.4444
ENSP00000380785	207	215	9	0.4444	0	1	1
ENSP00000340930	434	442	9	0	0	1	0.7778
ENSP00000281772	720	728	9	1	0	0	0
ENSP00000352162	118	126	9	0	0	0	0
ENSP00000346142	180	188	9	0	0	1	0.7778
ENSP00000362563	390	398	9	0	0	0.5556	0.2222
ENSP00000359171	452	460	9	0	0	0	0.2222
ENSP00000253861	796	804	9	0	0	0	0.6667
ENSP00000233242	109	117	9	0	0	1	0.6667
ENSP00000363590	512	520	9	0	0	0.4444	0.4444
ENSP00000253811	303	311	9	0.5556	0	1	1
ENSP00000353731	338	346	9	0	0	1	1
ENSP00000215872	118	126	9	0	0	1	0.1111
ENSP00000359121	177	185	9	0	0	0	0.8889
ENSP00000362021	43	51	9	0	0	0	1
ENSP00000364691	1470	1478	9	1	0	0	0
ENSP00000351132	20	28	9	0	0	1	0.6667
ENSP00000327442	96	104	9	0	0	1	0.7778
ENSP00000297323	970	978	9	0	0	1	0.6667
ENSP00000355205	1123	1131	9	0	0	0	1
ENSP00000334879	12	20	9	0	0	0	0.5556
ENSP00000025469	419	427	9	1	0	0	0
ENSP00000262189	712	720	9	1	0	0	0.7778
ENSP00000352904	447	455	9	0	0	1	0.1111
ENSP00000304895	454	462	9	1	0	0	0.4444
ENSP00000238936	130	138	9	0	0.1111	0	0.7778
ENSP00000354498	150	158	9	1	0	0	0
ENSP00000369071	270	278	9	0	0	1	0.6667
ENSP00000358131	794	802	9	0.2222	0	0	0
ENSP00000349781	242	250	9	0	0	1	1
ENSP00000355296	134	142	9	1	0.3333	0	0
ENSP00000307183	186	194	9	1	1	0	1
ENSP00000376350	406	414	9	0	0	0	0.8889
ENSP00000314444	375	383	9	0	0	0	0.5556
ENSP00000273783	339	347	9	0	0	0.3333	0
ENSP00000358363	2045	2053	9	0	0	0	1
ENSP00000296755	1169	1177	9	0.8889	0	0	0.1111
ENSP00000315791	631	639	9	0	0	1	0.5556
ENSP00000300650	596	604	9	0	0	0	1
ENSP00000286827	486	494	9	0.1111	0	1	0.1111
ENSP00000255381	810	818	9	0	0	0	0.7778
ENSP00000364403	4797	4805	9	0	0	0	0.8889
ENSP00000261438	229	237	9	0.8889	0	0	0.4444
ENSP00000377502	555	563	9	1	1	0	0
ENSP00000262832	448	456	9	0	0	1	0.8889
ENSP00000330276	725	733	9	1	1	0	0
ENSP00000310658	831	839	9	0	0	1	0.6667
ENSP00000318944	178	186	9	0	0	0	1
ENSP00000011700	2642	2650	9	0	0	1	0.6667
ENSP00000263209	400	408	9	1	0	0	0
ENSP00000374135	789	797	9	0	0	0	0
ENSP00000263073	531	539	9	0.7778	1	0	0
ENSP00000235790	1584	1592	9	0.3333	0	0	0.7778
ENSP00000264010	289	297	9	0	0	0.4444	0
ENSP00000225426	78	86	9	0	0	1	0.2222
ENSP00000322439	408	416	9	0	0	1	0.7778
ENSP00000374181	814	822	9	0	0	1	0.3333
ENSP00000340467	686	694	9	0	0	0	1
ENSP00000269445	303	311	9	0.1111	0	1	0.8889
ENSP00000233573	410	418	9	0	0	0	0.1111
ENSP00000266712	899	907	9	0	0	0	1
ENSP00000350719	2549	2557	9	0	0	0	0.3333
ENSP00000372193	207	215	9	0	0	1	0.5556
ENSP00000350882	2178	2186	9	0	0	1	1
ENSP00000295269	322	330	9	0	0	1	0.8889
ENSP00000298937	55	63	9	0	0	1	0.3333
ENSP00000352780	738	746	9	0	0	1	0.6667
ENSP00000347778	41	49	9	0.1111	0	0	0.3333
ENSP00000357588	161	169	9	0	0	0	0.1111
ENSP00000251547	73	81	9	0	0	1	1
ENSP00000289422	176	184	9	0	0	0	0.6667
ENSP00000372193	93	101	9	0	0	0	0
ENSP00000368683	164	172	9	0.6667	0	0	0.4444
ENSP00000352572	1200	1208	9	0	0.1111	0	0.5556
ENSP00000372265	1290	1298	9	0	0	0	0.8889
ENSP00000336712	395	403	9	0	0.3333	0	0.5556
ENSP00000364334	386	394	9	0	0	0	0.5556
ENSP00000367408	83	91	9	0	0	1	0.6667
ENSP00000366774	1106	1114	9	0	0	0	0.4444
ENSP00000379188	708	716	9	0	0	0	0.4444
ENSP00000354175	83	91	9	0.1111	0.6667	0	0.8889
ENSP00000362849	238	246	9	0	0	1	0.7778
ENSP00000360182	36	44	9	0	0	0	0.4444
ENSP00000378498	372	380	9	0	0	0	0.8889
ENSP00000356224	4725	4733	9	0	0	0	0.7778
ENSP00000226091	110	118	9	0	0	1	0.6667
ENSP00000358677	28	36	9	1	0.7778	0	1
ENSP00000342604	880	888	9	1	0	0	0.3333
ENSP00000356509	378	386	9	0	0	0	0.4444
ENSP00000310658	730	738	9	0	0	1	0.1111
ENSP00000309474	605	613	9	0	0	0	0.5556
ENSP00000308957	6	14	9	1	1	0	0
ENSP00000270509	2571	2579	9	0	0	1	0
ENSP00000259056	870	878	9	0	0	1	0.1111
ENSP00000355205	183	191	9	0	0	0	0.4444
ENSP00000356404	48	56	9	0	0	0	0
ENSP00000249373	125	133	9	0	0	1	0.6667
ENSP00000257118	256	264	9	1	0	0	0
ENSP00000222726	40	48	9	0.3333	0	0	0
ENSP00000242810	71	79	9	0	0	1	0.2222
ENSP00000264893	408	416	9	1	1	0	0.7778
ENSP00000297345	350	358	9	0	0	0.4444	0.2222
ENSP00000364585	320	328	9	0	0	1	0.3333
ENSP00000316909	541	549	9	0	0	0	0
ENSP00000361245	297	305	9	0	0	1	0.3333
ENSP00000265104	1576	1584	9	0	0	1	0.6667
ENSP00000359567	199	207	9	0.7778	0.5556	1	0.1111
ENSP00000368166	391	399	9	1	0.7778	0	0
ENSP00000363193	876	884	9	0	0	0	1
ENSP00000349428	472	480	9	0.1111	0	0	0
ENSP00000280057	117	125	9	0.5556	1	0	1
ENSP00000330113	618	626	9	0	0	0	0.2222
ENSP00000323584	647	655	9	1	0	0	0
ENSP00000294409	201	209	9	0.4444	0	0	0.3333
ENSP00000263805	1138	1146	9	1	0	0	0.1111
ENSP00000376171	470	478	9	0	0	1	0.3333
ENSP00000378837	29	37	9	0	0	0	0.8889
ENSP00000256443	252	260	9	0	0	1	0.3333
ENSP00000318085	26	34	9	0	0	0	1
ENSP00000378079	1108	1116	9	0	0	0	0.4444
ENSP00000368017	226	234	9	0	0	0	1
ENSP00000301740	1266	1274	9	1	0	0	0
ENSP00000272542	19	27	9	0	0	0	1
ENSP00000352739	192	200	9	0	0	0	0.2222
ENSP00000290650	594	602	9	0	0	0	0.5556
ENSP00000344030	72	80	9	1	0	0	0
ENSP00000365175	857	865	9	1	1	0	0
ENSP00000384675	321	329	9	0	0	1	0.8889
ENSP00000306245	87	95	9	1	0	0	0
ENSP00000323246	20	28	9	0.6667	0	0	0.4444
ENSP00000343871	336	344	9	0	0	1	0.6667
ENSP00000385028	457	465	9	0	0.8889	1	1
ENSP00000257177	188	196	9	0.3333	0	0	0.4444
ENSP00000342300	154	162	9	0	0	1	0.8889
ENSP00000325527	1777	1785	9	0	0	1	0.5556
ENSP00000386840	1635	1643	9	0.2222	0	0	0.4444
ENSP00000031135	899	907	9	1	1	0	0.6667
ENSP00000379515	661	669	9	0.6667	0	0	1
ENSP00000365016	1238	1246	9	1	0.1111	0	0.1111
ENSP00000274026	92	100	9	1	0	0	0.2222
ENSP00000274811	192	200	9	1	0.3333	0	0
ENSP00000356155	767	775	9	0.1111	0	1	0
ENSP00000331823	215	223	9	0	0.3333	1	1
ENSP00000269243	1937	1945	9	1	0	0	0.1111
ENSP00000035383	160	168	9	0	0	0.7778	1
ENSP00000349508	858	866	9	0	0	1	0.5556
ENSP00000348564	42	50	9	0	0.5556	0	1
ENSP00000261517	1102	1110	9	0	0	0	0.6667
ENSP00000367075	499	507	9	0	0	1	0.6667
ENSP00000349959	1408	1416	9	0.1111	0.8889	0	0.5556
ENSP00000307134	437	445	9	1	0	0	0
ENSP00000345162	604	612	9	1	0	0	0
ENSP00000298310	484	492	9	0	0.1111	1	1
ENSP00000366942	127	135	9	0	0	1	0.5556
ENSP00000324450	10	18	9	0.1111	0	0	0.2222
ENSP00000285900	118	126	9	0	0	1	0.5556
ENSP00000251654	333	341	9	0	0	1	0.5556
ENSP00000269214	520	528	9	0.6667	0	0	0.1111
ENSP00000285141	260	268	9	0	0	1	1
ENSP00000371267	206	214	9	0	0	1	0.1111
ENSP00000347759	305	313	9	0	0	1	0.4444
ENSP00000345055	444	452	9	1	0	0	0.3333
ENSP00000320025	171	179	9	0.1111	0	0	0
ENSP00000261441	677	685	9	0	0	0	0.5556
ENSP00000256183	276	284	9	0	0	0	0.3333
ENSP00000330148	42	50	9	0	0	1	0.4444
ENSP00000264357	575	583	9	0	0.3333	1	0.3333
ENSP00000371152	71	79	9	0	0	0	0.2222
ENSP00000261017	114	122	9	0.7778	0	1	0.2222
ENSP00000354753	101	109	9	0	1	0	1
ENSP00000343690	493	501	9	0	0	1	0.6667
ENSP00000382189	481	489	9	1	0	0	0
ENSP00000366544	630	638	9	0	0	0	0.6667
ENSP00000331514	320	328	9	0	0	1	0.4444
ENSP00000264344	357	365	9	0.7778	0	0	0.3333
ENSP00000228284	477	485	9	0	0	0	0.8889
ENSP00000304192	312	320	9	1	0	0	0
ENSP00000370023	709	717	9	0	1	1	0
ENSP00000228425	505	513	9	0.7778	0	0	0.2222
ENSP00000368856	238	246	9	1	0	0	0
ENSP00000264057	180	188	9	0	0	1	0.5556
ENSP00000265723	721	729	9	0	0	1	0.2222
ENSP00000378044	2075	2083	9	1	0	0	0
ENSP00000295908	49	57	9	0.4444	0	0	0
ENSP00000364860	41	49	9	1	0	0	0
ENSP00000243077	648	656	9	0	0	1	0.4444
ENSP00000343966	24	32	9	0.2222	1	0	0.5556
[truncated: 9,736 more rows]
