# Supplementary material for: Synonymous Constraint Elements Show a Tendency to Encode Intrinsically Disordered Protein Segments
Source: PLoS Comput Biol. 2014 May 8;10(5):e1003607. doi: 10.1371/journal.pcbi.1003607 (PMC4014394; doi:10.1371/journal.pcbi.1003607)
Supplement: Table S5 — Locations and predicted structural properties of segments randomly picked from human SCE-containing proteins with equivalent length distribution to the 15-codon resolution SCE dataset. (XLSX) [file pcbi.1003607.s007.xlsx]

## Sheet: Munka1
Table S5: Locations and predicted structural properties of segments randomly picked from human SCE-containing proteins with equivalent length distribution to the 15 codon resolution SCE dataset.
Ensembl 54 protein ID	Start position	End position	Length	Ratio of disordered residues	Ratio of low complexity residues	Ratio of residues in domains	Ratio of secondary structure residues
ENSP00000269445	280	294	15	0	1	1	0.6667
ENSP00000297591	915	929	15	0	0	0	0.2667
ENSP00000373239	2177	2191	15	0	0	0.7333	0.2667
ENSP00000291552	108	122	15	0	0	1	0.7333
ENSP00000355261	755	769	15	0	0	0	0.9333
ENSP00000358894	403	417	15	0	0	1	0.6667
ENSP00000378205	433	447	15	0	0	0.0667	0.4
ENSP00000264110	85	99	15	0.2	0	0	0.5333
ENSP00000381590	129	143	15	0	0	0	0.1333
ENSP00000353452	679	693	15	0	0	1	0.4
ENSP00000366275	171	185	15	0	0.4	0.0667	0.6667
ENSP00000363193	2052	2066	15	0.6	1	0	1
ENSP00000327539	54	68	15	0	0	1	0.6667
ENSP00000360144	274	288	15	0.0667	0	0	0.5333
ENSP00000314709	763	777	15	1	0	0	0
ENSP00000385216	1315	1329	15	0.8	0.2	0	0.4667
ENSP00000261588	1010	1024	15	0.0667	0	0	0.0667
ENSP00000358880	472	486	15	1	0	0	0
ENSP00000372635	2	16	15	0	0	0	0.0667
ENSP00000361075	368	382	15	0	0	1	0.3333
ENSP00000318217	68	82	15	0	0	1	0
ENSP00000261172	207	221	15	0	0	0	0.4
ENSP00000226207	688	702	15	0	0	1	0.6667
ENSP00000310301	123	137	15	0.4	0	0	0.2
ENSP00000325053	111	125	15	1	0	0	0.4667
ENSP00000313377	419	433	15	0	0.8667	1	0.6667
ENSP00000359337	216	230	15	0	0	1	0.6
ENSP00000324403	305	319	15	0.8667	0	0	0.2667
ENSP00000312625	531	545	15	1	0	0	0.4
ENSP00000371875	21	35	15	1	0.1333	0	0.1333
ENSP00000315568	139	153	15	0	0	1	0.6
ENSP00000288602	384	398	15	1	0	0	0.0667
ENSP00000359001	693	707	15	0.6	0	0	0.2667
ENSP00000357475	1145	1159	15	0.2667	0.8667	0	0.4667
ENSP00000361601	149	163	15	0	0	0	0.2667
ENSP00000357052	85	99	15	1	0	0	0.0667
ENSP00000379047	85	99	15	0	0	0	0.7333
ENSP00000354080	641	655	15	0	0	1	0.2
ENSP00000304051	49	63	15	0	0	0	1
ENSP00000344087	682	696	15	0.6	0	0	0
ENSP00000368358	1004	1018	15	0	0	1	0.5333
ENSP00000345193	1198	1212	15	1	0.7333	0	0.2667
ENSP00000381111	183	197	15	0	0	1	1
ENSP00000386176	1317	1331	15	0	0	1	0.4
ENSP00000295550	1023	1037	15	0	0	0.6	0.3333
ENSP00000262903	606	620	15	0	0	1	0.4
ENSP00000370023	725	739	15	0	0	1	0.9333
ENSP00000341682	482	496	15	0	0.9333	0	1
ENSP00000219476	1128	1142	15	0.6667	0	0	0.3333
ENSP00000311453	331	345	15	0.8	0	0	0.5333
ENSP00000262545	272	286	15	0.7333	0	1	0.3333
ENSP00000271588	3192	3206	15	0	0	1	0.4
ENSP00000376460	708	722	15	0	0	0	0.8
ENSP00000311224	148	162	15	0	0.8	0	0.3333
ENSP00000237172	379	393	15	0.6667	0	0	0.8
ENSP00000298834	1193	1207	15	1	0.9333	0	0
ENSP00000353278	337	351	15	0	0	1	0.5333
ENSP00000264380	1589	1603	15	1	0	0	0
ENSP00000370343	236	250	15	0.2	0	0.1333	0.3333
ENSP00000356576	91	105	15	1	0	0	0
ENSP00000310120	288	302	15	0	1	1	0.8
ENSP00000327145	997	1011	15	1	0	1	0.3333
ENSP00000354478	136	150	15	0	0	1	1
ENSP00000358210	680	694	15	0.9333	0	0	0
ENSP00000290158	800	814	15	0	0	0	0.3333
ENSP00000364912	2414	2428	15	1	0.1333	0	0.4
ENSP00000232564	1	15	15	0.2	0.8667	0	0.8667
ENSP00000321813	964	978	15	0.5333	0	0	0.2667
ENSP00000261866	674	688	15	0	0	0	0.2
ENSP00000261637	2596	2610	15	0.8667	0.9333	0	0.4667
ENSP00000216237	546	560	15	0	0	1	0.6
ENSP00000367498	317	331	15	0.1333	0	0	0.4
ENSP00000261312	532	546	15	0	0	0	0.9333
ENSP00000334183	483	497	15	0	0	0	0.8667
ENSP00000280772	3649	3663	15	1	0	0	0.1333
ENSP00000350475	160	174	15	0	0	1	0.8
ENSP00000324549	734	748	15	0	0	1	0.4
ENSP00000258341	1298	1312	15	0.2667	0	0	0.8667
ENSP00000279873	942	956	15	0.9333	0	0	0.0667
ENSP00000358038	734	748	15	0	0	0.7333	0.7333
ENSP00000384711	188	202	15	0.1333	0	1	0.1333
ENSP00000351015	1506	1520	15	0	0	0	0.8667
ENSP00000324127	979	993	15	0	0	0	0.8667
ENSP00000359805	4987	5001	15	0.1333	0	0	0.4
ENSP00000304846	173	187	15	0	0	1	0.6667
ENSP00000284049	501	515	15	0	0	1	0.4
ENSP00000338127	504	518	15	1	0.4667	0	0
ENSP00000352456	102	116	15	0	0	1	0.5333
ENSP00000171887	76	90	15	0	0	0	0.4667
ENSP00000265814	461	475	15	1	0	0	1
ENSP00000297161	511	525	15	0	0	0	0.6
ENSP00000358133	628	642	15	0	0	1	0.8
ENSP00000357037	893	907	15	0	0	1	0.4
ENSP00000319104	1361	1375	15	0	0	1	0.4667
ENSP00000314709	659	673	15	0.2	0	1	0.8667
ENSP00000319251	275	289	15	0	0	0	0
ENSP00000355927	613	627	15	0	0	0	0.5333
ENSP00000280772	2023	2037	15	0	0	0	0.4667
ENSP00000230449	680	694	15	0	0	0	0.3333
ENSP00000360431	461	475	15	0	0	0	0.6667
ENSP00000288602	44	58	15	0.0667	0	0	0.8667
ENSP00000278612	218	232	15	1	0	0	0
ENSP00000381304	200	214	15	0	0.5333	0.2667	0.0667
ENSP00000363656	34	48	15	0	0	0	0.7333
ENSP00000320634	443	457	15	0	0	1	0.2667
ENSP00000362160	83	97	15	0	0	0	0.6
ENSP00000329167	410	424	15	1	0	0	0.2
ENSP00000334040	746	760	15	0	0	0	0.6
ENSP00000263253	683	697	15	1	0	0	0
ENSP00000298119	621	635	15	1	0.4667	0	0
ENSP00000369374	392	406	15	0.3333	0.6	0	0
ENSP00000384892	857	871	15	0	0	0.5333	1
ENSP00000360462	184	198	15	0	0	1	0.8667
ENSP00000263012	651	665	15	0	0	0	0.6
ENSP00000357307	151	165	15	0.3333	0.2667	0	0.5333
ENSP00000263373	1115	1129	15	0.2667	0	1	0.5333
ENSP00000271643	943	957	15	0	0	1	0.2667
ENSP00000353556	974	988	15	0.2667	0	0	0.7333
ENSP00000319169	169	183	15	0.4	0	0.0667	0.0667
ENSP00000333496	195	209	15	0	0	0	0.8667
ENSP00000262801	52	66	15	1	1	0	1
ENSP00000378817	123	137	15	0	0	1	0.8667
ENSP00000220959	1673	1687	15	1	1	0	0.2
ENSP00000352185	505	519	15	1	1	0	0
ENSP00000378879	34	48	15	1	0	0	0
ENSP00000384197	773	787	15	1	0.9333	0	0.4
ENSP00000321997	572	586	15	0.3333	0	0	0.6667
ENSP00000377964	200	214	15	0	0	0	0.2667
ENSP00000268154	253	267	15	0.8667	0	0	0.4
ENSP00000331902	542	556	15	1	0.2667	0.6667	0.2
ENSP00000384465	116	130	15	0	0	0	1
ENSP00000358879	2621	2635	15	0	0	1	0.6
ENSP00000379028	784	798	15	0.8667	0	0	0.4667
ENSP00000268138	240	254	15	0	0	0	0.2667
ENSP00000360642	195	209	15	1	0.3333	0	0.9333
ENSP00000263734	182	196	15	0	0	0	0.6667
ENSP00000316054	208	222	15	1	1	0.4	0.9333
ENSP00000259241	391	405	15	0.6	0	0	0.3333
ENSP00000293350	426	440	15	0.0667	0	1	0.7333
ENSP00000337653	293	307	15	0	0	0	0.4667
ENSP00000354913	130	144	15	0	0	1	0.7333
ENSP00000320252	1085	1099	15	0	0	1	1
ENSP00000340930	133	147	15	0.4667	0	0	0.2667
ENSP00000371711	349	363	15	0.8667	0	0	0.3333
ENSP00000282588	978	992	15	0	0	1	0.6
ENSP00000374135	297	311	15	0	0	1	0.6667
ENSP00000354080	149	163	15	0	0	0	0.2667
ENSP00000342609	105	119	15	0	0	1	0.4667
ENSP00000266066	139	153	15	0	0	1	0.4
ENSP00000259750	732	746	15	1	0.9333	0	0.7333
ENSP00000282605	555	569	15	0.2667	0	0	0.3333
ENSP00000279263	140	154	15	0	0	1	0.9333
ENSP00000262879	516	530	15	0	0	0	0.6
ENSP00000310301	248	262	15	0.0667	0	0	0.4
ENSP00000264447	1961	1975	15	1	0	0	1
ENSP00000325727	81	95	15	0	0	1	0.9333
ENSP00000364547	1764	1778	15	0	0	0	0
ENSP00000268603	628	642	15	0	0.7333	0.1333	1
ENSP00000304899	397	411	15	0	0	1	1
ENSP00000269391	364	378	15	0.1333	0	0	0.6
ENSP00000324587	52	66	15	0	0	0	0.6667
ENSP00000310453	901	915	15	0.4	0	0	0.4
ENSP00000307208	47	61	15	1	0.2667	0	0.3333
ENSP00000359760	985	999	15	0	0.1333	1	0.8
ENSP00000258198	133	147	15	0	0	1	0.6667
ENSP00000367373	331	345	15	0	0	0.7333	0.6
ENSP00000262519	57	71	15	0	0	0	0.0667
ENSP00000386908	88	102	15	0	0	0	0.2667
ENSP00000329956	1756	1770	15	0	0	0	0.6
ENSP00000349351	17	31	15	0	0	0	0.9333
ENSP00000309417	319	333	15	0	0	1	0.4
ENSP00000355812	318	332	15	0.1333	0	0	0.3333
ENSP00000377665	258	272	15	0	0	1	0.8
ENSP00000307567	619	633	15	0	0	1	0.0667
ENSP00000238875	59	73	15	0	0	1	0.5333
ENSP00000321813	287	301	15	1	0.7333	0	0
ENSP00000276009	923	937	15	0	0	0	0.5333
ENSP00000385323	70	84	15	0.4	0	0	0.4
ENSP00000295930	194	208	15	1	1	0	0.8667
ENSP00000358309	343	357	15	0.4	0	1	0.4
ENSP00000373272	680	694	15	0	0	0.0667	0.6
ENSP00000328327	141	155	15	0	0	0.6667	0.1333
ENSP00000356047	363	377	15	0	0	1	0.8
ENSP00000326563	105	119	15	0	0	0	0.5333
ENSP00000356125	298	312	15	0.0667	0	0.3333	0.5333
ENSP00000330753	1541	1555	15	1	1	0	0.4667
ENSP00000367044	719	733	15	1	0.4	0	1
ENSP00000339109	211	225	15	0	0	1	0.4
ENSP00000376268	469	483	15	0	0	1	0
ENSP00000360208	248	262	15	0.2	0.0667	1	0.9333
ENSP00000358001	1639	1653	15	1	0	0	0.3333
ENSP00000349877	554	568	15	0	0	1	0.2
ENSP00000320485	543	557	15	1	1	0	0
ENSP00000330341	150	164	15	0.9333	0.4	0	0.0667
ENSP00000226207	1697	1711	15	0.7333	0	1	1
ENSP00000369332	771	785	15	1	0.1333	0	0.8667
ENSP00000262464	123	137	15	0	0	0	0.0667
ENSP00000221891	140	154	15	0	0	1	0.5333
ENSP00000354778	723	737	15	0	0	0	0.2
ENSP00000386987	411	425	15	0	0	0	0.8667
ENSP00000332151	808	822	15	0.2	0.0667	0	0.4
ENSP00000370323	909	923	15	0.0667	0	0	0.3333
ENSP00000305861	1071	1085	15	1	0	0	0.5333
ENSP00000348583	181	195	15	0	0	0	0.4667
ENSP00000347778	334	348	15	0	0	1	0.4667
ENSP00000359489	259	273	15	0.1333	0.6	1	0.0667
ENSP00000246792	179	193	15	0	0	0.8667	1
ENSP00000354107	11	25	15	0.3333	0	0	0.3333
ENSP00000357566	1160	1174	15	1	0.6	0	0
ENSP00000243056	312	326	15	0.6	0.7333	0.4	0.3333
ENSP00000355629	358	372	15	0	0	0	0.6667
ENSP00000310590	790	804	15	1	0.4	0	0
ENSP00000258729	492	506	15	0	0	1	0.2667
ENSP00000355925	49	63	15	0.6667	0	1	0.4
ENSP00000356634	1405	1419	15	0	0	0	0.3333
ENSP00000359724	1	15	15	0	0	0	0
ENSP00000003084	1048	1062	15	0	0	1	0.4667
ENSP00000365770	585	599	15	0	0	0	0.0667
ENSP00000224756	242	256	15	0.8667	0	0	0
ENSP00000384312	1350	1364	15	1	0	0	0.5333
ENSP00000377639	437	451	15	0	0	0	0.4667
ENSP00000379877	611	625	15	0	0	0	0.2667
ENSP00000344855	205	219	15	0	0	0	0.6
ENSP00000354780	2074	2088	15	1	0.9333	0	0.8667
ENSP00000215793	663	677	15	1	0.8667	0	0
ENSP00000320246	496	510	15	0.7333	0	0	0.3333
ENSP00000380895	1014	1028	15	0	0	1	0.6
ENSP00000265371	849	863	15	0	0	1	0.5333
ENSP00000333496	238	252	15	0	0	1	0.8
ENSP00000306361	652	666	15	0	0	1	0.4
ENSP00000366672	10	24	15	0	0	1	0.6667
ENSP00000374135	4323	4337	15	0	0	0	0.6
ENSP00000384312	472	486	15	1	0	0	0
ENSP00000298728	639	653	15	1	0	0	0
ENSP00000195654	2445	2459	15	0.2	0	0	1
ENSP00000324701	126	140	15	0	0	1	1
ENSP00000216605	425	439	15	0	0.2667	1	0.3333
ENSP00000357354	107	121	15	0	0.2667	1	0.5333
ENSP00000365943	57	71	15	0	0	0	0.3333
ENSP00000343871	234	248	15	0	0	0	0.8
ENSP00000373420	149	163	15	0	0	1	1
ENSP00000312222	675	689	15	1	1	0	0.7333
ENSP00000292180	116	130	15	0	0	1	0.2667
ENSP00000283243	1381	1395	15	0	0	0	0
ENSP00000327704	87	101	15	0	0	1	0.7333
ENSP00000379078	20	34	15	1	1	0	0
ENSP00000347896	200	214	15	1	0.4	0	0
ENSP00000379198	1960	1974	15	1	0.4667	0	0.3333
ENSP00000262891	513	527	15	1	0	0	0.2
ENSP00000362776	227	241	15	0	0	0	0.5333
ENSP00000386987	157	171	15	0	0	0	0.8667
ENSP00000359630	773	787	15	0	0	1	0.5333
ENSP00000240123	168	182	15	1	0	0	0
ENSP00000361468	1786	1800	15	0	0	1	0.4667
ENSP00000359540	15	29	15	0.6667	0.0667	0	0.3333
ENSP00000348714	261	275	15	0	0	0	0.3333
ENSP00000328169	511	525	15	0	0	1	0.1333
ENSP00000252631	340	354	15	0	0	1	0.5333
ENSP00000283684	408	422	15	0	0	0.2667	0.6667
ENSP00000308258	349	363	15	0	0.8	1	0.8
ENSP00000318094	144	158	15	0	0	0	0.2667
ENSP00000234739	1122	1136	15	1	0.0667	0	0
ENSP00000233242	2445	2459	15	0	0	0	0.7333
ENSP00000310180	123	137	15	0	0	1	0.7333
ENSP00000348634	713	727	15	0	0	1	0.8
ENSP00000332032	4579	4593	15	0.8667	0	0	0.6
ENSP00000331902	475	489	15	1	0	0	0.2
ENSP00000378969	834	848	15	1	0.4667	0	0.3333
ENSP00000265104	4054	4068	15	0	0	1	0.4667
ENSP00000308695	494	508	15	0	0	1	0.7333
ENSP00000368017	9	23	15	1	0	0	0
ENSP00000010132	476	490	15	1	0	0	0
ENSP00000294173	35	49	15	0.4667	0	0	0.3333
ENSP00000380203	212	226	15	0	0	1	0.9333
ENSP00000325017	408	422	15	0	0	0	0.5333
ENSP00000295373	540	554	15	0	0	0.1333	0.6667
ENSP00000297405	257	271	15	0	0.1333	1	0.2667
ENSP00000306100	621	635	15	0.4	0	0.4	0.0667
ENSP00000339992	476	490	15	0.2	0	0	0.4
ENSP00000385142	523	537	15	0	0	0	0.2
ENSP00000356230	95	109	15	0	0	1	0.9333
ENSP00000359664	164	178	15	0	0	1	0.7333
ENSP00000346566	28	42	15	0	0	0	0.7333
ENSP00000276204	454	468	15	0	0	0	0.8667
ENSP00000305877	32	46	15	0	0	0	0.2
ENSP00000367343	755	769	15	0	0	1	0.4667
ENSP00000338523	872	886	15	0	0	0.0667	0.2
ENSP00000350676	667	681	15	0.4667	0	0	0.2667
ENSP00000271308	93	107	15	0	0	1	0.6667
ENSP00000279281	83	97	15	0.2667	0	1	0.5333
ENSP00000336747	855	869	15	0.1333	0	1	0.3333
ENSP00000349358	302	316	15	0	0	0	0.7333
ENSP00000329668	225	239	15	0	0	1	0.2667
ENSP00000324944	409	423	15	0	0	0.8667	0.9333
ENSP00000347458	1613	1627	15	0.8	0	0.1333	0.5333
ENSP00000262367	1991	2005	15	1	0.1333	0	0.2
ENSP00000265713	1394	1408	15	1	0.4	0	0.4
ENSP00000350844	65	79	15	0	0	1	0.5333
ENSP00000313890	35	49	15	1	0.4667	0	0.2667
ENSP00000356635	154	168	15	1	0.6	0	0
ENSP00000278816	524	538	15	0.1333	0	0	0.0667
ENSP00000351329	476	490	15	0.4	0	0	0.2
ENSP00000250894	515	529	15	0.1333	0	0	0.6
ENSP00000360689	441	455	15	0	0	1	0.7333
ENSP00000354522	705	719	15	0.2667	0	1	0.4667
ENSP00000311876	273	287	15	0.6667	0.8667	0	0.4
ENSP00000285039	95	109	15	0	0	1	0.8
ENSP00000272342	193	207	15	0.5333	0	0	0.7333
ENSP00000358812	1745	1759	15	0	0	1	0.6
ENSP00000327801	174	188	15	0	0	0	0.3333
ENSP00000263666	502	516	15	0.5333	0.3333	0	0
ENSP00000348877	182	196	15	0	0	1	0.6667
ENSP00000361682	342	356	15	0	0	0	0.8
ENSP00000382340	1361	1375	15	0	0.8	1	0.5333
ENSP00000374195	36	50	15	0	0	1	0.8
ENSP00000361992	300	314	15	0	0	0.2	0.7333
ENSP00000317128	706	720	15	0	0	1	0.2667
ENSP00000362185	428	442	15	0	0	0	0.4
ENSP00000254442	1315	1329	15	0	0	0	0.6667
ENSP00000264276	113	127	15	0	0	1	0.4
ENSP00000376368	97	111	15	0	0	0	0.4667
ENSP00000341044	2331	2345	15	0	0	1	0.6
ENSP00000365945	781	795	15	0	0	0	0.4667
ENSP00000358365	143	157	15	0.5333	0	0	0.8
ENSP00000283296	584	598	15	0	0	0	0.4667
ENSP00000316032	1350	1364	15	0	0	1	0.7333
ENSP00000359510	1160	1174	15	0	0	1	0.6667
ENSP00000304846	44	58	15	0	0.0667	0.8667	0.6667
ENSP00000292782	164	178	15	0	0	1	0.2667
ENSP00000347106	726	740	15	0.2667	0	1	0.9333
ENSP00000285238	1056	1070	15	0	0	1	0.2
ENSP00000331933	430	444	15	0	0	0	0.5333
ENSP00000298119	72	86	15	0	0	0	0.4
ENSP00000290759	77	91	15	0	0	0.8	0.5333
ENSP00000378205	861	875	15	1	0	0	0.0667
ENSP00000351631	116	130	15	0	0	0	0.5333
ENSP00000384638	348	362	15	0.5333	0	1	0.3333
ENSP00000296702	777	791	15	0.5333	0	0	0.4667
ENSP00000373522	740	754	15	0	0	1	0.4
ENSP00000305839	684	698	15	1	0	0	0
ENSP00000343140	1197	1211	15	1	0	0	0.1333
ENSP00000331057	358	372	15	1	0.4	0	0
ENSP00000313121	898	912	15	0	0	1	0.5333
ENSP00000364403	2649	2663	15	0	0	0	0.8
ENSP00000256509	255	269	15	0.2	0	0.4	0.3333
ENSP00000370270	220	234	15	0	0	0	0.1333
ENSP00000343442	816	830	15	0	0	0	0.8
ENSP00000333946	19	33	15	0	0	0	0.3333
ENSP00000292823	154	168	15	0	0	1	0.6667
ENSP00000358359	355	369	15	0	0	0	0.6
ENSP00000339381	179	193	15	1	0	0	0.0667
ENSP00000262919	757	771	15	0	0	0	0
ENSP00000365834	1186	1200	15	0	0	0	0.6667
ENSP00000310688	475	489	15	0	0	0	0.2667
ENSP00000359630	335	349	15	0	0	0.5333	0
ENSP00000300061	86	100	15	0	0	1	0.6667
ENSP00000342023	131	145	15	0	0	0	0.5333
ENSP00000364912	3247	3261	15	1	1	0	0
ENSP00000365625	586	600	15	0	0	0	0.6667
ENSP00000352463	631	645	15	1	0	0	0
ENSP00000356142	1548	1562	15	1	0.2667	0	0
ENSP00000343103	612	626	15	0	0	0	0.4667
ENSP00000377612	1008	1022	15	0.8	0	1	0.4
ENSP00000251900	317	331	15	0.3333	0	0	0.4667
ENSP00000377137	25	39	15	1	0.6667	0	0.0667
ENSP00000234739	843	857	15	1	0	0	0.2667
ENSP00000347379	103	117	15	0	1	1	0
ENSP00000367363	315	329	15	0	0	1	0.4667
ENSP00000332032	421	435	15	0	0	1	0.4
ENSP00000380439	476	490	15	0	0	0	0.2667
ENSP00000325018	416	430	15	0.0667	0	1	0.4
ENSP00000313007	70	84	15	0	0	0.9333	0.4667
ENSP00000355237	1391	1405	15	0	0	1	0.4
ENSP00000382697	595	609	15	0.8	0	0	0.5333
ENSP00000264501	3316	3330	15	0	0	0	0.6
ENSP00000332164	24	38	15	0	0.5333	0.4	0.2667
ENSP00000355185	366	380	15	0	0	0	0.1333
ENSP00000284037	1095	1109	15	1	0	0	0.2
ENSP00000358136	605	619	15	0.8667	0	0.4	0
ENSP00000377747	1695	1709	15	1	0.4667	0	0
ENSP00000371398	509	523	15	0.2	0	0	0.8667
ENSP00000335614	729	743	15	1	0	0	0.4
ENSP00000303800	238	252	15	0.4667	0.8667	0	0.0667
ENSP00000336831	197	211	15	0	0	1	0.4667
ENSP00000355580	270	284	15	0	0	0	0.9333
ENSP00000335321	102	116	15	1	0	0	0.0667
ENSP00000381867	936	950	15	1	0	1	0
ENSP00000363189	73	87	15	0	0	1	0.2
ENSP00000337969	296	310	15	0.4667	0	1	0.8
ENSP00000355235	268	282	15	0	0	1	0.4
ENSP00000316948	288	302	15	0	0	1	0.6
ENSP00000349351	631	645	15	0.1333	0	1	1
ENSP00000329426	207	221	15	0	0	0	0.4
ENSP00000340636	710	724	15	0	0	1	0.3333
ENSP00000366284	1245	1259	15	0	0	0	0.4667
ENSP00000339109	935	949	15	0	0	0	0.2667
ENSP00000264276	1108	1122	15	0	0	0.8667	0.3333
ENSP00000347781	146	160	15	0	0	0	0.6667
ENSP00000259455	742	756	15	0	0	0.3333	0.6
ENSP00000386840	694	708	15	0	0	0	0.4667
ENSP00000356224	1149	1163	15	0.4	0	0	0.2
ENSP00000355866	259	273	15	0	0	1	0.4
ENSP00000344057	387	401	15	0	0	0.8667	0.4667
ENSP00000295736	516	530	15	0	0	1	0.4
ENSP00000310453	228	242	15	0.0667	0	0	0.4667
ENSP00000252542	198	212	15	1	0	0	0.3333
ENSP00000367151	388	402	15	0.8667	0.6667	1	0.3333
ENSP00000371225	444	458	15	0.0667	0.4667	0	0.4667
ENSP00000357461	28	42	15	0	0	0.9333	0.6
ENSP00000211998	794	808	15	0.8667	0	1	0.4667
ENSP00000324527	293	307	15	0	0	1	0.6667
ENSP00000281543	513	527	15	0	0	1	0.6
ENSP00000327349	16	30	15	1	0	0	0.4667
ENSP00000321184	368	382	15	0.0667	0	1	0.4667
ENSP00000337203	551	565	15	0	0	0.1333	0.6667
ENSP00000286371	135	149	15	0	0	1	0.6
ENSP00000381666	173	187	15	0	0	0.8667	0.5333
ENSP00000292123	551	565	15	1	0	0	0.2667
ENSP00000221482	408	422	15	1	0.6	0	0
ENSP00000276440	836	850	15	0	0	0	0.6
ENSP00000282753	834	848	15	0	0	0.3333	0.4667
ENSP00000264431	1015	1029	15	1	0	0	0
ENSP00000349238	777	791	15	1	1	0	1
ENSP00000262126	1627	1641	15	0.7333	0	0	0.8
ENSP00000344524	1005	1019	15	0.0667	0	1	0.5333
ENSP00000271657	475	489	15	0	0	0	0.3333
ENSP00000282020	713	727	15	0	0	1	0.4
ENSP00000339867	60	74	15	1	0	0	0.0667
ENSP00000349824	529	543	15	1	0	0	0.1333
ENSP00000357196	251	265	15	0	0	1	0.6
ENSP00000364037	501	515	15	0	0	0	0.8667
ENSP00000239125	40	54	15	1	0.2667	0	0.0667
ENSP00000330753	148	162	15	0	0	0	0.3333
ENSP00000305538	64	78	15	0	0	1	0.6667
ENSP00000366258	134	148	15	0	0	0	0.4
ENSP00000266058	372	386	15	0	0.4667	0.1333	0.4667
ENSP00000280756	16	30	15	1	0	0	0
ENSP00000386759	1599	1613	15	0	0	1	0.6
ENSP00000365191	42	56	15	0	0.6667	0	0.9333
ENSP00000263802	927	941	15	0.9333	0	0	0.1333
ENSP00000261383	2916	2930	15	0	0	1	1
ENSP00000334140	96	110	15	0	0	1	0.3333
ENSP00000386840	846	860	15	0	0	0.4	0.1333
ENSP00000262189	730	744	15	1	0	0	0
ENSP00000351836	454	468	15	1	0	0	0
ENSP00000262186	784	798	15	0	0	1	0.6
ENSP00000240055	31	45	15	1	0	0	0
ENSP00000261839	615	629	15	0	0	1	0.1333
ENSP00000323439	362	376	15	0	0	1	0.8667
ENSP00000299441	500	514	15	0.4667	0	1	0.3333
ENSP00000297183	2242	2256	15	0.2	0	0	0.4667
ENSP00000348583	740	754	15	0.0667	0	0	0.2
ENSP00000299505	852	866	15	1	0	0	0.9333
ENSP00000254322	326	340	15	0	0	0.0667	0.4667
ENSP00000253697	205	219	15	0	0	0	0.6
ENSP00000250373	317	331	15	1	0	0	0
ENSP00000307298	334	348	15	0	0	0	0.2667
ENSP00000366030	371	385	15	0	0	1	0.6667
ENSP00000204549	142	156	15	0.4667	0	0	0.6
ENSP00000278742	389	403	15	0	0	1	0.2
ENSP00000355972	365	379	15	1	0	0	0.1333
ENSP00000369374	725	739	15	1	0.7333	0	0.1333
ENSP00000373933	785	799	15	0	0	0	0.4
ENSP00000328187	63	77	15	0	0	0	0.7333
ENSP00000268206	245	259	15	0	0	0.6667	0.7333
ENSP00000272223	208	222	15	0.0667	0	1	0.4
ENSP00000307342	775	789	15	1	0	0	0.2
ENSP00000365637	591	605	15	1	0	0	0.4667
ENSP00000348573	1019	1033	15	0.1333	0	0	0.4
ENSP00000358363	1122	1136	15	0.0667	0	0	0.4
ENSP00000258349	920	934	15	1	0	0	0
ENSP00000296595	224	238	15	0	0	1	0.8667
ENSP00000354558	2162	2176	15	0	0	0	0.4
ENSP00000316842	30	44	15	1	1	0	0.9333
ENSP00000264501	3246	3260	15	0	0	0	0.5333
ENSP00000322915	1365	1379	15	0	0	1	0.6
ENSP00000276204	314	328	15	0.7333	0	0	0.6667
ENSP00000369719	1961	1975	15	0	0	0	0.8
ENSP00000361731	6	20	15	0	0	0	0.4
ENSP00000380647	191	205	15	0	0	1	0.4
ENSP00000346886	188	202	15	0	0	1	0.6
ENSP00000261180	318	332	15	0	0	1	0.4667
ENSP00000251849	495	509	15	0	0	1	0.1333
ENSP00000377823	34	48	15	0.1333	0	0	0
ENSP00000283474	32	46	15	0	0.2667	0	0.8667
ENSP00000262442	3853	3867	15	0	0	1	0.6
ENSP00000233242	968	982	15	0	0	1	0.1333
ENSP00000379029	54	68	15	0	0	0.2667	0.5333
ENSP00000325161	239	253	15	0	0	1	0.2
ENSP00000296452	1907	1921	15	0.4667	0	0	0
ENSP00000258654	16	30	15	0.8	0.6	0	0.5333
ENSP00000367345	130	144	15	0.2667	0	0.3333	0.4667
ENSP00000384197	281	295	15	0.6667	0	1	0.4667
ENSP00000360922	61	75	15	0.2	0.9333	0	0.3333
ENSP00000370864	22	36	15	1	0.8667	0	0
ENSP00000322356	333	347	15	0.2667	0	1	0.7333
ENSP00000266482	679	693	15	0	0	1	0.4667
ENSP00000320869	270	284	15	0.2	0	0	0.7333
ENSP00000327104	2	16	15	1	0.0667	0	0
ENSP00000230122	608	622	15	0.9333	0	0	1
ENSP00000269439	221	235	15	0	0	0	0.4
ENSP00000272433	195	209	15	0	0	1	0.5333
ENSP00000355361	91	105	15	0	0	1	0.8667
ENSP00000305355	289	303	15	0.8667	0	0	0.5333
ENSP00000308226	227	241	15	0.1333	0	1	0
ENSP00000279593	315	329	15	0	0	0	0.3333
ENSP00000376458	1	15	15	0	0	0	0.5333
ENSP00000371475	972	986	15	1	0	0	0
ENSP00000348535	233	247	15	0	0.2	1	0.7333
ENSP00000285094	897	911	15	0	0	0	1
ENSP00000371275	101	115	15	0.2667	0	1	0.4
ENSP00000221363	850	864	15	0	0.3333	1	0.6
ENSP00000322697	364	378	15	0	0	0.6667	0.6
ENSP00000353401	397	411	15	0.4	0	0	0.5333
ENSP00000378210	9	23	15	0.6667	0	0	0.3333
ENSP00000273179	136	150	15	0	0	1	0.6
ENSP00000283269	124	138	15	0.0667	0	0	0.3333
ENSP00000358133	275	289	15	0	0	1	0.4
ENSP00000374444	1415	1429	15	0	0	0	0.6
ENSP00000304350	1295	1309	15	0	0	1	0.5333
ENSP00000325527	463	477	15	0	0	0	0.3333
ENSP00000368931	149	163	15	0.4667	0	0	1
ENSP00000358400	3870	3884	15	0	0	0	0.5333
ENSP00000358022	272	286	15	0	0	1	0.6
ENSP00000358022	284	298	15	0	0	1	0.8
ENSP00000348573	1248	1262	15	0	0	0	1
ENSP00000339276	610	624	15	0	0	0	0.2667
ENSP00000331705	951	965	15	0.4	0	1	0.4667
ENSP00000349508	1156	1170	15	0	0	0.6	0.6667
ENSP00000295206	217	231	15	1	0.6667	0	0.0667
ENSP00000253699	172	186	15	0	0	1	0.3333
ENSP00000350267	3	17	15	1	0	0	0.1333
ENSP00000321347	639	653	15	0	0	0	0.1333
ENSP00000377370	239	253	15	0	0	1	0.4667
ENSP00000359337	114	128	15	0	0	1	0.4
ENSP00000354794	268	282	15	0.0667	0	0	0.4667
ENSP00000323720	269	283	15	0	0	0	0.8
ENSP00000258180	382	396	15	0	0	0	0.6
ENSP00000378079	884	898	15	0.1333	0	0	0.2
ENSP00000262442	1607	1621	15	0	0.7333	1	0.3333
ENSP00000343818	145	159	15	0	0	0	1
ENSP00000252032	666	680	15	0	0	0	0.8667
ENSP00000352071	209	223	15	0	0.7333	1	0.0667
ENSP00000346167	1627	1641	15	0.5333	0.8	0	0.4667
ENSP00000353109	449	463	15	0	0	0	0.9333
ENSP00000374373	1434	1448	15	0.4	0	1	0.6667
ENSP00000271332	177	191	15	1	0	0.4	0
ENSP00000288602	682	696	15	0	0	1	0.8
ENSP00000383108	1242	1256	15	0	0	0.6	0.7333
ENSP00000278070	166	180	15	1	0	0	0.2667
ENSP00000327080	613	627	15	0.5333	0	0	0.0667
ENSP00000357564	24	38	15	0	0	1	0.5333
ENSP00000306335	275	289	15	0.6	0	0	0.4
ENSP00000324804	125	139	15	0	0	0	0.4667
ENSP00000289416	418	432	15	0.0667	0	1	0.2667
ENSP00000378648	446	460	15	0	0	0	0.2667
ENSP00000364261	24	38	15	1	1	0	0.9333
ENSP00000263802	304	318	15	0	0.7333	0	0.2667
ENSP00000355890	239	253	15	0.1333	0	1	0.6
ENSP00000331242	422	436	15	0.5333	0	0	0
ENSP00000374444	826	840	15	0	0	0	0.1333
ENSP00000350649	267	281	15	0	0.7333	0	0.4
ENSP00000362900	28	42	15	0	0	1	0.6
ENSP00000349052	52	66	15	0	0	1	0.8667
ENSP00000325785	1099	1113	15	0	0	1	0.7333
ENSP00000350676	259	273	15	0	0	0.2667	0.4
ENSP00000386228	804	818	15	1	0	0	0.1333
ENSP00000349802	823	837	15	1	0.6667	0.2	0
ENSP00000366843	697	711	15	1	0	0	0.1333
ENSP00000365529	740	754	15	0.9333	0	0	0.3333
ENSP00000373933	1212	1226	15	1	0	0	0
ENSP00000355541	1247	1261	15	0	0	0	0.9333
ENSP00000263370	390	404	15	0	0	0	0.8667
ENSP00000367346	93	107	15	0	0	0.9333	0.5333
ENSP00000269856	228	242	15	0.4667	0	0	0.4667
ENSP00000346453	731	745	15	0	0	0	0.5333
ENSP00000386660	842	856	15	0.5333	0.2667	0	0.2667
ENSP00000274457	371	385	15	0	0.3333	0	0.4
ENSP00000296577	177	191	15	0	0	1	0
ENSP00000351587	38	52	15	0	0	1	1
ENSP00000323737	284	298	15	1	0	0	0.6667
ENSP00000375815	213	227	15	1	0	0	0.6667
ENSP00000351255	627	641	15	0	0	0.0667	0.2667
ENSP00000368933	218	232	15	0	0	1	0.4
ENSP00000264431	710	724	15	0	0	0.7333	0.8667
ENSP00000379773	516	530	15	0	0	0	0.4
ENSP00000330633	319	333	15	0	0	0.2	0.7333
ENSP00000288745	231	245	15	0	0	0.2	0
ENSP00000377793	193	207	15	0	0	1	0.2667
ENSP00000311332	778	792	15	0	0	0	0.0667
ENSP00000257430	779	793	15	1	0	0	0.2667
ENSP00000331727	555	569	15	0	0	1	1
ENSP00000221283	301	315	15	0	0	1	0.8
ENSP00000282388	274	288	15	0.9333	0.4667	0	0
ENSP00000274000	116	130	15	0.7333	0.8	0	1
ENSP00000307208	708	722	15	0	0	0	0.2
ENSP00000263525	368	382	15	0	0	1	0.3333
ENSP00000376781	802	816	15	0	0	0	0.5333
ENSP00000200181	624	638	15	0	0	0.8667	0.6
ENSP00000342390	65	79	15	0.1333	0	1	0.4
ENSP00000378306	13	27	15	1	0.6	0	0.2667
ENSP00000378044	1824	1838	15	1	0	0	0
ENSP00000268603	325	339	15	0	0	1	0.4667
ENSP00000365016	528	542	15	1	0.3333	0	0.3333
ENSP00000330659	473	487	15	0	0	0	0.6667
ENSP00000261483	344	358	15	0	0	1	0.3333
ENSP00000355205	604	618	15	0	0	1	0.6667
ENSP00000364586	1942	1956	15	1	0	0	0.2667
ENSP00000268616	70	84	15	1	0	0	0.3333
ENSP00000377684	367	381	15	0	0	1	0.5333
ENSP00000258886	80	94	15	0	0	1	0.3333
ENSP00000338141	71	85	15	0	0	1	0.8667
ENSP00000253458	906	920	15	1	0	0	0
ENSP00000268138	1719	1733	15	0.8667	0.1333	0	0.4
ENSP00000352821	468	482	15	0.8667	0	0	0.4
ENSP00000338624	321	335	15	0	0	0.1333	0.3333
ENSP00000265077	3284	3298	15	0	0	0.7333	0.6
ENSP00000339276	961	975	15	0	0.5333	0	0.7333
ENSP00000354791	150	164	15	1	0.7333	0	0
ENSP00000348349	544	558	15	0	0	1	0.6667
ENSP00000372265	513	527	15	0	0	1	0.5333
ENSP00000362122	111	125	15	0	0	1	0.8
ENSP00000271308	19	33	15	0	0	1	0.8
ENSP00000379188	554	568	15	0	0	0	0.5333
ENSP00000315949	14	28	15	0	0.6	0	0.6667
ENSP00000373282	401	415	15	0.9333	0	0	0.5333
ENSP00000371859	314	328	15	0.0667	0.4	0	1
ENSP00000207549	982	996	15	0	0	1	0.4667
ENSP00000228468	504	518	15	0	0	0	0.6667
ENSP00000369099	127	141	15	0	0	1	0.2
ENSP00000295833	68	82	15	0	0	1	0.3333
ENSP00000311684	2285	2299	15	1	0	0	0
ENSP00000312435	843	857	15	1	0	1	0
ENSP00000303584	94	108	15	0	0	1	0.8
ENSP00000351591	120	134	15	0	0	1	0.7333
ENSP00000276914	95	109	15	0	0	1	0.3333
ENSP00000287097	241	255	15	0	0	0	0.4667
ENSP00000331902	262	276	15	1	1	0	0
ENSP00000219638	38	52	15	1	0	0	0.4
ENSP00000307208	200	214	15	1	0.2667	0	0
ENSP00000258341	248	262	15	0	0	1	0.4
ENSP00000340913	493	507	15	0	0	0.7333	1
ENSP00000354586	1203	1217	15	1	0	0	0
ENSP00000334170	460	474	15	1	0	0	0.4
ENSP00000251864	1106	1120	15	0	0	0	0.6
ENSP00000378857	637	651	15	0	0	0	0.3333
ENSP00000349344	478	492	15	0	0	1	0.6
ENSP00000298910	1864	1878	15	0	0	0	0.2
ENSP00000263182	105	119	15	0	0	0	0.2667
ENSP00000286621	206	220	15	0	0	1	0.6
ENSP00000344831	190	204	15	0	0	1	0.4
ENSP00000353564	350	364	15	0.0667	0	0	0.6
ENSP00000352904	225	239	15	1	0	0	0.2
ENSP00000362103	368	382	15	0.2667	0	1	0.4667
ENSP00000321999	173	187	15	0	0	0.1333	0.8
ENSP00000340688	674	688	15	0	0	1	0.6667
ENSP00000262992	565	579	15	0.3333	0	0	0.4
ENSP00000361882	312	326	15	0	0	0	0.7333
ENSP00000003100	88	102	15	0	0	1	0.7333
ENSP00000383911	307	321	15	0.0667	0	1	0.6
ENSP00000282516	1424	1438	15	0	0	0	0.7333
ENSP00000364912	1090	1104	15	1	0	0	0.4
ENSP00000220592	190	204	15	0	0	1	0.4
ENSP00000354526	43	57	15	0.6	0	0	0.8
ENSP00000330658	475	489	15	0	0	0	0.0667
ENSP00000310661	11	25	15	0	0	0	0.4
ENSP00000337854	364	378	15	0	0.6	0	0.4667
ENSP00000225388	338	352	15	0.4667	0	0	0.2667
ENSP00000384830	445	459	15	1	1	0	0
ENSP00000356473	1604	1618	15	0	0	1	0.6667
ENSP00000359428	610	624	15	1	1	0	0.8667
ENSP00000377416	274	288	15	0	0	0	0.6
ENSP00000351250	267	281	15	0	0	0.6	0.2
ENSP00000298834	437	451	15	1	0.3333	0	0.0667
ENSP00000318557	776	790	15	0	0	0	0.3333
ENSP00000228887	117	131	15	0	0	1	0.7333
ENSP00000384948	183	197	15	0	0	0	0.7333
ENSP00000380079	381	395	15	0.4	0	0.4	0.4
ENSP00000261396	651	665	15	0	0	1	0.6667
ENSP00000368880	238	252	15	1	0	0.5333	0.2667
ENSP00000316054	552	566	15	1	0.8667	1	0
ENSP00000350283	863	877	15	0.3333	0	1	0.0667
ENSP00000376534	1366	1380	15	0	0	0	0.4
ENSP00000188403	172	186	15	0	0	1	0.6
ENSP00000339245	360	374	15	0	0	1	0.4667
ENSP00000309689	504	518	15	1	0.5333	0	0.2667
ENSP00000265165	261	275	15	1	0.0667	0	0
ENSP00000233154	282	296	15	0	0	0.8	0.4667
ENSP00000379146	50	64	15	1	1	0	0.8
ENSP00000287152	771	785	15	1	0	0	0
ENSP00000249330	106	120	15	1	0.8667	0	0.9333
ENSP00000319279	776	790	15	0	0.4	0	0.2667
ENSP00000366513	229	243	15	0	0	1	0.6667
ENSP00000374226	23	37	15	1	0.6	0	0.2
ENSP00000377375	696	710	15	0.5333	0.8667	0	0.2667
ENSP00000368628	494	508	15	0	0	1	0.6667
ENSP00000307387	227	241	15	0	0	1	0.2
ENSP00000363822	36	50	15	1	0.4667	1	0
ENSP00000363709	272	286	15	0	0	0.8	0.7333
ENSP00000359603	929	943	15	1	0	0	0
ENSP00000356331	165	179	15	0.6	0	0	0.4667
ENSP00000342118	148	162	15	0	0	1	0.4
ENSP00000352536	267	281	15	1	0.7333	0	0
ENSP00000338487	9	23	15	0	0	0	0.6667
ENSP00000355237	1681	1695	15	1	0.9333	0	0
ENSP00000323246	388	402	15	0	0	0	0.7333
ENSP00000251472	1012	1026	15	0.6	0	1	0.2667
ENSP00000363503	207	221	15	0	0	0	0
ENSP00000368017	1574	1588	15	0	0	0	0.8
ENSP00000297777	287	301	15	1	0	0	0.1333
ENSP00000272342	206	220	15	0.2667	0	0	0.6667
ENSP00000238607	127	141	15	0.2	0.7333	0.2667	0.2667
ENSP00000357883	109	123	15	0	0	0	0.6667
ENSP00000265986	747	761	15	0	0	1	0.4
ENSP00000262965	569	583	15	0.6667	0	1	0.7333
ENSP00000367151	870	884	15	1	0	0	0.3333
ENSP00000327821	917	931	15	0	0	0	0.4667
ENSP00000326050	396	410	15	0.8	0	0	1
ENSP00000327539	366	380	15	0	0	0	0.4667
ENSP00000378350	300	314	15	0	0	0	0.7333
ENSP00000288235	72	86	15	0	0	1	0.4
ENSP00000320917	671	685	15	0.8	0	0	0.6
ENSP00000373696	1128	1142	15	0.2667	0	0	0.6667
ENSP00000360054	346	360	15	1	0	0	0.6
ENSP00000309741	161	175	15	0	0.3333	1	0.4667
ENSP00000377375	41	55	15	0.4	0	0	0.2667
ENSP00000246801	425	439	15	0.6	0	0	0.3333
ENSP00000374306	810	824	15	0	0	0	0.3333
ENSP00000374409	1027	1041	15	1	0	0	0.2667
ENSP00000265333	144	158	15	0	0	1	0.5333
ENSP00000369862	668	682	15	0	0	1	0.6667
ENSP00000282957	28	42	15	0	0	1	0.6
ENSP00000380094	415	429	15	0.8667	0	0	0
ENSP00000292123	776	790	15	1	0	0	0
ENSP00000263528	575	589	15	0	0	1	0.8667
ENSP00000349824	182	196	15	1	0.6667	0	0.2
ENSP00000159060	418	432	15	0	0	1	0.4667
ENSP00000364912	2247	2261	15	1	0	0	0
ENSP00000263372	56	70	15	0	0	0	0.6667
ENSP00000357244	447	461	15	0	0	1	0.6
ENSP00000324857	514	528	15	0	0	1	0.2667
ENSP00000358293	624	638	15	0.2667	0.5333	0	0.7333
ENSP00000290552	311	325	15	0.9333	0.1333	0	0
ENSP00000261517	676	690	15	0	0	0	0.6
ENSP00000359160	101	115	15	0.2	0	0	0.1333
ENSP00000332032	2072	2086	15	0.2	0	1	0.4
ENSP00000341782	304	318	15	0	0	0.3333	0.8667
ENSP00000374444	1136	1150	15	0	0	0	0.6667
ENSP00000352572	1916	1930	15	0	0	0	0.8667
ENSP00000367263	4862	4876	15	0.4667	0	0	0.2
ENSP00000376304	145	159	15	0	0.3333	0	0.6667
ENSP00000231188	45	59	15	0	0	0	0.2
ENSP00000359489	688	702	15	1	0	1	0
ENSP00000378803	85	99	15	0	0	1	0.6
ENSP00000303366	74	88	15	0.0667	0	1	0.4667
ENSP00000367151	1143	1157	15	0.8	0	0	0.5333
ENSP00000351728	602	616	15	0	0	0	0.8
ENSP00000369607	1437	1451	15	0.2667	0	0	0.5333
ENSP00000358307	14	28	15	0	0.2667	0	0.5333
ENSP00000359837	97	111	15	0.9333	0	0	0.6667
ENSP00000349439	120	134	15	0	0	1	0.7333
ENSP00000267339	141	155	15	0	0	1	0.6
ENSP00000354742	351	365	15	0	0	0	0.9333
ENSP00000308546	50	64	15	1	1	0	0.0667
ENSP00000337926	241	255	15	0	0	0	0.4
ENSP00000354463	924	938	15	0.8	0.5333	0	0.4667
ENSP00000371502	392	406	15	0.9333	0	0	0.2
ENSP00000369257	1262	1276	15	0	0	0	0.8
ENSP00000344030	231	245	15	0.4	0	1	0.5333
ENSP00000295901	252	266	15	0	0	0.8667	0.8
ENSP00000366628	311	325	15	1	0	0	0
ENSP00000317053	295	309	15	1	0	0	0.2
ENSP00000287322	258	272	15	1	0.6	0	0.2
ENSP00000377872	175	189	15	0	0	0	0.3333
ENSP00000370323	1230	1244	15	1	0	0	0
ENSP00000361576	2	16	15	0.2	0.7333	0	0
ENSP00000164640	3	17	15	0	0	0	0.7333
ENSP00000360373	797	811	15	0	0	1	0.2667
ENSP00000329956	1196	1210	15	0	0	1	0.9333
ENSP00000256646	2431	2445	15	1	0.9333	0.9333	0
ENSP00000355541	1098	1112	15	0	0	0	0.7333
ENSP00000262873	1773	1787	15	0.8667	0.0667	1	1
ENSP00000304350	1142	1156	15	0	0	0	0.5333
ENSP00000385382	230	244	15	0	0	1	0.4
ENSP00000369607	2782	2796	15	0	0	0	0.7333
ENSP00000262442	3945	3959	15	0	0.5333	1	0.8
ENSP00000257663	85	99	15	0	0.9333	0	1
ENSP00000373752	6	20	15	0	0	0	0.4
ENSP00000310688	214	228	15	0	0	1	0.8667
ENSP00000319690	201	215	15	0.8667	0	0	1
ENSP00000295901	165	179	15	0	0	1	0.3333
ENSP00000340466	94	108	15	0	0	0	0.4
ENSP00000365604	76	90	15	0.8667	0	0	0.1333
ENSP00000378044	1549	1563	15	0.4	0.3333	0	0.9333
ENSP00000188790	41	55	15	0	0	0	0.6667
ENSP00000223127	500	514	15	0	0	0	0.4
ENSP00000337854	97	111	15	0	0	1	0.7333
ENSP00000268314	628	642	15	0	0	0	0.2
ENSP00000367151	516	530	15	0	0	1	0.6
ENSP00000288199	39	53	15	0.6667	0	0	0.0667
ENSP00000306157	97	111	15	0	0	0	0.6667
ENSP00000323967	298	312	15	1	1	0	1
ENSP00000370265	273	287	15	0	0	1	0.7333
ENSP00000268035	192	206	15	0	0	1	0.2667
ENSP00000355343	356	370	15	0.6	0.1333	0	0.8
ENSP00000310590	523	537	15	1	0	0	0.1333
ENSP00000307298	514	528	15	0	0	1	0.7333
ENSP00000339299	2510	2524	15	1	0	0	0.0667
ENSP00000332032	1233	1247	15	0	0	1	0.3333
ENSP00000320147	466	480	15	0	0	0	0.6667
ENSP00000380888	1302	1316	15	0	0	0	0.4
ENSP00000346167	1580	1594	15	0.8667	0.3333	0	0.4
ENSP00000296526	555	569	15	0	0.8	1	0.7333
ENSP00000366288	664	678	15	0	0	0	0.3333
ENSP00000328998	274	288	15	0.4667	0	1	1
ENSP00000265109	348	362	15	0.1333	0.4667	0	0.9333
ENSP00000249601	200	214	15	0	0	1	0.2667
ENSP00000364449	523	537	15	1	0.4667	0	0.4
ENSP00000348031	1238	1252	15	1	0	0	0
ENSP00000338703	122	136	15	0	0	1	0.3333
ENSP00000002596	43	57	15	0.4	0	0.2	0.0667
ENSP00000374444	73	87	15	0	0.6667	0	0.7333
ENSP00000376528	617	631	15	0	0	1	0.9333
ENSP00000285141	281	295	15	0	0	1	0.3333
ENSP00000385216	698	712	15	1	0	0.7333	0.3333
ENSP00000362776	716	730	15	1	0	0.4	0
ENSP00000285900	682	696	15	0	0	1	0.6667
ENSP00000265165	38	52	15	1	0	1	0.4
ENSP00000337653	290	304	15	0	0	0	0.6
ENSP00000310657	424	438	15	0	0	1	0.1333
ENSP00000359319	72	86	15	0.2667	0	1	0.2
ENSP00000349096	249	263	15	0	0	1	0.4667
ENSP00000381305	179	193	15	0.9333	0	0	0.2667
ENSP00000343140	704	718	15	0.9333	0	0	0.2667
ENSP00000349508	1838	1852	15	0.3333	0	1	0.3333
ENSP00000368278	236	250	15	0	0	0.0667	0.0667
ENSP00000362273	55	69	15	1	0	1	0.1333
ENSP00000263563	635	649	15	0	0	0	0.8667
ENSP00000348965	3666	3680	15	0	0	1	0.4
ENSP00000256194	586	600	15	0.6	0	1	0.3333
ENSP00000371936	805	819	15	0	0	1	0.0667
ENSP00000380763	730	744	15	1	0	0	0.0667
ENSP00000336522	895	909	15	0	0.4667	1	0.1333
ENSP00000298406	71	85	15	1	0	0	0.4
ENSP00000250160	135	149	15	0	0	1	0.2
ENSP00000302139	623	637	15	1	0	0	0.0667
ENSP00000384892	688	702	15	0	0	1	0.5333
ENSP00000258780	81	95	15	0.0667	0	1	0.2667
ENSP00000365016	1047	1061	15	1	0	0	0.1333
ENSP00000370744	1348	1362	15	0	0	0.3333	0.5333
ENSP00000297438	204	218	15	0.2	0.8667	0	0.0667
ENSP00000261789	378	392	15	0	0	1	0.6
ENSP00000376631	354	368	15	0.5333	0	0	0
ENSP00000380711	178	192	15	0.2667	0	0	0.6
ENSP00000264501	4568	4582	15	0	0	1	0.8667
ENSP00000250173	284	298	15	0.9333	0.2	0	0.2667
ENSP00000162749	75	89	15	0	0	0.8667	0.1333
ENSP00000359001	590	604	15	0.4	0	0	0.4667
ENSP00000368166	73	87	15	0	0	0.7333	0.6
ENSP00000365175	1179	1193	15	1	0.6	0	0
ENSP00000349877	1158	1172	15	0	0	0	0.6
ENSP00000381823	1016	1030	15	0.1333	0	1	0
ENSP00000370259	40	54	15	0	0	0	0.4667
ENSP00000302665	24	38	15	0	0	0	0.6667
ENSP00000265614	58	72	15	0	0	0	0.6
ENSP00000355910	4065	4079	15	0.0667	0	0	0.5333
ENSP00000358271	349	363	15	0	0	0	0.2
ENSP00000355910	1306	1320	15	0.4667	0	1	0.4
ENSP00000363140	662	676	15	0	0	1	0.4
ENSP00000265113	104	118	15	0	0	1	0.4667
ENSP00000356105	92	106	15	0	0	0	0.7333
ENSP00000342699	240	254	15	1	0	0	0.3333
ENSP00000295101	132	146	15	0	0	1	0.4667
ENSP00000363288	339	353	15	0	0	1	0.6
ENSP00000241274	627	641	15	0.6	0	0	0.0667
ENSP00000302543	117	131	15	0.6667	0	0	0.4667
ENSP00000378401	273	287	15	0	0	1	0.2667
ENSP00000258080	87	101	15	0.8667	0	0	0.2
ENSP00000351250	410	424	15	0	0	0	0.5333
ENSP00000336417	71	85	15	0.2	0	1	0.7333
ENSP00000355173	4	18	15	1	0	0	0
ENSP00000338807	641	655	15	0.2	0	0	0.4667
ENSP00000379386	15	29	15	0	0	0.5333	0.4667
ENSP00000321108	191	205	15	0.1333	0	0.6	0
ENSP00000258960	69	83	15	1	0	0	0.0667
ENSP00000333664	207	221	15	0	0.6667	1	0.6667
ENSP00000385056	48	62	15	0	0	0	0.7333
ENSP00000264926	406	420	15	1	0	0	0
ENSP00000328992	185	199	15	1	0.8667	0	0.2667
ENSP00000355968	466	480	15	0.0667	0	0	0.5333
ENSP00000385216	1385	1399	15	0	0.5333	0	1
ENSP00000228862	373	387	15	0.6667	0	0	0.4
ENSP00000378044	1114	1128	15	0	0	0	0.6
ENSP00000376806	422	436	15	0	0	1	1
ENSP00000384527	1111	1125	15	0	0	0	0.0667
ENSP00000365711	561	575	15	0	0	0	0
ENSP00000348415	58	72	15	0.9333	0	0	0.8
ENSP00000260363	373	387	15	0.1333	0	1	0.3333
ENSP00000349824	134	148	15	0.4	0	0	0.2
ENSP00000308369	199	213	15	1	0	0	0
ENSP00000224756	210	224	15	0.4	0	0	0.4
ENSP00000285873	897	911	15	0	0	0	0.6
ENSP00000294740	187	201	15	1	0.4	0	0.2667
ENSP00000358719	504	518	15	0	0	1	0.8
ENSP00000284268	141	155	15	0	0	1	0.8
ENSP00000362656	449	463	15	0.2	0	0	0.8667
ENSP00000352927	1010	1024	15	0.3333	0	0	0.1333
ENSP00000379258	457	471	15	1	0	0	0.2667
ENSP00000281631	169	183	15	0	0.4	0	0.3333
ENSP00000333946	407	421	15	0.2	0	1	0.4
ENSP00000383444	203	217	15	0	0	0	0.7333
ENSP00000350649	222	236	15	0	0	1	0.4667
ENSP00000339299	1000	1014	15	0	0	0.4667	0.8667
ENSP00000366084	1186	1200	15	0	0	1	0.8
ENSP00000318351	331	345	15	0	0	1	0.5333
ENSP00000298694	1365	1379	15	0	0	0	0.8667
ENSP00000274487	1127	1141	15	0	0	1	0
ENSP00000350719	4486	4500	15	0	0	0	0.6667
ENSP00000385591	537	551	15	0	0	0	0.7333
ENSP00000352927	1294	1308	15	0.4667	0	0	0.4
ENSP00000334040	829	843	15	1	0	0	0
ENSP00000355910	382	396	15	0	0	0	0.6
ENSP00000355609	139	153	15	1	0	0	0
ENSP00000312535	349	363	15	0.3333	0	1	0.5333
ENSP00000275732	6	20	15	0.2667	0.4	0	0.4667
ENSP00000365589	851	865	15	1	0	0	0
ENSP00000347106	609	623	15	1	0	0.2	0.3333
ENSP00000281142	380	394	15	0	0	0	0.6667
ENSP00000287239	1542	1556	15	1	0	0	0.6667
ENSP00000368544	455	469	15	0	0	0.3333	0.3333
ENSP00000309871	41	55	15	0	0	0	0.5333
ENSP00000261729	634	648	15	0	0	1	0.6
ENSP00000341044	2442	2456	15	0	0	0	0.7333
ENSP00000332455	18	32	15	1	0	1	0.6
ENSP00000195419	1023	1037	15	0	0	0.3333	0.4
ENSP00000342621	410	424	15	0	0	0	0.8
ENSP00000307387	174	188	15	0	0	1	0.2
ENSP00000349486	1133	1147	15	0.4667	0.3333	1	0.3333
ENSP00000263370	581	595	15	0	0	1	0.6
ENSP00000369681	90	104	15	0	0	1	0.4667
ENSP00000384136	255	269	15	0	0	1	0.4667
ENSP00000376460	356	370	15	0	0	0	0.8
ENSP00000349508	412	426	15	0.2	0	0.3333	0.2667
ENSP00000337724	302	316	15	1	0.6	0	0.4
ENSP00000276009	288	302	15	0	0	1	1
ENSP00000221419	322	336	15	1	1	0	0
ENSP00000287437	164	178	15	0.2667	0	1	0.3333
ENSP00000299927	502	516	15	0	0.2	0	0.4667
ENSP00000311402	1126	1140	15	0	0.1333	1	0.6
ENSP00000303928	748	762	15	0	0	0	0.4
ENSP00000327137	111	125	15	0	0	1	0.6667
ENSP00000257770	402	416	15	0	0	1	0.6667
ENSP00000339381	595	609	15	0.8667	0	0	0.4667
ENSP00000318313	103	117	15	0	0	1	0.4667
ENSP00000333363	3081	3095	15	0	0	1	0.6
ENSP00000252087	726	740	15	0.9333	0.6667	0	0.0667
ENSP00000362567	611	625	15	0.4667	0	0	0.3333
ENSP00000278823	631	645	15	1	0.1333	0	0.4
ENSP00000263062	128	142	15	0	0	1	0.5333
ENSP00000318373	235	249	15	0	0.9333	0	0
ENSP00000377040	472	486	15	0	0	0.2667	0.6
ENSP00000263812	468	482	15	0	0	1	0.7333
ENSP00000280772	1665	1679	15	0	0.6667	0	0.0667
ENSP00000349629	883	897	15	0	0	0	1
ENSP00000366522	308	322	15	0.8667	0.8667	0	0
ENSP00000225538	33	47	15	0	0	1	1
ENSP00000288490	455	469	15	0	0	1	0.4667
ENSP00000313007	179	193	15	0	0	0.0667	0.8
ENSP00000378033	70	84	15	0.5333	0	0	0
ENSP00000357177	1353	1367	15	1	0	0	0.5333
ENSP00000365529	434	448	15	0	0	1	0.7333
ENSP00000363003	460	474	15	0	0.4667	0	0.0667
ENSP00000342481	321	335	15	0	0.0667	1	0.9333
ENSP00000362563	193	207	15	1	0	0	0
ENSP00000339299	2569	2583	15	0.0667	0	0	0.7333
ENSP00000363014	341	355	15	1	0	0	0.2
ENSP00000361021	193	207	15	0	0	1	0.6667
ENSP00000324701	28	42	15	0	0	0	1
ENSP00000262126	642	656	15	1	0.8	0	0.4
ENSP00000351908	1154	1168	15	0	0	0	1
ENSP00000302647	1171	1185	15	0	0	0	0.8
ENSP00000265460	825	839	15	0.0667	0.4	0	0.2
ENSP00000247087	529	543	15	0.2667	0	0	0.6
ENSP00000286452	241	255	15	0.2	0	1	0.4667
ENSP00000264499	79	93	15	0	0	0	0.8
ENSP00000333905	115	129	15	0.5333	0	1	0.1333
ENSP00000262873	827	841	15	0	0	1	0.4667
ENSP00000295082	51	65	15	0	0	1	0.6667
ENSP00000334836	453	467	15	1	0	0	0.0667
ENSP00000354080	629	643	15	0	0	0.5333	0.1333
ENSP00000354718	1389	1403	15	0.3333	0	0	0.3333
ENSP00000369614	752	766	15	0.8	0	0	0.2
ENSP00000355987	692	706	15	0	0	1	0.7333
ENSP00000384527	821	835	15	0	0	0	0.2667
ENSP00000276204	1531	1545	15	0	0	0	0.7333
ENSP00000363149	87	101	15	0.9333	0.3333	0	0
ENSP00000315182	452	466	15	1	1	0	0
ENSP00000355541	1929	1943	15	0	0	1	0.6667
ENSP00000307078	728	742	15	0.8667	0	0	0.8667
ENSP00000330393	501	515	15	0	0	0	0.7333
ENSP00000370787	102	116	15	0	0.1333	0	0.7333
ENSP00000276201	419	433	15	1	0.6	0	0.6667
ENSP00000356696	107	121	15	0.4	0	0	0.7333
ENSP00000359603	605	619	15	1	0	1	0
ENSP00000265077	783	797	15	0.0667	0	0	0.7333
ENSP00000361650	4	18	15	0	0	0.9333	0.4667
ENSP00000353508	936	950	15	0.9333	0	1	0.4
ENSP00000300659	165	179	15	0.2	1	0	0
ENSP00000264436	528	542	15	1	0	0	0.2667
ENSP00000233969	470	484	15	0	0	1	0.8667
ENSP00000343001	650	664	15	0	0	1	0.8
ENSP00000348573	2391	2405	15	0.0667	0	0	1
ENSP00000350663	280	294	15	1	0.0667	1	0
ENSP00000362479	1515	1529	15	0	0	1	0.8
ENSP00000358659	894	908	15	0	0	0	0.2
ENSP00000259021	192	206	15	0.8667	0	1	0.2
ENSP00000284509	280	294	15	0	1	1	0.9333
ENSP00000333537	42	56	15	0.5333	0	0	0.3333
ENSP00000234142	1063	1077	15	0	0	0	0.6
ENSP00000331902	1592	1606	15	0	0	1	0.5333
ENSP00000301740	2280	2294	15	1	0	0	0.0667
ENSP00000290846	142	156	15	0	0	1	0.2
ENSP00000356159	645	659	15	0.4	0	0	0.6667
ENSP00000348769	325	339	15	0	0	0.6	0.3333
ENSP00000358200	12	26	15	0	0	0.7333	0.5333
ENSP00000293190	132	146	15	0	0	1	0.3333
ENSP00000226319	114	128	15	0	0	1	0.2667
ENSP00000301727	479	493	15	0	0	0.6667	0.5333
ENSP00000353508	1467	1481	15	1	0	1	0.6667
ENSP00000355583	904	918	15	0.8667	0.4667	0	0.3333
ENSP00000300101	516	530	15	0	0	1	0.7333
ENSP00000264649	720	734	15	0	0	1	0.8
ENSP00000304408	1334	1348	15	0	0	1	0.2667
ENSP00000247087	1418	1432	15	0.5333	0.4	0	0.1333
ENSP00000296288	473	487	15	1	0	0	0.2
ENSP00000295321	627	641	15	0	0	0.4	0.8
ENSP00000356155	295	309	15	1	0	0	0.1333
ENSP00000297135	439	453	15	0	0	0	0.4
ENSP00000371085	260	274	15	1	0	0	0
ENSP00000382239	502	516	15	0.7333	0	0	0
ENSP00000264501	4704	4718	15	0	0	1	0.6
ENSP00000226207	1009	1023	15	0.8	0	0	0.6667
ENSP00000328989	182	196	15	0.9333	0	0	0.6667
ENSP00000310658	524	538	15	0.0667	0	0	0.6667
ENSP00000299613	586	600	15	0.0667	0.5333	0	1
ENSP00000379198	822	836	15	1	0	0	0
ENSP00000338788	184	198	15	0	0	0	0.7333
ENSP00000332744	372	386	15	0.6	0	0	0
ENSP00000287169	530	544	15	1	0	0	0.4667
ENSP00000307525	152	166	15	0	0	1	0.8
ENSP00000345144	44	58	15	0	0	0	0.5333
ENSP00000327968	263	277	15	0	0	0.8667	0.4
ENSP00000270112	562	576	15	0.8667	0	0	0.2
ENSP00000267540	733	747	15	0	0	1	0.4667
ENSP00000361345	245	259	15	0.6667	0	0	0
ENSP00000367177	637	651	15	0.7333	0	1	0.3333
ENSP00000376981	93	107	15	0	0	1	0.4667
ENSP00000385038	272	286	15	0	0	1	0.6667
ENSP00000344488	432	446	15	1	0.8	0	0
ENSP00000295633	249	263	15	0	0	0	0.5333
ENSP00000377671	973	987	15	0	0.4667	1	0.6667
ENSP00000305355	90	104	15	0.2667	0	0.2	0.1333
ENSP00000267339	147	161	15	0	0	1	0.2667
ENSP00000310491	222	236	15	1	0.8667	0	0
ENSP00000350024	20	34	15	0	0	0	0.4667
ENSP00000341351	254	268	15	0	0.1333	0	0.3333
ENSP00000262650	668	682	15	0	0	1	0.1333
ENSP00000358812	1358	1372	15	0.8667	0	0	0.3333
ENSP00000303503	74	88	15	1	0	0	0.4667
ENSP00000332773	492	506	15	0	0	1	0.6
ENSP00000261726	321	335	15	0.1333	0	0	1
ENSP00000206423	931	945	15	0	0.7333	0	0
ENSP00000343054	531	545	15	1	0.3333	0	0.7333
ENSP00000040584	47	61	15	0.0667	0	0	0
ENSP00000256689	211	225	15	0	0.8	1	0.2667
ENSP00000352676	269	283	15	0	0	0	0.8
ENSP00000301785	41	55	15	1	1	0	0.2667
ENSP00000366607	394	408	15	1	0.8	0	0
ENSP00000365589	949	963	15	0.4667	0	0	0.5333
ENSP00000350632	69	83	15	1	0.8667	0	0
ENSP00000247178	231	245	15	0.2667	0.3333	1	0.8
ENSP00000266987	270	284	15	0	0.5333	0	0.6667
ENSP00000245441	917	931	15	0.1333	0.4667	0	0.9333
ENSP00000264377	532	546	15	0	0	1	0
ENSP00000358271	343	357	15	0	0	0	0.1333
ENSP00000281513	2128	2142	15	0	0	0	0.6667
ENSP00000361602	624	638	15	0	0.1333	0	0.2
ENSP00000318557	645	659	15	0	0	1	0.6667
ENSP00000347193	330	344	15	0	0	0.7333	0.4
ENSP00000265631	254	268	15	0	0	0	0.6
ENSP00000295213	138	152	15	1	0	0	0.7333
ENSP00000358983	468	482	15	0.3333	0	0	0.7333
ENSP00000354498	874	888	15	0.2667	0.7333	0	0.8667
ENSP00000314566	148	162	15	0	0	1	0.6667
ENSP00000353059	1014	1028	15	0	0	1	0.4667
ENSP00000356607	159	173	15	0	0	1	0.6
ENSP00000332791	205	219	15	0	1	1	0.5333
ENSP00000222574	351	365	15	0	0	0	0
ENSP00000265969	466	480	15	0.3333	0	0	0.0667
ENSP00000260113	234	248	15	0	0.4667	0	0
ENSP00000290341	119	133	15	0.4667	0	1	0.8667
ENSP00000370421	254	268	15	1	0.2	0	0.1333
ENSP00000272895	1600	1614	15	0	0	0	0.3333
ENSP00000265560	121	135	15	0	0	0.1333	0.8
ENSP00000369873	695	709	15	1	0	0	0.1333
ENSP00000261523	222	236	15	0.6	0	0	0.2667
ENSP00000350475	985	999	15	0	0	1	0.6667
ENSP00000340930	850	864	15	0	0	0	0.8
ENSP00000377872	1137	1151	15	0	0	1	0.9333
ENSP00000025469	262	276	15	1	0	0	0
ENSP00000373239	2300	2314	15	0	0	1	0.8667
ENSP00000345680	285	299	15	0	0	1	0.6
ENSP00000257215	713	727	15	1	0	0	0
ENSP00000362092	255	269	15	0	0	1	0.8
ENSP00000294904	183	197	15	0.2	0	1	0.8667
ENSP00000321797	11	25	15	0	0.6667	0	0.7333
ENSP00000353916	424	438	15	0	0	0	0.6
ENSP00000349723	603	617	15	0.4	0	0	0.4
ENSP00000376591	131	145	15	0	0	1	0.4667
ENSP00000261172	13	27	15	0.1333	0	0	0.2
ENSP00000368856	752	766	15	0	0	0	0.2
ENSP00000376806	617	631	15	0	0	1	0.6667
ENSP00000333896	669	683	15	0.7333	0	0.3333	0
ENSP00000379804	18	32	15	1	1	0	0
ENSP00000263253	813	827	15	1	0	0	0
ENSP00000344866	27	41	15	0	0	0	0.2667
ENSP00000356811	400	414	15	0	0	1	0.5333
ENSP00000357110	195	209	15	1	0.0667	0	0.8
ENSP00000378758	415	429	15	0	0.9333	0	0.4
ENSP00000380024	163	177	15	0.5333	0	0	0.4
ENSP00000304604	768	782	15	0	0	1	0.2667
ENSP00000327179	611	625	15	0	0	0	0.2
ENSP00000385109	13	27	15	0	0	0	0.2667
ENSP00000219638	189	203	15	0.2667	0	0	0.3333
ENSP00000347198	998	1012	15	1	0	0	0.0667
ENSP00000235790	17	31	15	0	0	0	0.8667
ENSP00000266087	372	386	15	0	0	0.4667	0.6667
ENSP00000378446	121	135	15	0	0	1	0.6
ENSP00000351015	1468	1482	15	0	0	0	0.8667
ENSP00000292377	83	97	15	0	0	1	0.5333
ENSP00000371155	199	213	15	0.1333	0.9333	0	0.2
ENSP00000345680	841	855	15	1	0.8667	0	0
ENSP00000341550	326	340	15	0	0	0	0.8667
ENSP00000257868	265	279	15	0	0	1	0.3333
ENSP00000357177	1440	1454	15	1	0.5333	0	0
ENSP00000358778	167	181	15	0.0667	0	0	0.2667
ENSP00000312250	199	213	15	0	0	1	0.6667
ENSP00000256935	841	855	15	0	0	0	0.5333
ENSP00000353556	911	925	15	1	1	0	0
ENSP00000353863	613	627	15	0.5333	0	0	0.2
ENSP00000337451	753	767	15	0	0	1	0.4667
ENSP00000342481	159	173	15	0	0	1	0.4
ENSP00000356159	1020	1034	15	0.6667	0.0667	0	0.7333
ENSP00000273432	1874	1888	15	0.4	0.8	1	0.8
ENSP00000344823	189	203	15	0.2667	0	1	0.4667
ENSP00000281722	67	81	15	0	0	1	0.2667
ENSP00000261884	118	132	15	0.8	0	0	0.2667
ENSP00000309031	1060	1074	15	1	0	0	0.2667
ENSP00000375952	125	139	15	0	0	1	0.3333
ENSP00000363745	382	396	15	0.0667	0	1	0.7333
ENSP00000373694	723	737	15	1	0	0	0.4
ENSP00000276201	235	249	15	0.6667	1	0	0.9333
ENSP00000356188	1056	1070	15	0.1333	0	0	0.2667
ENSP00000262133	728	742	15	0.8667	0.6667	0	0.7333
ENSP00000331933	33	47	15	0.0667	0.0667	0	0.2667
ENSP00000354463	1874	1888	15	0	0	1	0.5333
ENSP00000262843	356	370	15	0	0	0	0.8
ENSP00000356744	362	376	15	0	0	0	0.9333
ENSP00000288207	179	193	15	0	0	1	1
ENSP00000003302	564	578	15	0	0	1	0.7333
ENSP00000315011	394	408	15	0	0.0667	0	0.4
ENSP00000377298	1246	1260	15	0.6667	0	0	0.8
ENSP00000358001	1068	1082	15	1	0	0	0
ENSP00000216513	720	734	15	0.2667	0	0	0.4667
ENSP00000200181	823	837	15	0	0	0	0.5333
ENSP00000216832	392	406	15	1	0	0	0.6667
ENSP00000316909	131	145	15	0	0	1	0.8667
ENSP00000284274	275	289	15	0.0667	0	0	0.4
ENSP00000280083	571	585	15	1	0	0	0
ENSP00000370003	43	57	15	1	0.9333	1	0
ENSP00000216083	5	19	15	0	0.2667	0.4667	0.8
ENSP00000234739	35	49	15	1	0.2	0	0.0667
ENSP00000312244	148	162	15	1	0.8667	0.6	0.4
ENSP00000363708	262	276	15	0	0	1	0.4667
ENSP00000354718	2065	2079	15	0	0	1	0.3333
ENSP00000333947	469	483	15	0	0	1	0.4667
ENSP00000276072	711	725	15	0	0	1	0.9333
ENSP00000282588	893	907	15	0	0	1	0.8
ENSP00000311291	230	244	15	0	0	1	0.6667
ENSP00000362330	565	579	15	0	0	1	0.9333
ENSP00000315568	233	247	15	0.8	0	1	0
ENSP00000362244	111	125	15	1	0.4667	0	0
ENSP00000262367	1788	1802	15	0	0	1	0.5333
ENSP00000358359	1344	1358	15	0.8667	0	0	0.2667
ENSP00000361232	621	635	15	0	0	0.2	0.4667
ENSP00000386759	735	749	15	0.3333	0	0	0.2
ENSP00000248633	230	244	15	0.1333	0	0	0.2
ENSP00000361468	1710	1724	15	0	0	0	0.1333
ENSP00000322422	796	810	15	0.5333	0.4667	0.4	0.3333
ENSP00000378323	38	52	15	0	0	0	0.4
ENSP00000324127	998	1012	15	1	0	0	0.3333
ENSP00000263805	1103	1117	15	0.4667	0	0	0.8667
ENSP00000360113	844	858	15	0	0	0	0.5333
ENSP00000309417	17	31	15	0	0	0	0.7333
ENSP00000337926	522	536	15	0	0	0	0.8
ENSP00000251127	1036	1050	15	0	0	1	0.4
ENSP00000264448	1724	1738	15	0.5333	0	0	0.6
ENSP00000362861	282	296	15	0.0667	0	1	0.7333
ENSP00000219476	599	613	15	0	0.1333	1	0.5333
ENSP00000384942	240	254	15	0.4	0	0	0.9333
ENSP00000365130	29	43	15	1	0	0	0.2667
ENSP00000358062	1523	1537	15	0	0	1	0.4
ENSP00000374235	291	305	15	0	0	1	0.8667
ENSP00000358635	87	101	15	0	0	0	0.6
ENSP00000356576	1766	1780	15	0	0.0667	0	0.4
ENSP00000295908	349	363	15	0	0.3333	0	0.4667
ENSP00000293771	202	216	15	1	0.6	0	0.0667
ENSP00000331664	194	208	15	0	0	1	0.4667
ENSP00000338967	196	210	15	0	0	0	0.2667
ENSP00000274026	79	93	15	1	0	0	0.0667
ENSP00000304583	519	533	15	1	0	0	0
ENSP00000332371	1038	1052	15	0.4	0	0	0
ENSP00000261726	1335	1349	15	1	0	0	0
ENSP00000336522	268	282	15	0	0	1	0.4667
ENSP00000327801	291	305	15	0	0	0	0.4667
ENSP00000385323	689	703	15	0	0	1	0.8667
ENSP00000356224	7073	7087	15	0	0.8	1	0.8667
ENSP00000311273	3439	3453	15	0	0.2	1	0.4667
ENSP00000264866	410	424	15	0	0	1	0.9333
ENSP00000350283	227	241	15	1	0	0	0.0667
ENSP00000321636	211	225	15	0	0	1	0.9333
ENSP00000284987	79	93	15	0	0	1	0.7333
ENSP00000276009	1935	1949	15	0	0	0	0.5333
ENSP00000228872	110	124	15	1	0	0	0.0667
ENSP00000384638	867	881	15	0	0	1	1
ENSP00000303282	269	283	15	0	0	0	0.4
ENSP00000349824	267	281	15	0.8	0	0.2667	0.1333
ENSP00000382340	102	116	15	0	0	0	0.8
ENSP00000307432	325	339	15	0	0	1	0.2667
ENSP00000277165	1101	1115	15	1	0	0	0.8667
ENSP00000369921	1291	1305	15	0	0	0.8	0.6667
ENSP00000365604	800	814	15	1	0	0	0
ENSP00000287820	448	462	15	0	0.2667	1	0.6
ENSP00000320087	256	270	15	0	0	0	0.3333
ENSP00000280758	671	685	15	0.4667	0	1	0.2667
ENSP00000246070	231	245	15	0	0.8667	1	1
ENSP00000329318	349	363	15	0	0	0	0.8
ENSP00000338562	83	97	15	0.7333	0	1	1
ENSP00000265872	404	418	15	0	0	0	0.0667
ENSP00000356224	8584	8598	15	0	0	0	0.8
ENSP00000339283	322	336	15	0	0	1	0.6667
ENSP00000338774	331	345	15	1	0.5333	0	0.2667
ENSP00000352065	22	36	15	0.6	0	0	0
ENSP00000033079	15	29	15	0	0	0	0.4667
ENSP00000349768	220	234	15	0	0	0	0.4
ENSP00000348634	1537	1551	15	0.3333	0.9333	1	1
ENSP00000368824	731	745	15	1	0.8667	0	0.2667
ENSP00000311405	840	854	15	0	0.7333	0	1
ENSP00000317128	877	891	15	0	0	0.0667	0
ENSP00000324127	156	170	15	0.2	0	0	0.6
ENSP00000360262	537	551	15	0	0.3333	0	0.2667
ENSP00000312652	29	43	15	0	0	1	0.8
ENSP00000351811	775	789	15	1	1	0	0.2667
ENSP00000293303	114	128	15	0	0	1	0.6667
ENSP00000263209	658	672	15	0	0	1	0.2667
ENSP00000320239	1648	1662	15	0	0	1	0.6667
ENSP00000377804	740	754	15	0.4667	0	1	0.5333
ENSP00000379804	518	532	15	0	0	1	0.6
ENSP00000379065	994	1008	15	1	0	0	0.1333
ENSP00000356130	593	607	15	0	0	0	0.8
ENSP00000316203	324	338	15	0.6	0	0	0.3333
ENSP00000361322	218	232	15	0	0	0	0.2667
ENSP00000294740	456	470	15	0.5333	0	0	0.7333
ENSP00000380019	157	171	15	0.9333	0	0	0.6
ENSP00000233242	4536	4550	15	0	0	1	0.5333
ENSP00000296755	2195	2209	15	1	0	0	0.1333
ENSP00000220592	655	669	15	0	0	1	0.4667
ENSP00000336522	1882	1896	15	0	0	1	0.6
ENSP00000385143	369	383	15	0	0.2	0	0.2667
ENSP00000299441	2448	2462	15	0.6	0	1	0.4
ENSP00000364280	62	76	15	0	0	0.1333	0.2667
ENSP00000356576	396	410	15	1	0	0	0.3333
ENSP00000352572	1885	1899	15	0	1	0	0.9333
ENSP00000261884	140	154	15	0	0	0	0.8
ENSP00000156471	152	166	15	0	0	0	0.8
ENSP00000297668	1249	1263	15	0	0.6	0	0.9333
ENSP00000384527	974	988	15	0	0	0.7333	0
ENSP00000370443	440	454	15	0	0	1	0.3333
ENSP00000351329	655	669	15	0	0	0	0.4
ENSP00000233612	41	55	15	0	0	0	0.2
ENSP00000271588	4830	4844	15	0.0667	0	1	0.2667
ENSP00000303554	490	504	15	0.1333	0	1	0.2667
ENSP00000283684	189	203	15	0	0	1	0.8
ENSP00000314556	980	994	15	0	0	0	0.6667
ENSP00000364430	331	345	15	0.1333	0	1	0.5333
ENSP00000375909	883	897	15	0.5333	0	0	0.2
ENSP00000371532	192	206	15	0	0	1	0.2667
ENSP00000348594	383	397	15	1	0	1	0.4667
ENSP00000251366	334	348	15	0	0	0	0.5333
ENSP00000286349	193	207	15	0	0	0	0
ENSP00000353427	93	107	15	0.2667	0.9333	0	0
ENSP00000287934	524	538	15	0	0	1	0.8
ENSP00000255674	1943	1957	15	0	0	0	0.7333
ENSP00000265872	21	35	15	0	0	0	0
ENSP00000376469	81	95	15	0	0	1	0.5333
ENSP00000329956	1901	1915	15	0.4667	0	0	0
ENSP00000322422	2	16	15	0.7333	0	0	0.8667
ENSP00000360113	1118	1132	15	0.5333	0	0	0.6667
ENSP00000356981	200	214	15	0	0	0.3333	0.4667
ENSP00000315569	455	469	15	0	0	1	0.5333
ENSP00000350719	1622	1636	15	0	0	0	0.6667
ENSP00000381648	31	45	15	0	0	0	0.7333
ENSP00000316779	29	43	15	0.4667	0	1	0.5333
ENSP00000365679	308	322	15	0	0	1	0.0667
ENSP00000302586	107	121	15	0	0	1	0.9333
ENSP00000307004	285	299	15	1	0	0	0.2667
ENSP00000357389	4	18	15	0	0	0.6	0.6
ENSP00000378871	797	811	15	0.2	0	0	0.5333
ENSP00000262304	2121	2135	15	0	0.2667	0.7333	0.7333
ENSP00000253039	302	316	15	0	0	1	0.4667
ENSP00000358242	203	217	15	1	0	0	0
ENSP00000337459	1280	1294	15	0	0	0.6667	0.2667
ENSP00000354686	32	46	15	0.8	0	0	0
ENSP00000362080	274	288	15	0.6	0	0	0.1333
ENSP00000345168	299	313	15	0.1333	0	0.1333	0.4
ENSP00000346874	119	133	15	0	0	1	0.9333
ENSP00000386908	705	719	15	0	0	0	0.0667
ENSP00000338157	506	520	15	0	0	0.6667	0.8
ENSP00000256637	741	755	15	0	0	0	0.0667
ENSP00000358092	578	592	15	0	0	1	0.5333
ENSP00000261180	459	473	15	0	0	1	0.5333
ENSP00000337653	292	306	15	0	0	0	0.5333
ENSP00000261847	48	62	15	0	0	0	0.4667
ENSP00000371475	1888	1902	15	0	0	0	0.7333
ENSP00000303522	164	178	15	0	0	1	0.1333
ENSP00000284601	854	868	15	0.0667	0	0	0.6
ENSP00000255304	110	124	15	0.1333	0	0	0.4
ENSP00000347781	359	373	15	0	0	0	0.4
ENSP00000377862	342	356	15	0	0	0.1333	0.5333
ENSP00000346328	219	233	15	0	0	1	0.6
ENSP00000310301	19	33	15	1	0.8667	0	0.1333
ENSP00000252108	765	779	15	0	0	1	0.9333
ENSP00000368881	34	48	15	0	0	0	0.4
ENSP00000264057	543	557	15	0.3333	0	0	0.6667
ENSP00000351250	1043	1057	15	0	0	0.4667	0.6667
ENSP00000322450	441	455	15	0.2667	0.4667	0	0.8
ENSP00000330393	392	406	15	0	0	1	0.2667
ENSP00000378203	94	108	15	0	0	0	0.4
ENSP00000260818	2130	2144	15	0	0	0	0.7333
ENSP00000261006	668	682	15	0.6667	0	0	0.3333
ENSP00000377792	196	210	15	0.9333	0.3333	0	0.6
ENSP00000242591	171	185	15	0	0	0	1
ENSP00000271469	330	344	15	0	0	1	0.6
ENSP00000357048	1059	1073	15	0	0	1	0.9333
ENSP00000354718	535	549	15	1	0	0	0
ENSP00000374306	548	562	15	0	0.7333	0	0.2667
ENSP00000262820	596	610	15	0	0	1	0.5333
ENSP00000309142	471	485	15	0	0	1	0.7333
ENSP00000340361	357	371	15	0.4	0	1	0.2667
ENSP00000284669	415	429	15	0	0	1	0.7333
ENSP00000230538	1292	1306	15	0	0	1	0.6667
ENSP00000295559	816	830	15	0.9333	0	0	0.6667
ENSP00000263805	1453	1467	15	1	0	0	0
ENSP00000284037	612	626	15	1	0	0	0.3333
ENSP00000359782	199	213	15	0.2667	0	1	0.5333
ENSP00000313983	1287	1301	15	0	0	0	0.3333
ENSP00000370323	427	441	15	0.5333	0	0	0.2667
ENSP00000365935	163	177	15	0	0.4	1	0.7333
ENSP00000338807	525	539	15	0.0667	0	0.6667	0.2
ENSP00000289547	243	257	15	0	0	0	0.4
ENSP00000293739	260	274	15	0	0	1	0.9333
ENSP00000273258	23	37	15	0	0	1	0.4667
ENSP00000340672	147	161	15	0	0	1	0.6667
ENSP00000308369	881	895	15	0.7333	0	0	0
ENSP00000263119	37	51	15	0	0	0	0.6
ENSP00000342307	649	663	15	1	0	0	0
ENSP00000354927	21	35	15	1	0	0	0.0667
ENSP00000219689	1009	1023	15	1	0	0	0
ENSP00000261312	1553	1567	15	1	0	0	0.4667
ENSP00000345055	261	275	15	0	0	1	0.8667
ENSP00000369681	356	370	15	0	0	1	0.4
ENSP00000299505	640	654	15	1	0	0	0.6667
ENSP00000370343	335	349	15	0	0	1	0.1333
ENSP00000260526	799	813	15	0	0	1	0.6
ENSP00000263736	156	170	15	0.6667	0.2667	0	0.1333
ENSP00000358921	122	136	15	0	0	1	0.7333
ENSP00000298048	633	647	15	0	0	1	0.8667
ENSP00000300650	393	407	15	0.2667	0	0	0.7333
ENSP00000310520	208	222	15	0	0	0	0.6
ENSP00000367721	615	629	15	0	0	0	0.8667
ENSP00000386759	838	852	15	0	0	0	0.4667
ENSP00000326846	12	26	15	0	0	0	0.1333
ENSP00000339299	2502	2516	15	1	0	0	0.1333
ENSP00000384288	3291	3305	15	0.4667	0	0	0.3333
ENSP00000263377	1305	1319	15	1	0.6	0	0.2
ENSP00000298048	505	519	15	1	0	0	0.2667
ENSP00000260058	149	163	15	0.6667	0.4667	0	1
ENSP00000280612	65	79	15	0	0	1	0.2667
ENSP00000369716	1520	1534	15	0.5333	0	1	0.2
ENSP00000320663	928	942	15	1	0.7333	0	0.2667
ENSP00000315713	1001	1015	15	1	0	0	0
ENSP00000319826	1216	1230	15	0	0	0	0.4
ENSP00000307599	1139	1153	15	0	0.4667	1	0.6667
ENSP00000219207	99	113	15	0	0	1	0.8
ENSP00000283943	1125	1139	15	0	0	0	0.7333
ENSP00000355013	831	845	15	0.9333	0.1333	0	0.8
ENSP00000297405	1456	1470	15	0	0	1	0.4667
ENSP00000360154	538	552	15	0	0	0	0.8
ENSP00000349344	54	68	15	0	0	1	0.9333
ENSP00000320650	144	158	15	0	0	0	0.7333
ENSP00000328777	211	225	15	0	0.8	0	0.9333
ENSP00000327436	563	577	15	1	0	0	0.4
ENSP00000307078	622	636	15	0.6667	0.4667	0	0.9333
ENSP00000293549	177	191	15	0	0	1	0.1333
ENSP00000350228	788	802	15	0.8667	0	0	0.3333
ENSP00000368305	28	42	15	0	0	1	0.2667
ENSP00000262189	4803	4817	15	0	0	1	0.9333
ENSP00000329626	641	655	15	1	0	0	0
ENSP00000364742	459	473	15	1	0	0	0.0667
ENSP00000358374	744	758	15	1	0	0	0.1333
ENSP00000309457	527	541	15	0	0	0	0.6667
ENSP00000245441	218	232	15	0.4	0	0	0.5333
ENSP00000371275	169	183	15	0.0667	0.0667	1	0.2
ENSP00000385142	1386	1400	15	1	1	0	0.8667
ENSP00000070846	742	756	15	0	0.4	0	0.7333
ENSP00000220772	179	193	15	0.1333	0	0	0.0667
ENSP00000348349	1425	1439	15	0.8667	0	0	0.1333
ENSP00000362748	322	336	15	0	0	0	0.5333
ENSP00000326018	317	331	15	0	0	0	0.4
ENSP00000375909	219	233	15	0.9333	0.8	0	0.2667
ENSP00000266022	253	267	15	1	0	0	0
ENSP00000262188	257	271	15	0	0	0.8	0.3333
ENSP00000295213	215	229	15	1	0	0	0.6667
ENSP00000257118	307	321	15	1	0	0	0.2
ENSP00000334910	227	241	15	0	0	0	0.4667
ENSP00000373594	407	421	15	1	0.4	0	0
ENSP00000336417	105	119	15	0.2	0	0	0.7333
ENSP00000376361	292	306	15	0	0	1	0.2667
ENSP00000260762	602	616	15	0	0	1	0.8667
ENSP00000279873	1000	1014	15	0.8	0	0	0.1333
ENSP00000249806	257	271	15	0	0.8	0	0.7333
ENSP00000300917	830	844	15	0.1333	0.7333	1	0.5333
ENSP00000281129	274	288	15	0.9333	0.4667	0	0.8667
ENSP00000246914	239	253	15	0	0	1	0.8
ENSP00000311402	49	63	15	1	0	0	0.4667
ENSP00000331418	1200	1214	15	0	0	0.1333	0.5333
ENSP00000377936	74	88	15	0	0	0	0.2
ENSP00000251607	282	296	15	0	0	0	0.2667
ENSP00000277225	1466	1480	15	0	0	0	0.3333
ENSP00000384675	1094	1108	15	1	0.4	0	0.2667
ENSP00000350964	110	124	15	0	0	1	0.2
ENSP00000260435	790	804	15	1	0	0	0.1333
ENSP00000279907	1316	1330	15	0.8667	0	0	0.2667
ENSP00000360129	166	180	15	0	0	0	0.8
ENSP00000253159	1385	1399	15	0	0	0	0.8667
ENSP00000342699	281	295	15	1	0	0	0.4
ENSP00000253697	151	165	15	0	0	0	0.6
ENSP00000329112	312	326	15	0	0	1	0.7333
ENSP00000351728	1647	1661	15	0.7333	0	0	0.6
ENSP00000283033	8	22	15	1	1	0	0
ENSP00000295992	304	318	15	0	0	0.6	0.2
ENSP00000339740	91	105	15	0	0	1	0.6667
ENSP00000361800	493	507	15	0	0	1	0.5333
ENSP00000297135	246	260	15	0.2	0	0	0.3333
ENSP00000290399	339	353	15	0	0	0	0.6
ENSP00000281631	561	575	15	0	0	0	0.7333
ENSP00000353375	793	807	15	1	1	0	0.2
ENSP00000288745	139	153	15	0	0	0.1333	0.2
ENSP00000331741	291	305	15	0.5333	0.1333	0	0
ENSP00000373282	247	261	15	0	0	1	1
ENSP00000331327	78	92	15	0.5333	0	1	0.1333
ENSP00000370265	709	723	15	1	1	0	1
ENSP00000332737	583	597	15	0	0.9333	0	1
ENSP00000365016	575	589	15	1	0	0	0.1333
ENSP00000273077	33	47	15	1	0.3333	0	0.2667
ENSP00000386176	1339	1353	15	0	0	1	0.6667
ENSP00000384892	694	708	15	0	0	0.8	0.4
ENSP00000305244	187	201	15	0.9333	0	0	0.2667
ENSP00000387266	539	553	15	0	0	0	0.2667
ENSP00000352438	67	81	15	0	0	0.6	1
ENSP00000363313	38	52	15	0.4	0	0	0.4
ENSP00000381577	1055	1069	15	0	0	0	0.3333
ENSP00000361834	358	372	15	1	1	1	0
ENSP00000288235	494	508	15	0	0	1	0.3333
ENSP00000338104	265	279	15	1	0	0	0.2667
ENSP00000362993	405	419	15	0	0	0	0.6
ENSP00000295550	2521	2535	15	0	0	1	0.6
ENSP00000320147	174	188	15	0.8	0.4	0	0.3333
ENSP00000309945	513	527	15	0	0	0	0.1333
ENSP00000221232	559	573	15	1	0.1333	0	0.2667
ENSP00000363921	889	903	15	0.8667	0.3333	0	0.8667
ENSP00000361891	55	69	15	0	0	1	0.8
ENSP00000343204	132	146	15	0.5333	0	0	0
ENSP00000378044	2306	2320	15	1	0.0667	0	0.2667
ENSP00000284262	319	333	15	0.6667	0	0.9333	0.2
ENSP00000262903	680	694	15	0	0	1	0.5333
ENSP00000371859	273	287	15	1	0	0	0.2
ENSP00000321546	84	98	15	0	0	1	0.8667
ENSP00000317804	8	22	15	0	0	0	0.4
ENSP00000361602	270	284	15	1	0	0.3333	0.1333
ENSP00000325017	1359	1373	15	1	0.5333	0	0.3333
ENSP00000374630	287	301	15	0	0	0.2667	0.8667
ENSP00000350265	774	788	15	0	0	1	0.4667
ENSP00000338728	1278	1292	15	0	0.1333	0	1
ENSP00000296098	176	190	15	0	0	0	0.4667
ENSP00000359805	6680	6694	15	0	0	1	1
ENSP00000386520	1203	1217	15	1	0	0	0
ENSP00000367406	94	108	15	0	0	1	0.4
ENSP00000382892	1164	1178	15	1	0	0	0
ENSP00000228318	111	125	15	0	0	1	0.0667
ENSP00000380616	912	926	15	0	0	0	0.5333
ENSP00000325864	285	299	15	0	0	0.9333	0.4667
ENSP00000364140	912	926	15	1	0.6667	1	0
ENSP00000262563	431	445	15	1	0.7333	0	0.0667
ENSP00000237247	340	354	15	1	0.2667	0	0
ENSP00000324175	341	355	15	1	0.8667	0	0.2667
ENSP00000378498	411	425	15	0	0	0	1
ENSP00000268605	22	36	15	0	0.9333	1	0.6667
ENSP00000341779	117	131	15	0	0	1	0.3333
ENSP00000367446	29	43	15	0.6667	0.8667	0	0.2667
ENSP00000360671	271	285	15	0	0	1	0.6
ENSP00000350719	5636	5650	15	0	0	0	0.8
ENSP00000323246	454	468	15	0.3333	0	0	0.2
ENSP00000308369	769	783	15	0	0	0	0.1333
ENSP00000230640	650	664	15	0	0	0	0.2667
ENSP00000263281	360	374	15	0	0	1	0.8667
ENSP00000268035	512	526	15	0	0	0	0.4
ENSP00000257198	656	670	15	0	0	0	0.6
ENSP00000347161	115	129	15	0.5333	0	0	0.8
ENSP00000353508	875	889	15	0.6	0	1	0.0667
ENSP00000368612	1202	1216	15	0	0	0	0.2667
ENSP00000006526	24	38	15	0	0	0	0.6667
ENSP00000316032	641	655	15	1	0	0	0.1333
ENSP00000310590	198	212	15	0	0	1	0.5333
ENSP00000356811	487	501	15	0	0	0	0.3333
ENSP00000339867	589	603	15	0	0	0	0.2
ENSP00000335400	349	363	15	1	0.1333	0	0.4
ENSP00000361731	245	259	15	0	0	1	0.4
ENSP00000190165	73	87	15	0.8667	0	0	0.8667
ENSP00000283627	158	172	15	0	0	0.9333	0.4667
ENSP00000312379	1494	1508	15	1	0	0	0.0667
ENSP00000336861	755	769	15	0	0	0	0.6
ENSP00000278723	513	527	15	0	0	0	0.6
ENSP00000307432	225	239	15	0	0	1	0.9333
ENSP00000373239	455	469	15	0.4667	0	1	0.8667
ENSP00000359510	373	387	15	0	0	0	0.0667
ENSP00000259234	455	469	15	0.2	0	0	0.4
ENSP00000346566	466	480	15	0	0	0.2667	0.4667
ENSP00000333539	134	148	15	0.2667	0.6667	0	1
ENSP00000312379	593	607	15	1	0	0	1
ENSP00000357080	360	374	15	0	0.2	0	0.1333
ENSP00000385096	293	307	15	0.9333	0	0	0
ENSP00000184956	344	358	15	0.6	0	0	0.1333
ENSP00000348314	1446	1460	15	0.9333	0.6667	0	0
ENSP00000305839	6	20	15	1	0	0	0.4667
ENSP00000039989	976	990	15	0.0667	0	0	0.5333
ENSP00000287239	1308	1322	15	1	0	0	0.5333
ENSP00000375909	1050	1064	15	0	0	0	0.4
ENSP00000377547	280	294	15	0	0	1	0.7333
ENSP00000269243	653	667	15	0	0	1	1
ENSP00000347883	631	645	15	1	0	0	0.2
ENSP00000379198	1069	1083	15	1	0	0	0.1333
ENSP00000260818	575	589	15	0	0	0	0.8
ENSP00000335376	284	298	15	1	0.6667	0	0.4
ENSP00000005284	166	180	15	0	0	1	0.2667
ENSP00000296452	1028	1042	15	1	0.0667	0	0.0667
ENSP00000289416	33	47	15	0.0667	0	0	0.2667
ENSP00000341551	66	80	15	0	0	1	0.4
ENSP00000333947	130	144	15	0.5333	0	0	0.0667
ENSP00000365694	389	403	15	0.8	0	0	0.1333
ENSP00000275053	278	292	15	0	0	0	0.2
ENSP00000359803	78	92	15	1	0	0	0
ENSP00000287008	484	498	15	0.4	0	0.8667	0.4667
ENSP00000247178	176	190	15	0	0	1	0.9333
ENSP00000364403	2919	2933	15	1	0.2	0	0
ENSP00000214869	143	157	15	0	0	1	0.5333
ENSP00000160740	1495	1509	15	0	0.2667	0	0.6667
ENSP00000265069	815	829	15	0	0	1	0.6667
ENSP00000264377	156	170	15	0	0	1	0.7333
ENSP00000246229	18	32	15	0.6667	0	0	0.4
ENSP00000242839	389	403	15	0	0	1	0.7333
ENSP00000338283	805	819	15	1	1	0	0
ENSP00000295956	851	865	15	0.6667	0	1	0
ENSP00000357411	296	310	15	1	0.6667	0	0
ENSP00000382178	920	934	15	0	0	0.0667	0.2667
ENSP00000262873	1394	1408	15	0.3333	0.4	1	1
ENSP00000358771	506	520	15	0	0	0	0.2667
ENSP00000264079	191	205	15	0.8667	0.6667	0	0.2
ENSP00000341078	179	193	15	0	0	0	0.0667
ENSP00000373206	73	87	15	0	0	0	0.4667
ENSP00000279593	913	927	15	0	0	1	0.4667
ENSP00000223122	112	126	15	0	0	1	0.5333
ENSP00000341078	994	1008	15	0	0	0	0.4
ENSP00000352065	1489	1503	15	0	0	0.8667	0.8
ENSP00000311579	1137	1151	15	0	0	1	0.4
ENSP00000295743	471	485	15	0	0	0	0.1333
ENSP00000338887	404	418	15	0	0	0	0.2
ENSP00000277225	1880	1894	15	0	0	0	0.2
ENSP00000262442	2276	2290	15	0	0	0	0.4
ENSP00000377862	1924	1938	15	0	0	0.7333	0.8
ENSP00000381574	187	201	15	0	0	1	0.4
ENSP00000351346	347	361	15	0	0	0	0.6
ENSP00000330199	320	334	15	0	0	1	0.2
ENSP00000298542	239	253	15	0	0	1	0.7333
ENSP00000263991	1050	1064	15	1	0	0	0.4667
ENSP00000378794	342	356	15	0	0	0	0.6
ENSP00000257863	527	541	15	0	0	0	0
ENSP00000245441	1108	1122	15	0.6667	0	0	0.3333
ENSP00000347889	1961	1975	15	0	0	1	0.6
ENSP00000254958	490	504	15	0	0	0.9333	0.2667
ENSP00000364586	1220	1234	15	0	0	0	0.5333
ENSP00000355237	405	419	15	0	0	0.1333	0.3333
ENSP00000338408	224	238	15	0	0	1	1
ENSP00000356509	905	919	15	0	0.8	0	0.4
ENSP00000297161	300	314	15	0	0	0.9333	0.4
ENSP00000378498	661	675	15	0.8667	0	0	0.4
ENSP00000363015	27	41	15	0.4667	0.8667	0	0.2667
ENSP00000266736	314	328	15	0	0	0.8	0.4667
ENSP00000255674	670	684	15	0	0	0	0.6
ENSP00000300060	792	806	15	0	0	0	0.5333
ENSP00000344591	54	68	15	0	0	0	0.8
ENSP00000380602	563	577	15	0	0	1	0.7333
ENSP00000351255	552	566	15	0	0	0.8	0.8
ENSP00000311825	702	716	15	0	0	1	0.6
ENSP00000347930	302	316	15	0	0	1	0.3333
ENSP00000364289	84	98	15	0	0	1	0.6667
ENSP00000358879	901	915	15	0	0	1	0.2667
ENSP00000347781	305	319	15	0	0	0	0.6
ENSP00000354089	440	454	15	0	0	0	0.9333
ENSP00000359521	355	369	15	0.3333	0	0	0.0667
ENSP00000327214	453	467	15	0	0.4667	1	0.6667
ENSP00000311496	3	17	15	0	0	0	0.5333
ENSP00000265077	107	121	15	0	0	1	0.4667
ENSP00000368966	621	635	15	0	0	1	0.6
ENSP00000352780	544	558	15	0	0	1	0.5333
ENSP00000369614	137	151	15	1	0	0	0.3333
ENSP00000349629	2327	2341	15	0	0	1	0.2
ENSP00000384181	223	237	15	0	0	1	0.4667
ENSP00000330276	78	92	15	0	0	1	0.6667
ENSP00000363640	67	81	15	0	0	0	0.4
ENSP00000352925	515	529	15	1	0.9333	0	0
ENSP00000362013	910	924	15	0	0	0	0.8
ENSP00000363064	427	441	15	1	0	0	0.3333
ENSP00000345771	9	23	15	0.0667	0	0	0.5333
ENSP00000217455	257	271	15	0	0	1	0.2667
ENSP00000346490	845	859	15	0	0	0	0.8
ENSP00000341848	382	396	15	0.6	0	0	0.8667
ENSP00000378750	562	576	15	0	0	0	0.6
ENSP00000260054	138	152	15	0.0667	0	1	0.8
ENSP00000312379	1800	1814	15	1	0	0	0
ENSP00000381577	1055	1069	15	0	0	0	0.3333
ENSP00000355987	167	181	15	1	0	0	0.0667
ENSP00000263726	198	212	15	0.0667	0	1	0.8
ENSP00000215980	99	113	15	0	0	1	0.3333
ENSP00000293831	111	125	15	0	0	1	0.8667
ENSP00000274140	524	538	15	0	1	0	1
ENSP00000356140	1314	1328	15	0.7333	0	0	0.4667
ENSP00000261023	368	382	15	0	0	0.8	0.2
ENSP00000321636	239	253	15	0	0	1	0.4
ENSP00000301180	1466	1480	15	0	0	1	0.4
ENSP00000265727	514	528	15	0	0	1	0
ENSP00000298251	185	199	15	0	0	1	0
ENSP00000365130	1192	1206	15	0	0	0	0.6
ENSP00000316670	214	228	15	0	0	0	0.8
ENSP00000377747	1168	1182	15	0	0	0	1
ENSP00000334940	287	301	15	1	0.6667	0	0.2667
ENSP00000233552	443	457	15	0	0	1	0.4667
ENSP00000366788	296	310	15	1	0.1333	0	0.0667
ENSP00000362479	468	482	15	0	0	1	0.6667
ENSP00000232978	1190	1204	15	1	0.6	0	0.3333
ENSP00000261752	1144	1158	15	0	0	1	0.9333
ENSP00000339787	689	703	15	0	0	0	1
ENSP00000358574	760	774	15	0	0	0	0.0667
ENSP00000313822	238	252	15	1	0.2667	0	0.6
ENSP00000352614	1011	1025	15	0	0	0	0.7333
ENSP00000368682	9	23	15	0.1333	0.0667	0	0.4667
ENSP00000316891	60	74	15	0	0	1	0.4
ENSP00000321507	256	270	15	0	0	1	0.6
ENSP00000281708	544	558	15	0	0	1	0.6667
ENSP00000386228	29	43	15	1	0	0	0.8667
ENSP00000367203	156	170	15	0	0	0.5333	0.6
ENSP00000261517	2761	2775	15	0	0	0.8	0.6667
ENSP00000342804	453	467	15	0	0	0	0.6667
ENSP00000342023	37	51	15	0	0	1	0.5333
ENSP00000268138	358	372	15	0.4	0	0	0.0667
ENSP00000354206	471	485	15	1	0.4667	0	0.4
ENSP00000257694	287	301	15	0	0	0	0.6667
ENSP00000328524	895	909	15	0	0	1	0.8667
ENSP00000012443	66	80	15	0	0	0	0.6
ENSP00000353590	1987	2001	15	1	0	0	0
ENSP00000265087	64	78	15	0	0	1	0.5333
ENSP00000262717	580	594	15	0	0	1	0.4
ENSP00000193403	371	385	15	0	0	0.8667	1
ENSP00000007510	514	528	15	0.2	0	0	0
ENSP00000265440	118	132	15	1	0	0	0.2667
ENSP00000358799	788	802	15	0.1333	0	1	0.4
ENSP00000264657	31	45	15	0	0	1	0.6667
ENSP00000359630	487	501	15	0	0	1	0.5333
ENSP00000354791	1210	1224	15	0.5333	0	0	0.1333
ENSP00000347781	1097	1111	15	0	0.6667	0	0.8
ENSP00000351591	722	736	15	0.1333	0.5333	0	0.8667
ENSP00000381290	66	80	15	0	0	1	0.4
ENSP00000355089	1	15	15	0	0	0	0.4
ENSP00000255977	339	353	15	0	0.3333	0	0.5333
ENSP00000346874	239	253	15	0	0	1	0.0667
ENSP00000370891	46	60	15	0.9333	0.2	0	0.4
ENSP00000356155	976	990	15	0	0.4667	0.8667	0.6667
ENSP00000386181	222	236	15	0.2	0	0	0.1333
ENSP00000316891	634	648	15	1	0	0	0
ENSP00000384288	2468	2482	15	0	0	0	0.6667
ENSP00000340279	550	564	15	0.0667	0	0	0.4
ENSP00000361927	154	168	15	0	0	1	1
ENSP00000330842	1290	1304	15	0.0667	0.9333	0	0.3333
ENSP00000326296	440	454	15	1	0.8667	0	0.1333
ENSP00000262995	82	96	15	0	0	1	0.7333
ENSP00000257694	760	774	15	0	0	0	0.6
ENSP00000345055	202	216	15	0	0	1	0.9333
ENSP00000233552	396	410	15	0	0	1	0.8667
ENSP00000006015	56	70	15	0	0	1	0.5333
ENSP00000369129	992	1006	15	0	0	0	1
ENSP00000260665	809	823	15	0	0	0	0.4667
ENSP00000362656	130	144	15	0.6667	0	0	0.8
ENSP00000251864	608	622	15	0	0	0.2667	0.2667
ENSP00000339867	838	852	15	0	0	0	1
ENSP00000286574	40	54	15	0	0	1	0.4667
ENSP00000257209	365	379	15	1	0	0	0.4667
ENSP00000322872	211	225	15	0	0	0.2667	0.8
ENSP00000251472	776	790	15	1	0	0	0
ENSP00000231021	587	601	15	0	0	0.2	0.3333
ENSP00000364639	155	169	15	0.7333	0	0	0
ENSP00000263253	2011	2025	15	1	0	1	0.4
ENSP00000265220	2042	2056	15	0	0	1	0.7333
ENSP00000339826	218	232	15	0.4	0	0	0.6667
ENSP00000385499	513	527	15	0	0	1	0.5333
ENSP00000379258	1453	1467	15	0.0667	0	0	0.3333
ENSP00000348708	358	372	15	0.2	0	1	1
ENSP00000350447	828	842	15	0.4667	0	0	0.0667
ENSP00000297668	111	125	15	0	0	1	0.5333
ENSP00000297494	324	338	15	0	0	1	0.7333
ENSP00000299138	617	631	15	0	0	1	0.8
ENSP00000364550	1225	1239	15	0	0	1	0.3333
ENSP00000363921	10	24	15	0	0	1	0.6667
ENSP00000369328	538	552	15	0	0.2	0	0.7333
ENSP00000379500	400	414	15	0	0	1	0.6667
ENSP00000330320	335	349	15	0	0	1	0.4667
ENSP00000379515	17	31	15	0	0	0	0.1333
ENSP00000359001	99	113	15	0	0	0	0.5333
ENSP00000284981	211	225	15	0.8667	0.2667	0	0.1333
ENSP00000381302	185	199	15	0	0	1	0.8667
ENSP00000356595	720	734	15	0.6	0.2	0	0.1333
ENSP00000311196	598	612	15	0.5333	0	0	0.0667
ENSP00000264276	1056	1070	15	0	0	1	0.1333
ENSP00000382743	36	50	15	0.2	0	0.9333	0.4667
ENSP00000274695	138	152	15	0	0	0.5333	0.2667
ENSP00000358400	4394	4408	15	0	0	0	0.8667
ENSP00000365576	258	272	15	0.7333	0	0	0.4
ENSP00000187397	32	46	15	1	1	0	0.7333
ENSP00000381823	171	185	15	1	0	0	0.3333
ENSP00000200181	1410	1424	15	1	1	0	0
ENSP00000386840	1402	1416	15	0.7333	0	0	0.1333
ENSP00000298875	529	543	15	0	0	1	0.7333
ENSP00000289547	1271	1285	15	0	1	1	0.9333
ENSP00000371308	1190	1204	15	0.0667	0	1	0.3333
ENSP00000251076	2762	2776	15	0	0	0	0.0667
ENSP00000269397	174	188	15	1	0	0	0
ENSP00000265069	394	408	15	0.4667	0	0.8667	0.5333
ENSP00000355910	4445	4459	15	0.9333	0	0.5333	0.2
ENSP00000376234	78	92	15	0	0	0	0.8
ENSP00000263461	809	823	15	0	0	0	0.7333
ENSP00000261776	313	327	15	0	0	0	1
ENSP00000352956	200	214	15	0	0	1	0.3333
ENSP00000321195	406	420	15	0	0	1	0.3333
ENSP00000367727	432	446	15	0	0.2	0	0.4667
ENSP00000333212	414	428	15	0	0	1	0.4
ENSP00000356405	200	214	15	0.1333	0	0	0.4667
ENSP00000386787	159	173	15	0	0	1	0.5333
ENSP00000384545	480	494	15	0	0	1	0.4
ENSP00000283268	18	32	15	0.2667	0	0	0.3333
ENSP00000297404	43	57	15	0	0	1	0.8
ENSP00000332400	706	720	15	0	0	1	0.6
ENSP00000174618	254	268	15	0.3333	0	1	0.7333
ENSP00000242848	1649	1663	15	0.4	0	0	0.3333
ENSP00000379294	301	315	15	0	0	0	0.7333
ENSP00000303282	430	444	15	0	0	1	0.6667
ENSP00000315713	606	620	15	1	0.6667	0	0.2667
ENSP00000284981	264	278	15	1	1	0	0.8
ENSP00000263563	833	847	15	0	0	0	0.4667
ENSP00000384418	679	693	15	0	0	1	0.4
ENSP00000352927	930	944	15	0	0	0	0.9333
ENSP00000350359	248	262	15	1	1	0	0.4667
ENSP00000349396	497	511	15	0	0	1	0.4
ENSP00000261574	227	241	15	0	0	0	0.9333
ENSP00000333363	1413	1427	15	0	0	0	0.8667
ENSP00000280377	907	921	15	0	0	1	0.4
ENSP00000362758	288	302	15	0	0	0.8667	1
ENSP00000376234	306	320	15	0	0	1	0.8667
ENSP00000327539	176	190	15	0	0	0.4	0.6667
ENSP00000248996	13	27	15	0.8667	0.8	1	0.8667
ENSP00000295903	484	498	15	0	0	1	0.4
ENSP00000357106	237	251	15	0.2667	0	1	0.4
ENSP00000078429	326	340	15	0	0	1	0.6
ENSP00000301727	98	112	15	0.8	0.8667	0	0.2667
ENSP00000257312	715	729	15	1	0	0	0.1333
ENSP00000260983	372	386	15	1	0	0	0
ENSP00000322872	674	688	15	0	0	0	0.6
ENSP00000370912	430	444	15	0	0	1	0.4667
ENSP00000359942	171	185	15	0	0	0.9333	0.7333
ENSP00000324444	107	121	15	0.7333	0	0	0
ENSP00000379228	1097	1111	15	0	0	0	0.5333
ENSP00000316029	1980	1994	15	0	0	0	0.7333
ENSP00000349630	204	218	15	0.4	0	1	0.4
ENSP00000351587	89	103	15	0	0	1	0.6667
ENSP00000364037	610	624	15	0	0	0	0.7333
ENSP00000362674	275	289	15	0	0	1	0.4667
ENSP00000318914	29	43	15	0	0	0	0.7333
ENSP00000363228	624	638	15	1	0	0	0.4
ENSP00000264033	590	604	15	1	0	0	0
ENSP00000282516	2772	2786	15	0	0	0	0.8667
ENSP00000222462	110	124	15	0	0	1	0.5333
ENSP00000335615	789	803	15	0.7333	0	0	0
ENSP00000262975	307	321	15	0	0	1	0.0667
ENSP00000385751	407	421	15	1	0	0	0.2667
ENSP00000258399	581	595	15	0	0	1	0.6667
ENSP00000353508	1690	1704	15	0.6	0	1	0.7333
ENSP00000362244	410	424	15	1	0.7333	0	0.6667
ENSP00000316527	551	565	15	1	0	0	0
ENSP00000225296	569	583	15	0	0	0	0.4667
ENSP00000360462	269	283	15	0	0	1	0.2
ENSP00000002829	725	739	15	0.6	0.1333	0	0.5333
ENSP00000382387	206	220	15	0.7333	0.1333	1	0.0667
ENSP00000359474	76	90	15	1	0.5333	0	0.2
ENSP00000367028	1178	1192	15	1	0	0	0.6
ENSP00000346659	532	546	15	0	0	1	0.6
ENSP00000302836	43	57	15	0	0	1	0
ENSP00000384880	67	81	15	0.1333	0	1	0.5333
ENSP00000265978	76	90	15	0.1333	0	0	0.4
ENSP00000222597	170	184	15	0.1333	0	0	0.6667
ENSP00000296499	690	704	15	0	0	1	0.4667
ENSP00000358266	599	613	15	0.5333	0	0	0.7333
ENSP00000263674	864	878	15	1	0	0	0.2667
ENSP00000293826	64	78	15	1	0	0	0
ENSP00000325355	345	359	15	0.5333	0	0	0.2667
ENSP00000333363	99	113	15	0.2667	0.6	0	0.4667
ENSP00000335247	9	23	15	0.8667	0	0	0
ENSP00000293379	53	67	15	0	0	0	0.4
ENSP00000363486	7	21	15	0	0	0	0.2
ENSP00000289932	589	603	15	0.0667	0	0	0.4667
ENSP00000243108	163	177	15	0	0	1	1
ENSP00000226209	1766	1780	15	1	0	1	0.7333
ENSP00000281828	420	434	15	0	0	0	0.4667
ENSP00000368462	817	831	15	0	0	0	0.2667
ENSP00000343657	247	261	15	0	0	1	0.1333
ENSP00000283921	103	117	15	1	0.4	0	0
ENSP00000378721	701	715	15	0	0	1	0.4
ENSP00000328169	1020	1034	15	0	0.9333	0	0.4667
ENSP00000365710	293	307	15	1	1	0	0
ENSP00000290401	78	92	15	0	0	1	0.8
ENSP00000264245	1159	1173	15	0.9333	0	0	0.5333
ENSP00000260372	22	36	15	0	0	0	0.6
ENSP00000268489	2730	2744	15	0	0	0	0.6
ENSP00000299314	517	531	15	0	0	1	0.6
ENSP00000312625	113	127	15	1	1	0	0.8667
ENSP00000221852	230	244	15	0.9333	0	0.3333	0
ENSP00000353564	113	127	15	0.8	1	0	0.2667
ENSP00000363616	285	299	15	0	0	1	0.4667
ENSP00000371767	766	780	15	0.1333	0	0.8	0.8667
ENSP00000310561	1494	1508	15	1	0	0	0.0667
ENSP00000343144	181	195	15	0	0	1	0.3333
ENSP00000264380	1261	1275	15	0	0	0	0.0667
ENSP00000253008	253	267	15	0.0667	0	0.8667	0.4
ENSP00000265302	256	270	15	0	0	0	0.4667
ENSP00000295903	756	770	15	0	0	1	0.6
ENSP00000373648	641	655	15	0.3333	0	1	1
ENSP00000264501	1814	1828	15	0	0.5333	0	0.7333
ENSP00000228887	246	260	15	0	0	1	1
ENSP00000367263	1301	1315	15	0.8667	0	0	0
ENSP00000361468	637	651	15	0	0	1	0
ENSP00000352510	286	300	15	0	0	0	0.4667
ENSP00000339007	177	191	15	0	0	1	0.3333
ENSP00000362393	315	329	15	0.8667	0.8667	0	0
ENSP00000378044	1313	1327	15	0	0	0	0.9333
ENSP00000344087	1047	1061	15	0.6667	0	0	0
ENSP00000363724	579	593	15	1	1	0	0.2667
ENSP00000318557	283	297	15	0	0	1	0.6667
ENSP00000261349	1165	1179	15	0.2	0	0	0.4
ENSP00000298728	774	788	15	0.6	0	0.6667	0.6
ENSP00000296452	3475	3489	15	1	0	0	0.3333
ENSP00000285737	275	289	15	0	0	0	0.6
ENSP00000252087	636	650	15	0.5333	0	1	0.4667
ENSP00000359153	2896	2910	15	1	0	0.2	0.8
ENSP00000300737	105	119	15	0	0	0	0.3333
ENSP00000372170	124	138	15	0.6667	0	0	0.4
ENSP00000361664	1880	1894	15	1	0.5333	0	0
ENSP00000368612	1101	1115	15	0	0	0	0.4667
ENSP00000356515	2424	2438	15	0	0	0	1
ENSP00000292123	539	553	15	1	0.2	0	0.0667
ENSP00000261908	853	867	15	0.1333	0.4	0.8	0.3333
ENSP00000361625	57	71	15	0	0	0.8	0.3333
ENSP00000360188	656	670	15	0	0	0	0.2667
ENSP00000340220	246	260	15	0	0	0	0.5333
ENSP00000254667	82	96	15	0.6	0	0	0.4
ENSP00000262158	398	412	15	0	0	1	0.6
ENSP00000252530	42	56	15	0	0.7333	1	0.9333
ENSP00000369887	794	808	15	1	0	0	0
ENSP00000283928	205	219	15	0	0	0	0.2
ENSP00000306816	381	395	15	0	0	1	0.4667
ENSP00000371338	254	268	15	0	0	0	0.4667
ENSP00000357047	522	536	15	0	0	1	0.6667
ENSP00000277225	1420	1434	15	0.2667	0	0	0
ENSP00000263674	1145	1159	15	0	0	1	0.8667
ENSP00000359976	288	302	15	0	0	1	0.4
ENSP00000383706	598	612	15	0	0	1	0.8667
ENSP00000377029	211	225	15	0	0	1	0.9333
ENSP00000366221	1680	1694	15	1	1	0	0.1333
ENSP00000221200	15	29	15	0	0	1	0.8667
ENSP00000370744	1472	1486	15	0	0	0	1
ENSP00000263196	300	314	15	0	0	0	0.4667
ENSP00000366995	637	651	15	0.7333	0	0	0.2667
ENSP00000019317	13	27	15	1	0	0	0
ENSP00000343686	334	348	15	0	0	0	1
ENSP00000353679	578	592	15	0	0	1	0.4
ENSP00000368793	105	119	15	0.0667	0.2	0	0.5333
ENSP00000373696	1208	1222	15	0	0	0	0.6667
ENSP00000382395	1741	1755	15	1	0	0	0.2
ENSP00000379065	1152	1166	15	0	0	0	0
ENSP00000364403	3793	3807	15	0	0	0	0.8
ENSP00000253004	205	219	15	0.8667	0	1	0
ENSP00000349802	966	980	15	1	0	1	0
ENSP00000360817	536	550	15	0	0	0	0.4667
ENSP00000380942	840	854	15	0	0	1	0.8
ENSP00000377596	42	56	15	0	0	1	0.5333
ENSP00000322915	261	275	15	1	0	0	0.2
ENSP00000296869	698	712	15	0	0	0	0.6667
ENSP00000261609	3609	3623	15	1	0	0	0.2667
ENSP00000286355	1101	1115	15	0	0	1	0.2
ENSP00000369390	393	407	15	0	0	1	0.5333
ENSP00000264661	649	663	15	0	0	0	0.6
ENSP00000265335	1155	1169	15	0	0	0	0.4
ENSP00000315465	2088	2102	15	1	0	0	0.2
ENSP00000351836	707	721	15	1	0	0	0.5333
ENSP00000360154	739	753	15	0	0	1	0.7333
ENSP00000359285	311	325	15	0	0	1	1
ENSP00000360689	901	915	15	0	0	1	0.8667
ENSP00000358247	68	82	15	0	0	0	0.3333
ENSP00000292211	58	72	15	0	0	0	0.6667
ENSP00000278612	633	647	15	1	0	0	0.2667
ENSP00000281513	1708	1722	15	0	0	0	0.5333
ENSP00000326563	1683	1697	15	0	0	1	0.4667
ENSP00000323687	1114	1128	15	0.2667	0	0	0.7333
ENSP00000307234	167	181	15	0	0	1	0.5333
ENSP00000332973	83	97	15	0	0	1	0.4667
ENSP00000251143	862	876	15	0	0	0	0.9333
ENSP00000343757	6	20	15	1	0	0	0
ENSP00000264606	1035	1049	15	0.6	0	0.2	0.2667
ENSP00000344591	1116	1130	15	0	0	0.6	0.4
ENSP00000262043	540	554	15	1	0	0	0.4
ENSP00000295500	596	610	15	0	0	0	0.0667
ENSP00000264606	217	231	15	1	0	0	0.1333
ENSP00000280886	1382	1396	15	0	0	1	0.3333
ENSP00000343274	442	456	15	0	0	0	0.6
ENSP00000361602	120	134	15	1	0.6	0	0.2
ENSP00000364138	531	545	15	0	0	0	0.4
ENSP00000357052	301	315	15	0	0	0	0.4667
ENSP00000228327	1065	1079	15	1	0.4	0	0.1333
ENSP00000369402	430	444	15	0.9333	0	0	0.9333
ENSP00000359000	221	235	15	1	0	0	0.3333
ENSP00000320917	262	276	15	1	0.7333	0	0.6
ENSP00000367202	40	54	15	0	0	0	0.6667
ENSP00000356155	604	618	15	0	0	0	0.0667
ENSP00000283351	948	962	15	0	0	0	0.4667
ENSP00000339916	376	390	15	0	0	1	0.4
ENSP00000262713	334	348	15	0	0	0.7333	0.2667
ENSP00000258399	845	859	15	0.9333	0	1	0.4667
ENSP00000251582	212	226	15	1	0.0667	0.0667	0.1333
ENSP00000303540	224	238	15	0	0	1	0.7333
ENSP00000279593	1148	1162	15	0.3333	0	1	0.3333
ENSP00000350364	36	50	15	0	0	0.3333	0.4667
ENSP00000334382	224	238	15	0.7333	0	0	1
ENSP00000359001	242	256	15	0	0	0.4667	0
ENSP00000378510	808	822	15	0.5333	0	1	0.1333
ENSP00000338573	395	409	15	0	0.5333	0	0.3333
ENSP00000200181	83	97	15	0.4667	0	1	0.6667
ENSP00000289968	565	579	15	1	0.7333	0	0
ENSP00000263805	967	981	15	1	0.2	0	0
ENSP00000317128	1314	1328	15	0	0	0	1
ENSP00000374557	118	132	15	1	0	0	0.6667
ENSP00000370164	441	455	15	0	0	1	0.3333
ENSP00000297229	76	90	15	0	0	0.8	0.3333
ENSP00000205061	772	786	15	0	0	1	0.6
ENSP00000327465	1	15	15	1	0	0	0.6
ENSP00000334375	363	377	15	0.5333	0	0	0.2
ENSP00000240364	345	359	15	0.6	0	0	0.4667
ENSP00000256062	65	79	15	0	0.6	0	0.6667
ENSP00000358596	245	259	15	0	0	1	0.6667
ENSP00000340329	341	355	15	1	0	0	0.2667
ENSP00000311401	502	516	15	0	0	0	0.5333
ENSP00000350719	6335	6349	15	0.1333	0	0	0.8
ENSP00000326018	75	89	15	0	0	0	0.6
[truncated: 8,630 more rows]
