# Supplementary material for: Synonymous Constraint Elements Show a Tendency to Encode Intrinsically Disordered Protein Segments
Source: PLoS Comput Biol. 2014 May 8;10(5):e1003607. doi: 10.1371/journal.pcbi.1003607 (PMC4014394; doi:10.1371/journal.pcbi.1003607)
Supplement: Table S6 — Locations and predicted structural properties of segments randomly picked from human SCE-containing proteins with equivalent length distribution to the 30-codon resolution SCE dataset. (XLSX) [file pcbi.1003607.s008.xlsx]

## Sheet: Munka1
Table S6: Locations and predicted structural properties of segments randomly picked from human SCE-containing proteins with equivalent length distribution to the 30 codon resolution SCE dataset.
Ensembl 54 protein ID	Start position	End position	Length	Ratio of disordered residues	Ratio of low complexity residues	Ratio of residues in domains	Ratio of secondary structure residues
ENSP00000323246	778	807	30	0.2333	0	0	0.4333
ENSP00000225296	569	598	30	0	0	0.0667	0.5333
ENSP00000379146	118	147	30	1	0.9	0	0.0333
ENSP00000293230	108	137	30	0	0	0.8	0.7333
ENSP00000356563	138	167	30	0	0	1	0.5667
ENSP00000346634	587	616	30	0.6	0	0	0.9333
ENSP00000261667	264	293	30	0	0	0.9333	0.5667
ENSP00000384418	447	476	30	0.9667	0.7333	0	0
ENSP00000262873	1209	1238	30	0.9667	0.7	1	0.7
ENSP00000355843	171	200	30	0	0	0.9333	0.1333
ENSP00000322706	78	107	30	0	0	1	0.4667
ENSP00000358211	612	641	30	0	0	0	0.3667
ENSP00000356630	457	486	30	0	0	0	0.4333
ENSP00000342793	322	351	30	0	0	0.1667	0.6
ENSP00000256190	76	105	30	0	0	0.3667	0.4667
ENSP00000355028	168	197	30	0	0	0	0.7667
ENSP00000374447	403	432	30	0.3667	0	0	0.4333
ENSP00000358854	152	181	30	0.9333	1	0	0.1333
ENSP00000385382	551	580	30	0	0	1	0.4333
ENSP00000257694	103	132	30	0	0	0	0.7
ENSP00000351908	1061	1090	30	0.0667	0	0	0.6333
ENSP00000354855	217	246	30	1	0	0	0.5333
ENSP00000265978	236	265	30	0	0.2333	1	0.5333
ENSP00000285873	687	716	30	0.2333	0	0.8	0.4333
ENSP00000217173	167	196	30	0	0	0	0.7
ENSP00000357883	267	296	30	0.2	0	1	0.3333
ENSP00000280758	24	53	30	0.1333	0	0	0.1667
ENSP00000376783	691	720	30	0	0	1	0.5
ENSP00000384954	285	314	30	0.1333	0	0	0.6
ENSP00000379587	274	303	30	0	0	0	0.2667
ENSP00000262545	96	125	30	0.0667	0	0	0.2667
ENSP00000368192	569	598	30	0	0	0	0.8
ENSP00000355082	759	788	30	0.6333	0.4	0	0.2333
ENSP00000385323	460	489	30	0.8	0.3333	0	0.4
ENSP00000363827	1052	1081	30	0.7333	0	1	0.5333
ENSP00000344789	1117	1146	30	0	0	1	0.6333
ENSP00000386660	269	298	30	0.2	0	0	0.4333
ENSP00000258411	352	381	30	0	0	1	0.0667
ENSP00000257287	580	609	30	0	0	0	0.8333
ENSP00000339915	737	766	30	1	0	0	0
ENSP00000283351	260	289	30	0.6	0.5667	1	0.2667
ENSP00000295884	54	83	30	0.2	0.8	0	0.2667
ENSP00000310998	436	465	30	0	0.6667	0	0.8
ENSP00000353735	187	216	30	0.6333	0	0	0.2
ENSP00000350786	436	465	30	0	0	1	0.7333
ENSP00000313504	465	494	30	0	0	1	0.2
ENSP00000377094	643	672	30	0	0	1	0.5
ENSP00000296977	386	415	30	0	0	0	0.5667
ENSP00000366607	36	65	30	0.7333	0	0	0.6333
ENSP00000339915	624	653	30	1	0.5667	0	0
ENSP00000261517	428	457	30	0	0	0	0.9333
ENSP00000255304	143	172	30	0.9667	0	0	0.1333
ENSP00000366184	223	252	30	0.7	0.2333	0	0.3667
ENSP00000276009	2123	2152	30	0.0333	0.4333	0	0.6
ENSP00000282499	433	462	30	0	0	1	0.5333
ENSP00000385530	448	477	30	1	0.3667	0	0.5
ENSP00000263805	227	256	30	1	0	0	0.0667
ENSP00000296930	214	243	30	1	0	0	0.1667
ENSP00000364586	649	678	30	0.4667	0	1	0.2333
ENSP00000219476	259	288	30	0	0	1	0.5
ENSP00000265148	2385	2414	30	0.6	0	0	0.9
ENSP00000271636	539	568	30	0.8	0	0	0.8667
ENSP00000268124	240	269	30	0.4	0	0	0.3333
ENSP00000358092	608	637	30	0	0	0.8333	0.5333
ENSP00000355537	144	173	30	0	0	0.6667	0.2667
ENSP00000379895	10	39	30	0	0	0	0.5667
ENSP00000365175	149	178	30	1	0	1	0.2667
ENSP00000323068	80	109	30	0	0.6333	0	0.8667
ENSP00000264057	383	412	30	0	0	1	0.4667
ENSP00000320168	384	413	30	0.7333	0	0	0.6333
ENSP00000269243	1375	1404	30	0.3	0.5667	1	0.6333
ENSP00000353375	437	466	30	0.9333	0	0	0.3333
ENSP00000251472	977	1006	30	0	0	1	0.6667
ENSP00000219797	55	84	30	0.5667	0	1	0.5333
ENSP00000263630	1171	1200	30	0.7	0	0	0.6
ENSP00000305790	707	736	30	0	0.4333	0	0.4667
ENSP00000005905	591	620	30	0	0	1	0.6333
ENSP00000378298	472	501	30	0	0	1	0.5333
ENSP00000370208	1	30	30	0	0	0.4667	0.1
ENSP00000365351	329	358	30	0	0	1	0.1333
ENSP00000319678	193	222	30	0.0333	0.5333	0	0
ENSP00000265077	53	82	30	0	0	1	0.5333
ENSP00000386787	1362	1391	30	0.2	0	0	0.1
ENSP00000380019	177	206	30	1	0.6333	0	0.2
ENSP00000382104	109	138	30	0	0.1667	1	0.7333
ENSP00000348089	1104	1133	30	1	0	0	0.1667
ENSP00000361658	404	433	30	0	0	1	0.4
ENSP00000207870	284	313	30	0	0	0.7333	0.3
ENSP00000361664	494	523	30	1	0.3667	0	0.0667
ENSP00000385642	466	495	30	0.4	0.4	0	0.4333
ENSP00000322568	215	244	30	1	0.5333	0	0.4667
ENSP00000364190	36	65	30	1	0.4667	0.5333	0.3667
ENSP00000382204	615	644	30	1	0	0	0.1667
ENSP00000307235	858	887	30	0.4667	0	0.2333	0.4
ENSP00000377232	834	863	30	0.6667	0	0	0.4
ENSP00000357440	133	162	30	0.0667	0	0	0.9333
ENSP00000156471	1113	1142	30	0	0	0	0.5333
ENSP00000347441	38	67	30	0.6667	0	0	0.4333
ENSP00000384651	600	629	30	0.6333	0	0	0
ENSP00000309430	413	442	30	0	0.2667	1	0.7667
ENSP00000371789	207	236	30	0	0	0	0.6667
ENSP00000265220	896	925	30	0	0.4333	0	0.4333
ENSP00000386176	335	364	30	0	0	1	0.7333
ENSP00000370826	39	68	30	0.4	0	0	0
ENSP00000274457	403	432	30	0	0	0	0.7667
ENSP00000309539	107	136	30	0	0	1	0.4333
ENSP00000323687	915	944	30	0	0	0	0.4333
ENSP00000370150	114	143	30	1	0.4667	0	0.0333
ENSP00000377502	245	274	30	0.5333	0	0	0.2
ENSP00000373770	587	616	30	0	0	0	0.7
ENSP00000251582	713	742	30	0	0	0.6667	0.3333
ENSP00000305027	605	634	30	0.9	0.5667	0	0.6333
ENSP00000263762	10	39	30	0	0.2667	0.5333	0.3
ENSP00000268489	3223	3252	30	1	0.9667	0	0.5333
ENSP00000322300	164	193	30	0	0	0	0.4667
ENSP00000249363	469	498	30	0.4333	0	0	0.3333
ENSP00000265335	1011	1040	30	0.4333	0.5	0	0.9333
ENSP00000312435	782	811	30	0.3333	0.1667	1	0.4667
ENSP00000322804	46	75	30	0.0333	0	1	0.7667
ENSP00000339958	707	736	30	0	0	0	0.8
ENSP00000379538	525	554	30	0	0	1	0.9333
ENSP00000348573	1307	1336	30	0.2333	0.0333	0	0.4333
ENSP00000372067	254	283	30	0	0	0	0.5667
ENSP00000314018	98	127	30	0.7333	0	0	0.3667
ENSP00000292205	868	897	30	0.1333	0.0333	0	0.4667
ENSP00000296394	50	79	30	0	0	0	0.4667
ENSP00000188790	363	392	30	0	0	1	0.8
ENSP00000370968	327	356	30	0	0	1	0.3
ENSP00000366886	555	584	30	0.5	0.1667	0	0.2667
ENSP00000366568	169	198	30	0	0	1	0.4667
ENSP00000264220	247	276	30	0	0	0	0.4333
ENSP00000288139	248	277	30	0	0	1	0.7667
ENSP00000366221	481	510	30	0.0333	0	0	0.4667
ENSP00000262225	146	175	30	0.1	0	1	0.7667
ENSP00000363003	83	112	30	0	0	0.4667	0.2333
ENSP00000262367	378	407	30	0.0667	0	1	0.4333
ENSP00000386176	27	56	30	0.1667	0	0.2	0.3
ENSP00000346839	102	131	30	0	0	1	0.3
ENSP00000260563	295	324	30	0	0	1	0.6333
ENSP00000298937	232	261	30	0	0	1	0.5
ENSP00000322915	860	889	30	0.2333	0	0	0.4333
ENSP00000348965	2650	2679	30	0	0	1	0.4667
ENSP00000317156	124	153	30	0.5667	0.2333	0	0.6
ENSP00000370259	247	276	30	0.2667	0.7333	0	0.7667
ENSP00000354780	208	237	30	0	0.2	0	0.1667
ENSP00000302586	152	181	30	0	0.3333	1	0.9333
ENSP00000285106	447	476	30	0.3667	0.3	1	0.7667
ENSP00000296452	3093	3122	30	1	0	0	0
ENSP00000295269	443	472	30	0	0.1667	1	0.5333
ENSP00000377747	1789	1818	30	1	0	0	0.2333
ENSP00000359925	20	49	30	0	0	0	0.8667
ENSP00000277865	177	206	30	0	0	1	0.4667
ENSP00000261839	347	376	30	0	0	1	0.4333
ENSP00000274487	516	545	30	0	0	0.9333	0.4667
ENSP00000253109	44	73	30	0.2667	0.1	0	0.5
ENSP00000378985	64	93	30	0	0	1	0.7
ENSP00000363590	372	401	30	0	0	1	0.5333
ENSP00000256261	44	73	30	0	0	0.1667	0.3
ENSP00000263377	1003	1032	30	1	0.8	0	0.0333
ENSP00000355205	575	604	30	0	0	1	0.3
ENSP00000265634	201	230	30	0	0	0	0.5667
ENSP00000373767	285	314	30	0	0	0	0.6
ENSP00000360031	736	765	30	0	0	0	0.5333
ENSP00000252011	289	318	30	0	0	0.4	0.8
ENSP00000295736	967	996	30	0	0.1333	1	0.4
ENSP00000251822	580	609	30	0	0	0.5	0.7667
ENSP00000362648	15	44	30	0	0	0	0.5
ENSP00000354158	6	35	30	1	0.7333	0	0
ENSP00000265755	606	635	30	0	0	1	0.4667
ENSP00000357615	44	73	30	0	0	0.8667	0.4333
ENSP00000265245	273	302	30	1	0.0667	0	0
ENSP00000364959	303	332	30	1	0.4667	0	0.5
ENSP00000262995	564	593	30	1	0	0	0.1667
ENSP00000374552	469	498	30	0.2	0	0	0.5333
ENSP00000370739	246	275	30	0	0	1	0.3
ENSP00000377252	568	597	30	0	0.3667	0	0.6667
ENSP00000359211	934	963	30	0	0	0	0.5667
ENSP00000360171	2282	2311	30	0	0	0	0.4667
ENSP00000273064	94	123	30	0	0	1	0.6667
ENSP00000378044	1856	1885	30	1	0	0	0
ENSP00000373272	826	855	30	0.0667	0	0.4333	0.3667
ENSP00000265175	365	394	30	1	0.8667	0	0.3
ENSP00000355090	641	670	30	0.9667	0	0	0.2333
ENSP00000261948	175	204	30	0.3667	0	0.3	0.3333
ENSP00000264951	801	830	30	0	0	0	0.6
ENSP00000347206	498	527	30	0	0	1	0.8
ENSP00000350820	430	459	30	0	0	0	0.4333
ENSP00000292077	193	222	30	0.4333	0	0.9	0.6
ENSP00000295373	8	37	30	1	1	0	0
ENSP00000312722	44	73	30	0.9333	0	0	0.4333
ENSP00000369199	981	1010	30	0	0	0	0.5
ENSP00000377148	256	285	30	0.1333	0.2	1	0.5333
ENSP00000251119	1948	1977	30	0	0	0	0.4333
ENSP00000262127	342	371	30	0	0	0	0.5667
ENSP00000316109	662	691	30	1	0	0.0333	0.4333
ENSP00000342391	713	742	30	0.4	0	1	0.4667
ENSP00000370343	412	441	30	0.2	0	0.2	0.3667
ENSP00000313070	1073	1102	30	0.2667	0	0	0.4333
ENSP00000322885	33	62	30	0	0	1	0.5333
ENSP00000244040	70	99	30	0	0	1	0.6667
ENSP00000312244	209	238	30	0.3667	0	1	0.5
ENSP00000369332	519	548	30	1	0	0	0.1
ENSP00000378624	1009	1038	30	0	0	1	0.3667
ENSP00000378648	363	392	30	0	0	0.3	0.7667
ENSP00000275230	319	348	30	0	0	1	0.5667
ENSP00000287295	419	448	30	0	0	0.8333	0.5667
ENSP00000364094	526	555	30	0	0	0.9333	0.3667
ENSP00000231706	631	660	30	0	0	0	0.8333
ENSP00000356515	3257	3286	30	0.7333	0.3	0	0.9
ENSP00000266022	954	983	30	0.4333	0	0	0.6333
ENSP00000354842	427	456	30	1	0.1333	0	0.3
ENSP00000344479	385	414	30	0	0	0.8	0.4
ENSP00000360290	472	501	30	0.6667	0	0	0.2
ENSP00000265440	12	41	30	0.7333	0	0	0.1333
ENSP00000263373	2222	2251	30	1	0.5667	0	0.4333
ENSP00000311273	2691	2720	30	0	0	1	0.5333
ENSP00000330842	962	991	30	0	0	0	0.3
ENSP00000362485	805	834	30	0.5667	0	0	0.0667
ENSP00000369318	465	494	30	0	0	1	0.6667
ENSP00000283249	537	566	30	0	0.5667	0.6	0.2
ENSP00000347152	1248	1277	30	0	0.4	0	0.9
ENSP00000264709	207	236	30	0.7333	0.4	0	0.5667
ENSP00000326018	23	52	30	0	0	0	0.3667
ENSP00000370949	71	100	30	0.5333	0	0	0.9667
ENSP00000263012	22	51	30	0	0.2667	0	0.4333
ENSP00000343966	257	286	30	0.5	0	0.8	0.6
ENSP00000340998	251	280	30	0	0	0.9667	0.3667
ENSP00000387195	38	67	30	0.5667	0.5667	0	0.1
ENSP00000361857	1709	1738	30	1	0	0	0.1667
ENSP00000280377	608	637	30	0.3	0	1	0.5
ENSP00000219069	428	457	30	0.1	0	0.7667	0.3
ENSP00000290894	265	294	30	1	0.0333	0	0
ENSP00000353192	357	386	30	0	0	1	0.4667
ENSP00000262366	185	214	30	0	0	0	0.2333
ENSP00000216277	406	435	30	0.2333	0	1	0.4
ENSP00000251822	150	179	30	0.1667	0	1	0.3333
ENSP00000367345	667	696	30	0	0.1333	0	0.5
ENSP00000272895	2145	2174	30	0	0	0.6333	0.5
ENSP00000261366	358	387	30	0.1	0.3333	1	0.8667
ENSP00000361418	527	556	30	0	0	0	0.7667
ENSP00000276651	153	182	30	0	0	1	0.7333
ENSP00000350719	1113	1142	30	0.1333	0.1333	0	0.7667
ENSP00000261574	289	318	30	0	0	0	0.8667
ENSP00000268717	26	55	30	0	0	0	0.6
ENSP00000263630	1126	1155	30	0.4	0	0	0.7667
ENSP00000278980	26	55	30	0	0	1	0.8667
ENSP00000360371	95	124	30	0.9333	0.7333	1	0
ENSP00000384942	381	410	30	0	0	0	0.7667
ENSP00000265978	238	267	30	0	0.1667	1	0.5333
ENSP00000327116	99	128	30	0	0	1	0.4
ENSP00000386660	346	375	30	0.4	0	0	0.3667
ENSP00000325161	173	202	30	0	0	0.3333	0.8667
ENSP00000351790	1082	1111	30	0.0333	0	1	0.4667
ENSP00000262126	417	446	30	1	0.1	0	0.4
ENSP00000342538	98	127	30	0.6667	0	1	0.3333
ENSP00000331504	307	336	30	0.2	0.1333	0	0.9
ENSP00000351113	1325	1354	30	0.3	0	0	0.2667
ENSP00000295903	1411	1440	30	0	0	0.9667	0.1
ENSP00000281928	1448	1477	30	0	0	0	0.7333
ENSP00000347416	125	154	30	0	0	1	0.7
ENSP00000265335	412	441	30	0.4667	0	0	0.7667
ENSP00000316357	2034	2063	30	0	0	0	0.7
ENSP00000257974	465	494	30	0	0	0	0.4333
ENSP00000359215	172	201	30	0.8	0.1333	0	0.0333
ENSP00000204604	402	431	30	0	0	0.8667	0.5667
ENSP00000273037	57	86	30	0	0	1	0.4333
ENSP00000378611	543	572	30	0.7	0.2	0	0.1333
ENSP00000344040	238	267	30	0	0	1	0.5667
ENSP00000382204	1526	1555	30	0.7667	0	0	0.3333
ENSP00000380597	11	40	30	0.5667	0	0	0.3667
ENSP00000330633	256	285	30	0.0333	0	1	0.4333
ENSP00000380746	215	244	30	0	0	0	0.6
ENSP00000305533	145	174	30	0	0	0	0.7667
ENSP00000343001	970	999	30	0	0	1	0.6333
ENSP00000380353	733	762	30	1	0.1333	0	0.1667
ENSP00000373937	639	668	30	0	0	1	0.5333
ENSP00000386446	1611	1640	30	0.4333	0	0	0.1
ENSP00000370077	722	751	30	0	0.4	0	0.5
ENSP00000221232	373	402	30	1	0.5	0	0.0333
ENSP00000380711	532	561	30	0	0	0	0.3333
ENSP00000346874	34	63	30	0	0	1	0.6
ENSP00000351416	322	351	30	0	0	1	0.4333
ENSP00000355968	244	273	30	0	0	1	0.7667
ENSP00000293831	135	164	30	0	0	1	0.5667
ENSP00000373594	256	285	30	0	0.8	0	0.7
ENSP00000300101	658	687	30	0	0	0	0.4667
ENSP00000331907	128	157	30	0	0	0	0.8667
ENSP00000354080	418	447	30	0	0	0	0.3
ENSP00000264431	339	368	30	0	0.4333	0.6333	0.6
ENSP00000356696	1377	1406	30	0.1333	0	0	0.6
ENSP00000338290	125	154	30	0.1333	0.3667	0.1667	0.6667
ENSP00000265631	57	86	30	0	0	0	0.5667
ENSP00000350945	1389	1418	30	0.1333	0.1	0	0.6333
ENSP00000342660	275	304	30	0.8333	0.4333	1	0.1667
ENSP00000358062	988	1017	30	0.2	0	0	0.1333
ENSP00000262239	47	76	30	0	0	1	0.6667
ENSP00000263847	11	40	30	0.5667	1	0	0.2333
ENSP00000218054	54	83	30	0	0	1	0.4667
ENSP00000265362	593	622	30	0.0667	0	0	0.6
ENSP00000317902	212	241	30	0.7333	0.4	1	0.8
ENSP00000363524	605	634	30	0.2	0	0	0.9667
ENSP00000322300	395	424	30	0	0.3	0	0.8
ENSP00000350720	1649	1678	30	1	0.8333	0	0.2
ENSP00000364860	870	899	30	1	0.1	0	0.3667
ENSP00000358778	292	321	30	0.0667	0	0	0.5333
ENSP00000300659	864	893	30	0.9667	0	0	0.0667
ENSP00000378721	1093	1122	30	0.7	0.3667	0	0.3
ENSP00000262061	73	102	30	0	0	1	0.7667
ENSP00000265614	474	503	30	0.2667	0	0	0.3333
ENSP00000354780	381	410	30	0.2	0	0	0.3667
ENSP00000356492	347	376	30	0	0	0	0.4667
ENSP00000301740	106	135	30	1	0	0	0.5
ENSP00000261520	208	237	30	0	0	0	0.6
ENSP00000362330	1025	1054	30	0.1	0	0	0.6667
ENSP00000363511	270	299	30	0	0	0.7	0.6667
ENSP00000285873	496	525	30	0	0	0	0.4
ENSP00000348753	364	393	30	0	0	1	0.5667
ENSP00000264363	126	155	30	0	0	1	0.9
ENSP00000231509	629	658	30	0	0	1	0.5333
ENSP00000305790	803	832	30	0.5333	0	0	0.7333
ENSP00000265148	1742	1771	30	0.9	0	0	0.4
ENSP00000349955	250	279	30	0	0.5	0	1
ENSP00000373298	126	155	30	1	1	0	0
ENSP00000295522	92	121	30	0	0.1	1	0.7
ENSP00000363061	36	65	30	0	0	0	0.5667
ENSP00000245105	782	811	30	0	0	0	0.5667
ENSP00000354207	142	171	30	0	0	0	0.6
ENSP00000354718	1670	1699	30	0.2	0	0	0.4
ENSP00000286307	123	152	30	0.9667	0.6667	0	0.0667
ENSP00000325155	804	833	30	0.9	0.7667	0	0
ENSP00000304583	1386	1415	30	0.5333	0	0	0.4
ENSP00000333122	488	517	30	0	0	1	0.6333
ENSP00000383959	993	1022	30	1	0	0	0.2667
ENSP00000373767	743	772	30	0	0	0	0.6
ENSP00000258214	433	462	30	0.5333	0.3667	0	0.9
ENSP00000364397	54	83	30	0	0.3333	0	0.3667
ENSP00000252699	290	319	30	0	0	0.9	0.6667
ENSP00000383959	15	44	30	1	0	0	0.3667
ENSP00000264169	339	368	30	0	0	0	0.5
ENSP00000263390	55	84	30	0.7333	0	1	0.8333
ENSP00000308957	668	697	30	0	0	1	0.5333
ENSP00000371767	537	566	30	1	0.4	0	0.2333
ENSP00000304586	441	470	30	0	0	1	0.7
ENSP00000295956	463	492	30	0.2667	0	1	0.4
ENSP00000326194	520	549	30	0.7	0.3667	0	0.6
ENSP00000360278	413	442	30	0.9667	0	0	0.3
ENSP00000230792	78	107	30	0	0	0.8	0.6667
ENSP00000265026	754	783	30	1	0	0	0.1667
ENSP00000226725	230	259	30	0	0	1	0.7333
ENSP00000337838	52	81	30	1	0.6	0	0.1667
ENSP00000251757	444	473	30	1	1	0	0.3667
ENSP00000311684	2575	2604	30	0	0.1667	0.7	0.5333
ENSP00000379146	997	1026	30	1	0	0	0.3
ENSP00000303476	294	323	30	0	0	0.7667	0.8667
ENSP00000371548	245	274	30	0	0	0.9333	0.4
ENSP00000289893	5908	5937	30	1	0	0	0
ENSP00000271469	243	272	30	0	0	1	0.7
ENSP00000386766	671	700	30	0	0	1	0.4
ENSP00000336861	283	312	30	0	0	0	0.9
ENSP00000358359	2332	2361	30	0.2	0	0	0.4667
ENSP00000363435	332	361	30	0.3333	0	1	0.2333
ENSP00000339122	86	115	30	0.3667	0	1	0.2
ENSP00000370624	65	94	30	0.7	0.3333	0	0.4
ENSP00000279593	1010	1039	30	0.4667	0	1	0.1
ENSP00000276009	1238	1267	30	0	0	0	0.6333
ENSP00000369529	172	201	30	1	0	1	0.0667
ENSP00000352069	163	192	30	1	0	0	0.0333
ENSP00000317786	1246	1275	30	0.3667	0.1667	0	0.3667
ENSP00000320566	65	94	30	0.0333	0	1	1
ENSP00000317053	291	320	30	0.8333	0.0333	0	0.4
ENSP00000242729	113	142	30	0	0	1	0.8667
ENSP00000370589	543	572	30	1	0.4	0	0.0667
ENSP00000382304	992	1021	30	0	0	0.4333	0.6667
ENSP00000305988	542	571	30	0.4	0.2667	0	0.5
ENSP00000362900	71	100	30	0.8333	0.9	0	0
ENSP00000346667	1003	1032	30	0.7	0	0	0.3
ENSP00000349571	1577	1606	30	0.8667	0.3667	0	0.2333
ENSP00000264705	1779	1808	30	0.1667	0	0	0.5
ENSP00000336842	546	575	30	0	0	1	0.6333
ENSP00000370023	483	512	30	0	0	1	0.6333
ENSP00000288071	40	69	30	0.6667	0	0	0.7
ENSP00000345731	170	199	30	0.5	0.4333	1	0.2333
ENSP00000381053	300	329	30	0	0	1	0.3333
ENSP00000264318	203	232	30	0	0.4333	1	0.3667
ENSP00000261609	2722	2751	30	0.0667	0	0.7	0.2333
ENSP00000304583	531	560	30	0.2667	0	0	0.2
ENSP00000263373	2530	2559	30	0.9667	0.1333	0	0.2
ENSP00000379474	260	289	30	0.1	0	0	0.6
ENSP00000258341	687	716	30	0	0	0.0667	0.3
ENSP00000386987	343	372	30	0.4333	0	0	0.6333
ENSP00000370719	498	527	30	0.1333	0.0333	0	0.7
ENSP00000360254	46	75	30	0	0	1	0.7667
ENSP00000355589	596	625	30	0.0667	0	0.0667	0.5
ENSP00000260505	144	173	30	0	0	1	0.6
ENSP00000211998	570	599	30	0.7333	0	1	0.9333
ENSP00000378969	578	607	30	1	0	0	0.3333
ENSP00000369802	1609	1638	30	0	0	0	0.6333
ENSP00000350595	79	108	30	0	0.1333	1	0.4667
ENSP00000360031	1051	1080	30	1	0.4333	0	0.6
ENSP00000318147	373	402	30	0	0	1	0.4333
ENSP00000315775	639	668	30	0	0	0	0.6333
ENSP00000297512	98	127	30	0	0	1	0.3667
ENSP00000354923	3094	3123	30	0	0.2	1	0.8333
ENSP00000371729	839	868	30	0	0	0	0.7333
ENSP00000362363	290	319	30	0.3	0	0	0.4
ENSP00000229266	288	317	30	0	0	0	0.8
ENSP00000219689	1103	1132	30	1	1	0	0.3333
ENSP00000360990	38	67	30	0.1	0	0	0.3
ENSP00000358200	273	302	30	0.8	0	0	0.1333
ENSP00000066544	298	327	30	1	0	0	0.2333
ENSP00000261637	979	1008	30	0	0	1	0.5667
ENSP00000316377	398	427	30	0.0667	0	0	0.4667
ENSP00000353109	2420	2449	30	0.9667	0	0	0.1333
ENSP00000353192	232	261	30	0	0.3333	0.8333	0.8667
ENSP00000378721	776	805	30	0.8667	0	0	0.3667
ENSP00000378818	1756	1785	30	0.2667	1	0	0.1
ENSP00000371729	4063	4092	30	0	0	0	0.5333
ENSP00000215906	59	88	30	0	0	0	0.7
ENSP00000261312	1987	2016	30	0.1333	0	0	0.5
ENSP00000340742	1551	1580	30	0	0	0	0.6
ENSP00000378338	401	430	30	1	0	0	0
ENSP00000301873	672	701	30	0	0	0.7667	0.1667
ENSP00000322234	1482	1511	30	0.6333	0	0	0.3667
ENSP00000256186	529	558	30	0.4	0.3667	0.5333	1
ENSP00000261383	393	422	30	0	0	0	0.8
ENSP00000319104	1633	1662	30	1	0.8	0	0.3333
ENSP00000312442	524	553	30	0	0	1	0.7333
ENSP00000249601	594	623	30	0.4333	0	0	1
ENSP00000351132	144	173	30	0	0	0.7667	0.6333
ENSP00000374135	600	629	30	0	0	0.9667	0.5
ENSP00000353452	503	532	30	0	0	0.7	0.7
ENSP00000216327	244	273	30	0	0	1	0.5333
ENSP00000363745	43	72	30	0	0	0	0.8
ENSP00000156471	106	135	30	0	0.4667	0	0.5333
ENSP00000332116	37	66	30	0.5333	0	0	0.3
ENSP00000386184	169	198	30	0	0	0	0.7
ENSP00000376458	800	829	30	0	0	0.2667	0.1333
ENSP00000366522	559	588	30	0.8	0	0	0.4
ENSP00000371818	1490	1519	30	0.0333	0	1	0.5667
ENSP00000339299	1745	1774	30	1	0	0	0.1667
ENSP00000263238	45	74	30	0	0	1	0.3
ENSP00000284637	576	605	30	0.9	0	0	0.5667
ENSP00000368856	823	852	30	0	0	0.7	0.2667
ENSP00000312379	1329	1358	30	1	0.6333	0	0
ENSP00000361664	82	111	30	1	0	0	0.2
ENSP00000359805	6398	6427	30	0.2	0	1	0.3
ENSP00000356515	1792	1821	30	0.9667	0.4333	0	0.6
ENSP00000356224	7648	7677	30	0	0.2333	0	0.9333
ENSP00000357283	23	52	30	0.3333	0	0.7667	0.6667
ENSP00000354849	965	994	30	0.0667	0	1	0.5
ENSP00000300647	648	677	30	1	0.4333	0	0.3
ENSP00000216554	255	284	30	0.1	0	0	0.6333
ENSP00000348349	1885	1914	30	0	0	0	0.8
ENSP00000245919	222	251	30	0.9667	0	0	0.0667
ENSP00000350882	322	351	30	0.0667	0	1	0.7
ENSP00000385110	82	111	30	0.7667	0.3667	0	0.2
ENSP00000364008	245	274	30	0	0	1	0.7333
ENSP00000199814	314	343	30	1	0.6333	0	0.2333
ENSP00000351346	236	265	30	0	0	0	0.6667
ENSP00000339381	83	112	30	0	0	0.4333	0.3667
ENSP00000295903	498	527	30	0	0	0.0667	0.3
ENSP00000337439	348	377	30	1	0	0	0.0667
ENSP00000353564	124	153	30	0.8	0.2	0	0
ENSP00000292476	140	169	30	0	0	0.8333	0.3
ENSP00000330842	81	110	30	0	0	0.4	0.6
ENSP00000257312	721	750	30	1	0	0	0.2667
ENSP00000330408	239	268	30	0.3667	0.0333	0	0.0333
ENSP00000269844	822	851	30	0	0.3	0.7667	0.4667
ENSP00000355728	978	1007	30	0.6667	0.3333	0	0.2333
ENSP00000387218	199	228	30	0.1333	0.5	0	0.1667
ENSP00000205061	749	778	30	0	0	1	0.6667
ENSP00000343871	124	153	30	0	0	0	0.7333
ENSP00000360278	195	224	30	0.4333	0	0	0.3333
ENSP00000300648	1238	1267	30	0	0	0	0.4667
ENSP00000365576	370	399	30	0.9667	0	0	0.6667
ENSP00000374373	1968	1997	30	0.2	0	1	1
ENSP00000372265	825	854	30	0.3333	0	1	0.7333
ENSP00000383178	971	1000	30	0	0	1	1
ENSP00000204604	898	927	30	0	0	0	0.1333
ENSP00000276211	450	479	30	0.2	0	0	0.5667
ENSP00000370625	452	481	30	0	0	0.4667	0.8
ENSP00000377486	32	61	30	0.8667	0	0	0.2
ENSP00000344087	753	782	30	1	0	0	0.1
ENSP00000369218	28	57	30	0.7	0	0	0.8
ENSP00000261609	3371	3400	30	0.1333	0	0	0.5667
ENSP00000265109	140	169	30	0	0	1	0.3667
ENSP00000230671	333	362	30	0	0	1	0.7
ENSP00000332674	620	649	30	0	0	0.5667	0.7333
ENSP00000371818	1198	1227	30	0	0	1	0.9667
ENSP00000250894	92	121	30	0.1	0	1	1
ENSP00000221480	126	155	30	0	0.4667	1	1
ENSP00000345359	79	108	30	1	0.3333	0	0.2
ENSP00000308610	553	582	30	0	0	0	0.8333
ENSP00000261739	342	371	30	0	0	1	0.5333
ENSP00000381577	1573	1602	30	0	0	0	0.7
ENSP00000303540	114	143	30	0	0	0	0.8667
ENSP00000297161	240	269	30	0	0	0	0.3667
ENSP00000377502	490	519	30	0.8333	0.0333	0	0.3333
ENSP00000311825	945	974	30	0.9333	0	0	0
ENSP00000355133	473	502	30	0.6	0	0	0.5
ENSP00000385342	802	831	30	0	0	1	0.3333
ENSP00000288602	683	712	30	0	0	1	0.6667
ENSP00000284395	1328	1357	30	0	0	1	0.7333
ENSP00000083182	34	63	30	0	0	0	0.4
ENSP00000357300	66	95	30	0	0.0667	0	0.3333
ENSP00000228437	62	91	30	0.1667	0.4667	0	0.3
ENSP00000282574	39	68	30	0	0.2333	1	0.6
ENSP00000361232	525	554	30	0	0	0.0667	0.5667
ENSP00000303928	718	747	30	0.4	0	0	0.2667
ENSP00000310721	307	336	30	0	0	1	0.7
ENSP00000385162	29	58	30	1	0.3333	0	0.2
ENSP00000385750	680	709	30	0.2	0.3	0	0.5333
ENSP00000373239	1363	1392	30	0	0	0	0.5667
ENSP00000376302	187	216	30	0	0	0.8333	0.6667
ENSP00000261195	169	198	30	0	0	1	0.6
ENSP00000261312	2542	2571	30	0	0	1	0.2667
ENSP00000264211	1034	1063	30	0.6667	0	0	0.3333
ENSP00000357304	526	555	30	1	0	0	0
ENSP00000254846	1528	1557	30	0	0	0	0.7
ENSP00000284951	657	686	30	0	0.5	0	0.6
ENSP00000356556	189	218	30	1	0.6667	0	0.0333
ENSP00000229329	16	45	30	1	0.3333	0	0.0667
ENSP00000309504	576	605	30	0	0	1	0.5333
ENSP00000354080	568	597	30	0.0667	0	0	0.9
ENSP00000364912	2256	2285	30	1	0	0	0.3667
ENSP00000367679	627	656	30	0	0	1	0.6667
ENSP00000384533	198	227	30	0.1	0.1333	0.7	0.3667
ENSP00000366522	681	710	30	0.1	0	0	0.4333
ENSP00000382395	2534	2563	30	0.4	0.2	0	0.3
ENSP00000252996	61	90	30	1	0.8667	0	0.0333
ENSP00000195654	157	186	30	0	0	1	0.8667
ENSP00000289359	31	60	30	0	0	1	0.5
ENSP00000383063	559	588	30	0.5	0.0667	0	0.2333
ENSP00000382697	833	862	30	0.3333	0.0667	0	0.8
ENSP00000355910	3847	3876	30	0	0	0.3333	0.3
ENSP00000258081	235	264	30	0	0	0	0.5
ENSP00000289893	1498	1527	30	0.0667	0	0	0.4
ENSP00000384061	347	376	30	0.0333	0	0.8333	0.2333
ENSP00000277746	211	240	30	0.2333	0	1	0.0667
ENSP00000286835	775	804	30	1	0	0	0.2
ENSP00000327943	505	534	30	0	0	0	0.4667
ENSP00000225696	40	69	30	0.3667	0.5	1	0.3667
ENSP00000374135	2200	2229	30	0.0333	0	0	0.4
ENSP00000325155	278	307	30	1	0	0	0.2333
ENSP00000377766	474	503	30	1	0.2333	0	0.1333
ENSP00000276480	978	1007	30	0	0	0	0.5333
ENSP00000258349	45	74	30	0	0	0.2333	0.5
ENSP00000264741	979	1008	30	0	0.5	0	0.9667
ENSP00000323527	641	670	30	0	0	0	0.5333
ENSP00000331679	94	123	30	0.0667	0	0	0.3
ENSP00000362185	838	867	30	0	0.1333	0	0.9333
ENSP00000275230	4	33	30	0.4333	0	0	0.1333
ENSP00000341083	953	982	30	0	0	1	0.3667
ENSP00000380147	904	933	30	0.2333	0	0.7333	0.2667
ENSP00000361418	840	869	30	0	0	0	0.5333
ENSP00000368005	5	34	30	1	0	0	0.1333
ENSP00000382840	307	336	30	0	0	1	0.6333
ENSP00000355060	719	748	30	0	0	0	0.4
ENSP00000262102	94	123	30	0.0333	0	0	0.2667
ENSP00000360171	1558	1587	30	0.0333	0	0	0.5333
ENSP00000352254	584	613	30	0	0	0	0.5667
ENSP00000317872	62	91	30	0	0	0.5	0.4
ENSP00000265175	114	143	30	0.7333	0.2333	0	0.2
ENSP00000328169	109	138	30	0.1667	0.5333	0	0.4667
ENSP00000318351	151	180	30	0	0	1	0.4667
ENSP00000345985	427	456	30	0.0333	0	1	0.6667
ENSP00000380711	39	68	30	0.1667	0	0.3333	0.8333
ENSP00000385521	121	150	30	0	0	0.0333	0.3333
ENSP00000321826	184	213	30	0.1	0	0	0.3667
ENSP00000341289	224	253	30	0	0	0	0.5333
ENSP00000354463	59	88	30	0	0	0	0.6667
ENSP00000354920	138	167	30	0	0	0.6667	0.9
ENSP00000378654	380	409	30	0	0	0.0667	0.3333
ENSP00000379078	713	742	30	0.3	0	1	0.4667
ENSP00000296343	70	99	30	0	0	1	0.3667
ENSP00000338523	917	946	30	0	0	1	0.6
ENSP00000362846	224	253	30	0.8667	0	0	0.2333
ENSP00000360817	386	415	30	0	0	0	0.6
ENSP00000296343	918	947	30	0	0.5	0	0.7
ENSP00000382779	51	80	30	0	0	1	0.4333
ENSP00000264436	477	506	30	1	0	0	0.6333
ENSP00000371532	220	249	30	0	0.1333	0.7333	0.4667
ENSP00000364204	230	259	30	0	0	0	0.5
ENSP00000322460	14	43	30	0	0.5667	0.2	0.7333
ENSP00000367721	145	174	30	0	0	1	0.4667
ENSP00000380278	261	290	30	0	0	0.9667	0.4333
ENSP00000204726	468	497	30	0.2	0	0	0.9
ENSP00000371352	998	1027	30	0	0	1	0.4667
ENSP00000356116	1938	1967	30	0.8	0	0	0.2
ENSP00000308546	135	164	30	1	0.4333	0	0
ENSP00000348113	45	74	30	0.0333	0	1	0.7
ENSP00000361446	433	462	30	0	0	1	0.6
ENSP00000005905	1011	1040	30	0	0	0.4333	0.6333
ENSP00000344087	410	439	30	1	0.5667	0	0
ENSP00000379201	185	214	30	0	0	0.3	0.3333
ENSP00000344129	3	32	30	1	0	0	0.3333
ENSP00000347649	158	187	30	0	0	0	0.8
ENSP00000359489	903	932	30	1	0.8667	1	0.1667
ENSP00000289816	469	498	30	0.1667	0	0.7667	0.5333
ENSP00000324527	943	972	30	0	0	1	0.6667
ENSP00000354006	107	136	30	0	0	0	0.6333
ENSP00000378091	137	166	30	0.9	0.3	0	0
ENSP00000356140	110	139	30	0	0	0.8667	0.5333
ENSP00000272542	588	617	30	0	0	1	0.4333
ENSP00000361857	1538	1567	30	0	0	0	0.6667
ENSP00000280772	4033	4062	30	1	0	0	0.1
ENSP00000299092	113	142	30	0	0	1	0.8667
ENSP00000346112	767	796	30	0	0	0	0.7667
ENSP00000237853	71	100	30	0.1333	0	1	0.2667
ENSP00000343507	67	96	30	0	0.2333	0	0.8
ENSP00000379146	1009	1038	30	1	0	0	0.3
ENSP00000263181	849	878	30	1	0	0	0.5333
ENSP00000253401	35	64	30	0	0	0.9667	0.4
ENSP00000278505	252	281	30	0	0	0	0.6667
ENSP00000373905	515	544	30	0	0	0.8	0.6667
ENSP00000350719	5289	5318	30	0	0	0	0.6667
ENSP00000373214	711	740	30	0	0	0	0.7
ENSP00000359603	800	829	30	1	0.1667	1	0
ENSP00000363827	2669	2698	30	0.4667	0	1	0.3
ENSP00000231130	477	506	30	0.1667	0	1	0.2667
ENSP00000319060	91	120	30	0	0	1	0.6333
ENSP00000281474	674	703	30	0	0	1	0.8667
ENSP00000370883	837	866	30	0	0	0	0.4
ENSP00000365931	259	288	30	0.3333	0.0667	0	0.7667
ENSP00000262189	4077	4106	30	0.2	0	0	0.7
ENSP00000338050	89	118	30	0.6667	0.2667	0	0.5667
ENSP00000377862	1860	1889	30	0.0667	0	1	0.4667
ENSP00000362824	36	65	30	0	0	0	0.7333
ENSP00000263923	194	223	30	0	0.4	0	0.7333
ENSP00000353098	56	85	30	0	0	0.7	0.4333
ENSP00000286364	256	285	30	0	0	0.5333	0.4333
ENSP00000304501	141	170	30	0	0	1	0.1667
ENSP00000264709	455	484	30	0.4667	0.1	0	0.6
ENSP00000365637	1337	1366	30	0.8667	0	0	0.2333
ENSP00000225719	1123	1152	30	0.8	0	1	0.1667
ENSP00000287364	735	764	30	0	0	0	0.5667
ENSP00000261534	686	715	30	0	0	0	0.6667
ENSP00000319118	18	47	30	0.6333	0	0	0.2667
ENSP00000330393	1114	1143	30	0	0	0	0.4
ENSP00000342391	350	379	30	0.4667	0	0	0.1
ENSP00000306117	93	122	30	0.1333	0	0.2333	0.4333
ENSP00000299927	1096	1125	30	0.7	0	0	0.1667
ENSP00000247001	54	83	30	0.8667	0	0	0.1
ENSP00000362479	357	386	30	0.4	0	0.1333	0.3
ENSP00000242108	161	190	30	0.0333	0	1	0.6
ENSP00000373340	1165	1194	30	0.1333	0	0.4	0.5
ENSP00000357133	2461	2490	30	0	0	1	0.1333
ENSP00000347416	416	445	30	0	0	1	0.7333
ENSP00000064778	142	171	30	0.0333	0	0	0.3333
ENSP00000363014	153	182	30	0.9333	0.5333	0	0.0333
ENSP00000345808	165	194	30	1	0	0	0.1
ENSP00000370968	836	865	30	0	0.6667	0.0333	0.6667
ENSP00000361245	692	721	30	0	0	1	0.8333
ENSP00000282516	1416	1445	30	0	0	0	0.7
ENSP00000377722	978	1007	30	1	0	0	0.2667
ENSP00000294304	1296	1325	30	0	0	1	0.2333
ENSP00000367705	1047	1076	30	1	0	0	0.5333
ENSP00000307208	837	866	30	0.5333	0.3667	0	0.6667
ENSP00000377012	537	566	30	0.6	0.2667	0	0.3
ENSP00000386213	449	478	30	0	0	1	0.8333
ENSP00000301873	903	932	30	0	0	0.3	0.3
ENSP00000304956	681	710	30	1	0.5333	0	0
ENSP00000382892	416	445	30	0.1333	0	0.6333	0.4667
ENSP00000332371	996	1025	30	0.6	0	1	0.1333
ENSP00000376989	7	36	30	0.0667	0.2667	0	0.1
ENSP00000267889	890	919	30	0	0	0	0.4
ENSP00000354463	1515	1544	30	0.2667	0	0	0.1333
ENSP00000366607	564	593	30	1	1	0	0.0667
ENSP00000289269	145	174	30	0.3333	0	0.7333	0.2667
ENSP00000237186	73	102	30	0	0	1	0.7
ENSP00000310260	854	883	30	0.1	0	0	0.8333
ENSP00000219611	910	939	30	0.4667	0	0	0.2333
ENSP00000305988	289	318	30	0.1667	0	0	0.3333
ENSP00000385787	950	979	30	0	0	0	0.4333
ENSP00000318641	105	134	30	0	0	0	0.8333
ENSP00000386520	1262	1291	30	0.9	0	0	0.3
ENSP00000337259	248	277	30	0	0	0.9333	0.5
ENSP00000236877	688	717	30	0.2333	0.4667	0	0.4333
ENSP00000380362	8	37	30	0.2667	0	1	0.0667
ENSP00000333350	214	243	30	0	0	1	0.2667
ENSP00000362330	492	521	30	0	0	1	0.6
ENSP00000332371	1809	1838	30	1	0.8	0	0
ENSP00000253048	1041	1070	30	0.9667	0	0	0.3667
ENSP00000261197	294	323	30	0	0	1	0.1
ENSP00000382178	27	56	30	0	0	0.2333	0.5
ENSP00000258526	1414	1443	30	0	0	1	0.4667
ENSP00000310670	700	729	30	0	0	0	0.5667
ENSP00000011700	3859	3888	30	0	0	0	0.7667
ENSP00000386787	990	1019	30	0.9	0.4333	0	0.1333
ENSP00000295888	1465	1494	30	0	0	0	0.6667
ENSP00000335614	690	719	30	1	0.4333	0	0
ENSP00000205402	403	432	30	0	0	1	0.3333
ENSP00000376306	622	651	30	0.2333	0.5	0	0.8333
ENSP00000269844	266	295	30	0.2	0	0	0.2667
ENSP00000373752	75	104	30	0	0	0	0.2333
ENSP00000222329	37	66	30	0	0	1	0.5667
ENSP00000229030	357	386	30	0	0	1	0.8333
ENSP00000306816	41	70	30	0	0	1	0.1667
ENSP00000265026	462	491	30	0.0333	0.2	0	0.9667
ENSP00000220822	154	183	30	0.2333	0	0	0.7333
ENSP00000363868	2067	2096	30	0	0	0.2333	0.6333
ENSP00000268489	1840	1869	30	0.9333	0.8333	0	0.4333
ENSP00000306561	3	32	30	0.1	0	0.2667	0.1333
ENSP00000356224	7227	7256	30	0	0	0.2	1
ENSP00000313059	522	551	30	0.2333	0	0.5333	0.5667
ENSP00000332353	1218	1247	30	1	0.5	0	0.3667
ENSP00000348183	43	72	30	0	0	0	0.6667
ENSP00000334130	12	41	30	0	0	0.8667	0.8333
ENSP00000371502	2386	2415	30	1	0.8	0	0
ENSP00000264380	1586	1615	30	1	0	0	0
ENSP00000230449	327	356	30	0	0.4333	0	0.8
ENSP00000361328	16	45	30	0.0667	0	0	0.6667
ENSP00000258883	1482	1511	30	0.0667	0.1667	0.6333	0.1333
ENSP00000376636	83	112	30	0	0	0	0.7667
ENSP00000365608	412	441	30	0.4667	0	0	0.8
ENSP00000347883	723	752	30	0.0333	0	0	0.9
ENSP00000218147	606	635	30	1	0	0	0.2
ENSP00000379146	911	940	30	1	0	0	0
ENSP00000357345	168	197	30	0	0	1	0.5333
ENSP00000348877	202	231	30	0	0	1	0.7
ENSP00000369265	864	893	30	0.7333	0	0	0.2
ENSP00000306410	323	352	30	0.9333	0	0	0.4333
ENSP00000377862	1908	1937	30	0	0	0.9	0.7667
ENSP00000333363	2062	2091	30	0.3333	0.4333	1	0.2667
ENSP00000362185	207	236	30	0	0	1	0.5333
ENSP00000354673	153	182	30	0	0	1	0.6333
ENSP00000360158	2378	2407	30	0	0	0	0.4333
ENSP00000369332	506	535	30	1	0	0	0.1
ENSP00000301264	191	220	30	0	0	1	0.4
ENSP00000297183	49	78	30	0.7333	0.8667	0	0.1333
ENSP00000348984	529	558	30	1	0	0	0.4
ENSP00000344798	72	101	30	0	0	0	0.5333
ENSP00000328614	439	468	30	0	0.7	0	0.0333
ENSP00000231136	647	676	30	0	0.3667	0.4333	0.2667
ENSP00000256935	1645	1674	30	0.7667	0	0	0.2333
ENSP00000232978	152	181	30	0	0	0.8	0.3667
ENSP00000262419	459	488	30	0.0667	0	0	0.6333
ENSP00000362073	175	204	30	0.8	0	0.6667	0.7333
ENSP00000327197	287	316	30	0.9333	0	0	0.0667
ENSP00000314080	298	327	30	1	0.8333	0	0.1333
ENSP00000356224	2427	2456	30	0.3	0	0	0.7667
ENSP00000304750	310	339	30	0	0	0	0.5333
ENSP00000282486	311	340	30	0	0	0	0.6667
ENSP00000378414	67	96	30	1	0	0	0
ENSP00000219334	391	420	30	0	0	1	0.4
ENSP00000228284	728	757	30	0	0	1	0.6333
ENSP00000257831	239	268	30	0	0	1	0.6667
ENSP00000358363	1172	1201	30	0.8333	0	0	0.1333
ENSP00000358365	873	902	30	0	0	0.1667	0.5667
ENSP00000055335	616	645	30	0.5667	0	0	0.2667
ENSP00000350719	2429	2458	30	0.7333	0	0	0.7333
ENSP00000272238	271	300	30	0.3	0	1	0.5333
ENSP00000382423	536	565	30	0.1667	0	0	0.2333
ENSP00000216513	606	635	30	0.4667	0	0	0.1
ENSP00000386787	638	667	30	0	0	0	0.4333
ENSP00000200652	87	116	30	0	0	0	0.1667
ENSP00000352262	1127	1156	30	0.9667	0	0.3	0
ENSP00000329626	402	431	30	1	0	0.8667	0.1333
ENSP00000351587	462	491	30	0.8667	0	0	0.3333
ENSP00000203630	135	164	30	1	0	1	0.3667
ENSP00000331902	1133	1162	30	1	1	1	0
ENSP00000261366	26	55	30	0.3	0	0.8333	0.7333
ENSP00000338967	639	668	30	1	0	0	0.2333
ENSP00000367362	640	669	30	0	0	1	0.6667
ENSP00000326411	260	289	30	0.3333	0	0	0.3333
ENSP00000316779	437	466	30	1	0	0	0.2
ENSP00000354558	1178	1207	30	0	0	0	0.7667
ENSP00000384529	19	48	30	0	0	0	0.7333
ENSP00000263574	168	197	30	0	0	1	0.5333
ENSP00000265713	794	823	30	1	0.5667	0	0.3333
ENSP00000276480	869	898	30	0	0	0.9	0.2333
ENSP00000382340	1110	1139	30	0	0.6667	1	0.8
ENSP00000363537	151	180	30	0	0	1	0.6333
ENSP00000366246	358	387	30	0.8	0	1	0.2
ENSP00000347441	467	496	30	0.3667	0	0	0.2
ENSP00000368868	304	333	30	0.2667	0.3333	0	0.5
ENSP00000253047	81	110	30	0	0	0	0.6333
ENSP00000377722	888	917	30	0.1333	0	0	0.4667
ENSP00000002829	658	687	30	0	0	0	0.5333
ENSP00000340635	68	97	30	0	0	1	0.5333
ENSP00000255674	307	336	30	1	0.5667	0	0
ENSP00000251127	1356	1385	30	0	0	1	0.5
ENSP00000263630	1776	1805	30	1	0	0	0.2
ENSP00000306490	336	365	30	0.5	0	1	0.6
ENSP00000364912	246	275	30	1	0.8667	0	0.2333
ENSP00000298832	58	87	30	0	0	0	0.7667
ENSP00000378044	3719	3748	30	1	0	0	0.2333
ENSP00000262291	230	259	30	0	0.1	0	0.9667
ENSP00000234739	50	79	30	1	0.4333	0	0
ENSP00000345694	1886	1915	30	0	0	0.2667	0.3667
ENSP00000327145	1404	1433	30	0.1333	0	1	0.3667
ENSP00000262464	1633	1662	30	0	0	0.4333	0.3333
ENSP00000262536	684	713	30	1	0.3667	0	0.2667
ENSP00000273037	64	93	30	0	0	1	0.4333
ENSP00000263012	304	333	30	0	0	0	0.5333
ENSP00000303540	1719	1748	30	0.1667	0	1	0.2
ENSP00000360582	424	453	30	0.3667	0	0	0.2333
ENSP00000302790	962	991	30	0	0	0	0.5667
ENSP00000364464	200	229	30	0	0	0	0.5333
ENSP00000233121	249	278	30	0.7667	0.4333	0.3	0.5333
ENSP00000312439	320	349	30	0.9	0.4667	0	0.5
ENSP00000264161	104	133	30	0	0	1	0.6
ENSP00000261517	1885	1914	30	0.4333	0	0	0.5
ENSP00000194530	239	268	30	0	0	1	0.4333
ENSP00000379396	2055	2084	30	0	0	0	0.5667
ENSP00000256194	588	617	30	0.3667	0	1	0.4333
ENSP00000386401	50	79	30	0.1	0	0	0.4
ENSP00000352780	953	982	30	1	0	0	0.1667
ENSP00000316881	509	538	30	0	0	0	0.6333
ENSP00000261735	155	184	30	0	0	1	0.7333
ENSP00000313983	1037	1066	30	0.2667	0	0	0.9667
ENSP00000358588	385	414	30	0.9333	0	0	0.0333
ENSP00000375844	332	361	30	0	0.3	1	0.6667
ENSP00000367797	226	255	30	0	0	1	0.2
ENSP00000302530	102	131	30	0.0667	0	0.8333	0.5333
ENSP00000333946	357	386	30	0	0	1	0.1667
ENSP00000305027	1212	1241	30	1	0	0	0.2333
ENSP00000373937	235	264	30	0.0333	0	1	0.5667
ENSP00000283928	63	92	30	0.4333	0	0	0.7
ENSP00000362774	392	421	30	0.8333	0	0.3667	0.3667
ENSP00000261441	243	272	30	1	0.3333	0	0.5667
ENSP00000302647	1081	1110	30	0	0	0	0.7333
ENSP00000346659	212	241	30	0	0	0	0.3667
ENSP00000247461	93	122	30	0.1	0	1	0.4667
ENSP00000371475	673	702	30	0.9333	0.0667	0	0.4
ENSP00000364449	863	892	30	0.9333	0	0	0.1667
ENSP00000260570	1288	1317	30	0	0	0	0.6667
ENSP00000262370	118	147	30	0	0	0	0.6667
ENSP00000287936	176	205	30	0	0	1	0.7
ENSP00000348551	37	66	30	0.8667	0	0	0.1667
ENSP00000265104	3274	3303	30	0	0.7333	1	0.7
ENSP00000357330	2125	2154	30	0	0	0	0.7667
ENSP00000315379	546	575	30	0	0.1333	1	0.6
ENSP00000363929	796	825	30	1	0	0	0.1333
ENSP00000258439	54	83	30	0	0	0	0.3
ENSP00000357177	462	491	30	0.1667	0	1	0.3
ENSP00000265727	268	297	30	0	0	1	0.7
ENSP00000318115	340	369	30	0	0	1	0.4
ENSP00000346809	404	433	30	0	0	0	0.3667
ENSP00000221980	416	445	30	0.6	0	0	0.2667
ENSP00000356811	19	48	30	0.0667	0	1	0.3
ENSP00000355121	192	221	30	0	0	0	0.6333
ENSP00000368278	113	142	30	0	0	0	0.6
ENSP00000350595	78	107	30	0	0.1667	1	0.4667
ENSP00000323580	367	396	30	0.1333	0	0	0.9333
ENSP00000345964	1149	1178	30	0.5333	0	0	0.3
ENSP00000356331	303	332	30	0.0667	0	0.2333	0.8
ENSP00000353769	115	144	30	1	0.2	0	0.3667
ENSP00000286332	114	143	30	1	0.0333	0	0.2667
ENSP00000261304	405	434	30	0	0	1	0.5333
ENSP00000313059	1418	1447	30	0.2	0	0	0.4333
ENSP00000349145	848	877	30	0	0	1	0.6667
ENSP00000376522	829	858	30	0.2333	0	0	1
ENSP00000378651	99	128	30	0	0	0	0.6667
ENSP00000351908	560	589	30	0	0	0	0.6
ENSP00000343022	395	424	30	0	0	0	0.5333
ENSP00000377244	768	797	30	0	0	1	0.7
ENSP00000302924	43	72	30	0.2667	0	0	0.6333
ENSP00000309871	65	94	30	0	0	0	0.8
ENSP00000311682	70	99	30	0.2667	0	1	0.3667
ENSP00000378203	368	397	30	0	0	0	0.2333
ENSP00000260950	58	87	30	0	0	1	0.5
ENSP00000339182	991	1020	30	0	0	0	0.4667
ENSP00000381305	1827	1856	30	0	0	1	0.5667
ENSP00000347232	625	654	30	0.0333	0	0	0.4667
ENSP00000311273	3291	3320	30	0	0	0.0667	0.6
ENSP00000354228	243	272	30	0	0	0.7667	0.3
ENSP00000384288	3288	3317	30	0.3333	0.3333	0	0.4667
ENSP00000376436	292	321	30	0.0333	0.4	0	0.2
ENSP00000352572	1143	1172	30	0.0333	0	0	0.6667
ENSP00000262043	148	177	30	1	0	0	0.2333
ENSP00000353864	83	112	30	0.9333	0	0.8667	0.2333
ENSP00000283351	1043	1072	30	0	0	1	0.7667
ENSP00000256190	779	808	30	0.4	0	0	0.1333
ENSP00000216479	228	257	30	0.1	0	1	0.5
ENSP00000298229	919	948	30	1	0.5333	0	0.0333
ENSP00000295903	1391	1420	30	0	0	1	0.3
ENSP00000372067	297	326	30	0	0	0	0.6333
ENSP00000267540	588	617	30	0	0	1	0.7333
ENSP00000346667	593	622	30	0.4	0	0	0.2333
ENSP00000365694	303	332	30	1	0.5333	0	0.1333
ENSP00000264009	236	265	30	0.7	0	0	0.0333
ENSP00000258960	333	362	30	0.0333	0	1	0.4
ENSP00000277165	148	177	30	0	0	0	0.9
ENSP00000282397	94	123	30	0	0	0	0.3
ENSP00000352400	299	328	30	0	0	0	0.6667
ENSP00000361990	717	746	30	0	0	0	0.4333
ENSP00000362479	929	958	30	0	0	1	0.2
ENSP00000260408	18	47	30	0	0	0.3667	0.4333
ENSP00000345064	598	627	30	0.9	0.2667	0	0.1333
ENSP00000263073	27	56	30	1	0	0	0.4333
ENSP00000344479	199	228	30	0.8333	0	0	0.1
ENSP00000377862	4840	4869	30	1	0.2667	0	0.2
ENSP00000350549	231	260	30	0	0	1	0.5667
ENSP00000378443	139	168	30	0	0	1	0.4667
ENSP00000254900	614	643	30	1	0	0	0.1333
ENSP00000240100	1	30	30	0.2667	0.2	0	0.4667
ENSP00000363827	1792	1821	30	0	0	1	0.4
ENSP00000287008	727	756	30	0.3	0	0.8667	0.5
ENSP00000262477	806	835	30	0.0333	0	0.0667	0.9333
ENSP00000309591	247	276	30	0	0	1	0.7
ENSP00000296343	550	579	30	0.3	0.6	0	0.2333
ENSP00000306299	198	227	30	1	0	0	0.0667
ENSP00000261517	1215	1244	30	0	0.4667	0	0.9
ENSP00000360171	515	544	30	0	0	0.4333	0.5333
ENSP00000321427	935	964	30	0.7333	0	0	0.2667
ENSP00000263642	945	974	30	0	0	1	0.6
ENSP00000376460	703	732	30	0	0	0	0.7333
ENSP00000287097	1416	1445	30	0	0	0	0.5
ENSP00000359601	444	473	30	0	0	0	0.1667
ENSP00000258742	327	356	30	0.3333	0.6333	0	0
ENSP00000338523	73	102	30	0.2333	0	0	0.3667
ENSP00000297268	387	416	30	1	0.8	0	0
ENSP00000378298	112	141	30	0.0333	0	0.7	0.7
ENSP00000359645	182	211	30	1	0	1	0.1
ENSP00000268184	71	100	30	1	0	0	0
ENSP00000366788	1496	1525	30	0.0667	0	0	0.7667
ENSP00000305459	141	170	30	0	0	1	0.6333
ENSP00000248272	537	566	30	0	0	0	0.3333
ENSP00000264363	746	775	30	0	0	1	0.6
ENSP00000267889	1241	1270	30	1	0.5333	0	0
ENSP00000301459	101	130	30	0	0	0	0.6333
ENSP00000384355	192	221	30	0	0	0	0.7667
ENSP00000346581	11	40	30	1	0.2333	0	0.1
ENSP00000259253	1001	1030	30	0	0.4333	1	0.7
ENSP00000360541	285	314	30	0	0	1	0.6
ENSP00000381064	87	116	30	0	0	0	0.7333
ENSP00000215912	189	218	30	0.2667	0.0333	0	0.8
ENSP00000312419	1463	1492	30	0.1	0	1	0.6667
ENSP00000289893	3033	3062	30	0	0	1	0.6333
ENSP00000256689	212	241	30	0	0.4333	1	0.5333
ENSP00000359000	661	690	30	0.4	0	0	0.2333
ENSP00000378402	1079	1108	30	0.8	0	0	0.4667
ENSP00000376910	948	977	30	0	0	0	0.6667
ENSP00000373948	297	326	30	0	0	0	0.4667
ENSP00000283351	1063	1092	30	0.0333	0	1	0.6
ENSP00000264010	283	312	30	0.2667	0	0.8333	0.3333
ENSP00000364912	1356	1385	30	0.5667	0	0	0.1
ENSP00000344314	464	493	30	0.1	0.3	0	0.7667
ENSP00000350719	5403	5432	30	0	0	0	0.5667
ENSP00000339109	1209	1238	30	0	0	0	0.4333
ENSP00000326417	234	263	30	1	0	0	0.3333
ENSP00000381867	298	327	30	0.3333	0.3667	1	0.5333
ENSP00000348965	4337	4366	30	0.4	0	1	0.5667
ENSP00000284885	361	390	30	0	0	1	0.1667
ENSP00000348384	1137	1166	30	0	0	0	0.6333
ENSP00000355173	497	526	30	0	0	1	0.5
ENSP00000362963	74	103	30	0.4667	0	0.9333	0.4667
ENSP00000358862	188	217	30	0	0	0	0.9
ENSP00000340799	45	74	30	1	0	0	0
ENSP00000264318	476	505	30	0.7	0.2	1	0.4333
ENSP00000373239	1561	1590	30	0	0	0.7333	0.2667
ENSP00000244799	6	35	30	0	0	0	0.1333
ENSP00000310120	344	373	30	0	0	1	0.8333
ENSP00000358001	550	579	30	1	0.1333	0	0.2
ENSP00000358478	633	662	30	0	0	1	0.5333
ENSP00000342023	976	1005	30	0	0	0	0.5667
ENSP00000319826	235	264	30	1	0	0	0.1667
ENSP00000313504	504	533	30	0	0	1	0.4
ENSP00000337926	191	220	30	0.6667	0	0	0.3333
ENSP00000354966	118	147	30	0	0.3667	1	0.3333
ENSP00000231173	710	739	30	0	0.0667	0	0.3667
ENSP00000347198	1047	1076	30	1	0.4667	0	0
ENSP00000263635	876	905	30	0	0	0	0.6333
ENSP00000339109	390	419	30	0.2333	0.1667	0	0.4333
ENSP00000326110	141	170	30	0.0333	0	0	0.1667
ENSP00000357440	132	161	30	0.0333	0	0	0.9333
ENSP00000358894	560	589	30	0	0	0	0.6667
ENSP00000372720	59	88	30	0	0	0	0.6667
ENSP00000368231	331	360	30	0	0	1	0.7667
ENSP00000378203	600	629	30	0	0	0	0.4333
ENSP00000263915	194	223	30	0	0	0	0.4333
ENSP00000382423	123	152	30	1	0.7333	0	0.0333
ENSP00000262188	136	165	30	0.6	0	0	0.8
ENSP00000363374	426	455	30	0.6333	0	0	0.0667
ENSP00000338185	263	292	30	0	0	1	0.4667
ENSP00000305899	694	723	30	0.7	0	0	0.4667
ENSP00000262888	281	310	30	0	0.2	0.5333	0.8333
ENSP00000371352	1121	1150	30	0	0	0	0.5667
ENSP00000359001	217	246	30	0	0	0.9667	0.3667
ENSP00000350261	550	579	30	0.4	0	0	0.3333
ENSP00000302647	519	548	30	0	0	0	0.7667
ENSP00000358921	110	139	30	0.1	0	1	0.5667
ENSP00000244007	988	1017	30	0	0	1	0.5667
ENSP00000348965	951	980	30	0	0	0	0.6667
ENSP00000387259	640	669	30	0.9	0	0	0.0333
ENSP00000356576	2274	2303	30	1	0.3667	0	0.2667
ENSP00000348564	1083	1112	30	0	0	0	0.6333
ENSP00000343741	518	547	30	0	0	0	0.6667
ENSP00000378044	2230	2259	30	1	0.2667	0	0.0333
ENSP00000370736	23	52	30	0.6	0.6	0	0.2333
ENSP00000282493	1742	1771	30	0.7	0	0	0.6667
ENSP00000378307	14	43	30	0.8667	0	0	0.0667
ENSP00000297268	248	277	30	1	0.9333	0	0
ENSP00000297156	8	37	30	1	0	0	0.4667
ENSP00000344173	641	670	30	0	0	1	0.7333
ENSP00000298875	678	707	30	0.6333	0	0	0.1667
ENSP00000371321	152	181	30	1	0.0667	0	0.1667
ENSP00000358513	306	335	30	0	0	1	0.5
ENSP00000352271	227	256	30	0	0	0	0.5667
ENSP00000378307	227	256	30	0	0	1	0.7333
ENSP00000287364	862	891	30	0.4333	0.5667	0	0.1
ENSP00000386446	888	917	30	0.4333	0	0	0.2667
ENSP00000253458	483	512	30	1	0.1667	0	0.9333
ENSP00000280772	694	723	30	0.0667	0	1	0.3
ENSP00000265085	90	119	30	1	0.2333	0	0.2333
ENSP00000351346	3014	3043	30	0	0	0	0.7
ENSP00000278070	1314	1343	30	0.9333	0.1667	0	0.1667
ENSP00000339343	782	811	30	0.0667	0.5	1	0.1667
ENSP00000342952	400	429	30	0	0	1	0.3667
ENSP00000262850	320	349	30	0	0	0	0.6
ENSP00000359036	17	46	30	0	0.4667	0	0.5
ENSP00000274605	502	531	30	0.6333	0	0.8333	0.8
ENSP00000335614	574	603	30	0.9667	0	0	0.3667
ENSP00000264677	86	115	30	0	0	1	0.9333
ENSP00000035383	683	712	30	1	0	0	0.2
ENSP00000383115	533	562	30	1	1	0.7667	0
ENSP00000384288	516	545	30	0	0	0	0.2667
ENSP00000265872	1054	1083	30	0.9	0.5	0	0.6
ENSP00000366828	189	218	30	0.2333	0	1	0.5333
ENSP00000265990	1154	1183	30	0	0.2	0	0.5
ENSP00000384600	294	323	30	0	0	1	0.6
ENSP00000265715	392	421	30	0	0.3333	1	0.7333
ENSP00000229328	86	115	30	0	0	0	0.3333
ENSP00000251127	856	885	30	0	0	0	0.4667
ENSP00000295888	1714	1743	30	0	0	0	0.3333
ENSP00000299297	405	434	30	0	0	1	0.8667
ENSP00000357330	352	381	30	0	0.5	0	0.4333
ENSP00000231706	314	343	30	0	0	1	0.7
ENSP00000289968	598	627	30	1	0	0	0.0667
ENSP00000346404	224	253	30	0.3667	0	0	0.1667
ENSP00000262406	389	418	30	0	0	0.9333	0.7667
ENSP00000259357	67	96	30	0	0	1	0.5333
ENSP00000340820	469	498	30	1	0.3333	0	0
ENSP00000316032	1055	1084	30	0.4333	0	0	0.1333
ENSP00000340693	634	663	30	0	0	0	0.4333
ENSP00000337804	1480	1509	30	0.2333	0	0	0.5667
ENSP00000354486	1735	1764	30	0.3	0	0	0.7667
ENSP00000262367	97	126	30	1	0.3333	0	0.1333
ENSP00000370337	1105	1134	30	0.7333	0	0	0.4333
ENSP00000354877	358	387	30	0.3	0	0	0.1333
ENSP00000361924	37	66	30	0	0	1	0.5333
ENSP00000035307	689	718	30	0.0667	0.5	1	0.6667
ENSP00000377927	1252	1281	30	0	0	1	0.7333
ENSP00000265077	594	623	30	0.9333	0	0	0.3333
ENSP00000281513	1659	1688	30	0	0	0	0.8333
ENSP00000288207	81	110	30	0.7	0	0	0.3333
ENSP00000293379	195	224	30	0	0	0	0.3
ENSP00000297405	3360	3389	30	0.0333	0	1	0.3333
ENSP00000264167	515	544	30	0	0	1	0.6667
ENSP00000368884	5	34	30	0.9	0	0	0.2333
ENSP00000273666	515	544	30	0	0	0	0.6
ENSP00000296786	49	78	30	0.0667	0	0.9	0.3667
ENSP00000360365	83	112	30	0	0	0.6	0.3333
ENSP00000270645	9	38	30	0.6667	0.2	0	0.2667
ENSP00000366283	765	794	30	1	0.1	0	0.4333
ENSP00000304899	844	873	30	0	0	1	0.4
ENSP00000264694	728	757	30	0.0667	0	1	0.4
ENSP00000378654	1434	1463	30	0.8333	0.2333	0	0.2
ENSP00000329638	456	485	30	0	0	0	0.4333
ENSP00000348384	1116	1145	30	0.2667	0	0	0.7667
ENSP00000328813	893	922	30	0.2	0	0	0.2667
ENSP00000251119	239	268	30	0	0.2333	0	0.7667
ENSP00000356375	813	842	30	0.8333	0	0	0.1333
ENSP00000299441	594	623	30	0.2	0.4333	1	0.4
ENSP00000357251	787	816	30	0.8333	0	0	0.3
ENSP00000343818	577	606	30	0	0	0	1
ENSP00000345064	640	669	30	0.9667	0.1333	0	0.4
ENSP00000337439	642	671	30	1	0.7	0	0.0667
ENSP00000262126	1695	1724	30	1	0.0667	0	0.5333
ENSP00000281419	675	704	30	0.3	0.4	0	0.4333
ENSP00000352400	651	680	30	1	0.2667	0	0
ENSP00000385787	380	409	30	0.6667	0.4	0	0.2333
ENSP00000370303	219	248	30	0	0	0	0.5667
ENSP00000367263	3431	3460	30	0.9	0	0	0.0667
ENSP00000316377	558	587	30	1	0	0	0.3333
ENSP00000299233	181	210	30	0	0	1	0.8667
ENSP00000267407	489	518	30	1	0.7333	0	0.1667
ENSP00000357928	182	211	30	0.4	0.0333	0	0.1
ENSP00000342023	943	972	30	0	0	0	0.4333
ENSP00000342604	1012	1041	30	0.1	0	0	0.4
ENSP00000263528	895	924	30	1	0	1	0.0667
ENSP00000298912	296	325	30	0.3	0	0	0.2667
ENSP00000265131	1548	1577	30	0	0	1	0.4333
ENSP00000355316	508	537	30	0	0	1	0.2333
ENSP00000365662	124	153	30	0.1333	0	1	0.6667
ENSP00000220959	149	178	30	1	0.2667	0.0333	0.2
ENSP00000263253	1580	1609	30	0.1667	0.0333	0.8667	0.6667
ENSP00000369465	231	260	30	0.5667	0.3333	1	0.9
ENSP00000211998	136	165	30	0	0	1	0.8667
ENSP00000356110	238	267	30	1	0.4333	0	0.1
ENSP00000307634	80	109	30	0	0	1	0.4333
ENSP00000307208	980	1009	30	1	0	0	0.4
ENSP00000365387	39	68	30	0	0	0.7333	0.2
ENSP00000350649	318	347	30	0	0	0.7333	0.5
ENSP00000310978	221	250	30	0	0	1	0.7333
ENSP00000373662	408	437	30	1	0.5333	0	0.3
ENSP00000367263	281	310	30	0.8667	0	0	0.2
ENSP00000386759	2010	2039	30	0.9667	0	0	0.5
ENSP00000346576	124	153	30	0.5667	0	0	0.4
ENSP00000261483	608	637	30	0	0	0	0.2667
ENSP00000262126	761	790	30	0.8667	0.2667	0	0.5667
ENSP00000243349	415	444	30	0	0	1	0.2667
ENSP00000384527	300	329	30	0.0333	0	0	0.6333
ENSP00000376876	156	185	30	1	0	0	0.1333
ENSP00000339276	1593	1622	30	0.9667	0	0	0.2667
ENSP00000381823	221	250	30	1	0	0	0.1333
ENSP00000367366	686	715	30	0	0.3667	0	0.8333
ENSP00000314444	693	722	30	0	0	0	0.8
ENSP00000387085	107	136	30	0.0667	0	0	0.7667
ENSP00000354486	2072	2101	30	0.8	0.5667	0	0.7667
ENSP00000369716	1275	1304	30	0.2333	0.2667	0	0.4
ENSP00000195654	946	975	30	0	0	0	0.3667
ENSP00000249750	471	500	30	0	0	1	0.2667
ENSP00000357451	459	488	30	0	0	1	0.7333
ENSP00000346667	265	294	30	0	0	1	0.3333
ENSP00000311684	3042	3071	30	0	0	1	0.4333
ENSP00000264106	1007	1036	30	0	0	0	0.6667
ENSP00000300647	394	423	30	1	0.2333	0	0.6
ENSP00000298910	2262	2291	30	0	0	0	0.5333
ENSP00000335371	801	830	30	0.0333	0	1	0.2667
ENSP00000340467	987	1016	30	1	0.4	0	0.2667
ENSP00000313504	513	542	30	0	0	1	0.3333
ENSP00000374135	4124	4153	30	0	0	0	0.5
ENSP00000316032	77	106	30	0.2	0.3667	0	0.1333
ENSP00000251020	311	340	30	0.7	0.0333	0	0.1
ENSP00000378395	189	218	30	0	0	1	0.7333
ENSP00000373846	1056	1085	30	0	0	0	0.8
ENSP00000303706	133	162	30	0.6333	0.4	1	0.1333
ENSP00000347591	307	336	30	0	0	1	0.3333
ENSP00000361734	190	219	30	0.5667	0.9	0	0.6
ENSP00000304234	647	676	30	1	0.8	0	0.5333
ENSP00000338405	102	131	30	0	0	0.8	0.6
ENSP00000279281	746	775	30	0	0.4333	0	0.6
ENSP00000226319	615	644	30	0.1667	0	0	0.4
ENSP00000386125	70	99	30	0.6	1	0	0.3333
ENSP00000355133	313	342	30	0	0.6667	0	0.9333
ENSP00000247087	1464	1493	30	0.1667	0	0	0.3
ENSP00000359521	30	59	30	0	0	0	0.5333
ENSP00000384346	131	160	30	0	0	1	0.7667
ENSP00000263991	1198	1227	30	0.9	0.6	0.5	0.7667
ENSP00000346809	238	267	30	0	0	1	0.3333
ENSP00000356515	820	849	30	0.3667	0	1	0.5667
ENSP00000340636	568	597	30	0.2	0	1	0.3333
ENSP00000364912	3149	3178	30	0.9	0	0	0.2
ENSP00000360431	267	296	30	0	0	0	0.5
ENSP00000360626	13	42	30	0	0	0	0.4
ENSP00000314709	611	640	30	0.8667	0	0.1667	0.3667
ENSP00000262126	975	1004	30	1	0	0	0.1667
ENSP00000286298	176	205	30	0	0	0	0.3
ENSP00000232165	432	461	30	0	0	0	0.6333
ENSP00000359424	503	532	30	0	0	0	0.9667
ENSP00000379808	255	284	30	0.5667	0	0	0.2
ENSP00000265381	767	796	30	0	0	1	0.6333
ENSP00000286452	966	995	30	0.6333	0.6	0	0.2
ENSP00000025469	33	62	30	1	0.6667	0	0.0667
ENSP00000257430	1669	1698	30	1	0	0	0
ENSP00000286824	195	224	30	0	0	1	0.7333
ENSP00000330188	90	119	30	1	0.5333	0	0.3333
ENSP00000233072	590	619	30	0	0	1	0.4667
ENSP00000363708	203	232	30	0	0.2	0.9667	0.5333
ENSP00000284637	496	525	30	0.5333	0	0.0667	0.2333
ENSP00000305288	250	279	30	0	0	1	0.4
ENSP00000263088	484	513	30	0.4	0.5	0	0.1667
ENSP00000331981	390	419	30	0	0	1	0.5667
ENSP00000359206	21	50	30	0	0	0	0.3667
ENSP00000255152	316	345	30	0	0	0	0.7333
ENSP00000374152	334	363	30	0	0	0.6	0.6333
ENSP00000263773	245	274	30	0.3333	0	0	0.4333
ENSP00000321514	243	272	30	0	0	0.4667	0.5333
ENSP00000302790	652	681	30	0	0.3	0	0.7333
ENSP00000263666	902	931	30	0.7667	0	0	0.3667
ENSP00000241274	286	315	30	0.5333	0	0	0.2667
ENSP00000358696	380	409	30	0	0	1	0.4333
ENSP00000257118	284	313	30	1	0	0	0
ENSP00000258888	263	292	30	0.2667	0.0667	0.4667	0.4667
ENSP00000351126	434	463	30	0.1667	0.3333	1	0.6667
ENSP00000340913	575	604	30	0	0	1	0.6667
ENSP00000263923	665	694	30	0.1	0	0.9333	0.2333
ENSP00000320239	625	654	30	0	0	0	0.9667
ENSP00000296869	183	212	30	0	0	1	0.6667
ENSP00000310721	149	178	30	0	0	1	0.5333
ENSP00000354558	362	391	30	0	0	0	0.8
ENSP00000260128	441	470	30	0	0	0.9333	0.6333
ENSP00000371310	896	925	30	0	0	0	0.3667
ENSP00000348278	327	356	30	0	0	0.3667	0.7333
ENSP00000257770	246	275	30	0.0667	0	0	0.3333
ENSP00000365130	467	496	30	0	0	0	0.3333
ENSP00000369623	372	401	30	1	0	0	0.1667
ENSP00000371432	384	413	30	0.5333	0	0	0.1667
ENSP00000343022	407	436	30	0	0	0	0.8667
ENSP00000359149	324	353	30	0	0	0.6333	0.6333
ENSP00000386128	404	433	30	1	0	0	0.2
ENSP00000384672	1459	1488	30	0.9	0	0	0
ENSP00000354370	536	565	30	0.6667	0.2333	0	0.2667
ENSP00000270722	79	108	30	0.0667	0	0	0.4
ENSP00000345694	920	949	30	0	0	0	0.5
ENSP00000283147	18	47	30	0.6333	1	0	0.4
ENSP00000363391	131	160	30	0	0.6	0	0.9333
ENSP00000265104	3952	3981	30	0	0	1	0.5333
ENSP00000338967	507	536	30	0	0.1667	1	0.6333
ENSP00000367498	434	463	30	0.0333	0	0.6333	0.4333
ENSP00000282041	2241	2270	30	0	0	0	0.6667
ENSP00000362021	59	88	30	0	0	0	0.6
ENSP00000362479	1270	1299	30	0	0	1	0.3
ENSP00000262891	13	42	30	0.7333	0	0	0.1333
ENSP00000216445	67	96	30	0.3333	0	0	0.1333
ENSP00000373277	300	329	30	0.6	0	0	0.1
ENSP00000232564	207	236	30	0	0	0.8667	0.2
ENSP00000354849	691	720	30	0	0	1	0.4667
ENSP00000225916	40	69	30	1	1	0	0
ENSP00000386987	326	355	30	0.7	0	0	0.5
ENSP00000307078	530	559	30	0.7	0	0	1
ENSP00000368166	661	690	30	0.9	0.1	0.8333	0.4
ENSP00000257430	1837	1866	30	0.6667	0.2333	0.8667	0.1
ENSP00000323687	541	570	30	0.1333	0	0	0.5333
ENSP00000300659	948	977	30	1	0.6667	0	0
ENSP00000376246	257	286	30	0	0	1	0.3667
ENSP00000369198	699	728	30	0	0	1	0.9333
ENSP00000377232	725	754	30	0.4333	0.4667	0	0.2667
ENSP00000354742	997	1026	30	0	0	0	0.7
ENSP00000304350	2147	2176	30	0.0667	0	1	0.4
ENSP00000353401	1155	1184	30	0.4667	0	1	0.4
ENSP00000348965	237	266	30	0	0	0.9667	0.7
ENSP00000288071	447	476	30	0	0	0	0.7333
ENSP00000324020	179	208	30	0	0.3667	1	0.7
ENSP00000348564	1075	1104	30	0	0	0	0.6667
ENSP00000361486	40	69	30	0.1333	0	0.7333	0.4667
ENSP00000302120	452	481	30	0.1667	0	0	0.3
ENSP00000322706	101	130	30	0	0	1	0.4
ENSP00000274695	512	541	30	0.1	0	0	0.1667
ENSP00000383115	150	179	30	0	0	0	0.5333
ENSP00000261386	89	118	30	0.0667	0	1	0.4667
ENSP00000380100	58	87	30	0.1667	0	1	0.7667
ENSP00000313059	59	88	30	0.9667	0.2667	0	0.2667
ENSP00000356265	504	533	30	1	0	0	0
ENSP00000263812	236	265	30	0	0	0	0.6
ENSP00000333534	8	37	30	0	0.5	0.2333	0.4667
ENSP00000263736	874	903	30	0	0	0	0.4333
ENSP00000273480	31	60	30	0	0	1	0.7
ENSP00000261917	1051	1080	30	1	0.7667	0	0.0333
ENSP00000327465	896	925	30	0.2333	0	0.8333	0.2333
ENSP00000260983	1373	1402	30	0.1333	0	1	0.4
ENSP00000356142	929	958	30	0	0	1	0.4667
ENSP00000377028	266	295	30	0	0	1	0.2667
ENSP00000362479	3486	3515	30	0	0	0	0.3333
ENSP00000353109	2178	2207	30	0.0667	0	0	0.5
ENSP00000362747	133	162	30	0.2	0	0.3667	0.2667
ENSP00000296930	213	242	30	1	0	0	0.1667
ENSP00000264276	1421	1450	30	0.0333	0	0	0.3
ENSP00000347134	339	368	30	0	0	0.5333	0.5667
ENSP00000380661	2283	2312	30	0.7	0	0	0.9
ENSP00000232978	660	689	30	1	0.4667	0	0.0667
ENSP00000376188	45	74	30	0.8333	1	0	0.0333
ENSP00000374581	518	547	30	0	0	1	0.4667
ENSP00000251312	113	142	30	0	0	1	0.6333
ENSP00000261173	306	335	30	1	0.2333	1	0.3333
ENSP00000267339	135	164	30	0	0	1	0.5333
ENSP00000358062	559	588	30	0.9667	0	0	0.1667
ENSP00000298229	944	973	30	1	0.9333	0	0
ENSP00000369607	1554	1583	30	0.3	0	0	0.5333
ENSP00000287396	2	31	30	0	0	0	0.2333
ENSP00000332773	491	520	30	0.2	0	0.6333	0.4333
ENSP00000219700	286	315	30	0	0.4333	0	0.8333
ENSP00000323856	3073	3102	30	0	0.5333	0	0.9
ENSP00000362962	1843	1872	30	0.6	0	0	0.7
ENSP00000377626	151	180	30	0	0.7	1	0.7
ENSP00000264161	401	430	30	0.2667	0	1	0.2333
ENSP00000263805	548	577	30	1	0	0	0.3333
ENSP00000225726	391	420	30	0.7667	0	1	0.6667
ENSP00000304192	437	466	30	1	0	0	0.2667
ENSP00000376591	206	235	30	0	0	1	0.6333
ENSP00000384197	30	59	30	0	0	0.8333	0.3
ENSP00000324553	467	496	30	1	0	0	0
ENSP00000369607	305	334	30	0	0	0	0.6667
ENSP00000272797	398	427	30	0	0	0.8333	0.5667
ENSP00000371067	1034	1063	30	0.0333	0	1	0.6667
ENSP00000304192	1041	1070	30	0	0	0	0.4333
ENSP00000265171	970	999	30	0	0	0.6333	0.4
ENSP00000356468	548	577	30	0	0	1	0.5667
ENSP00000378721	347	376	30	0.2	0.3667	0	0.1667
ENSP00000259199	299	328	30	0	0	1	0.4667
ENSP00000369332	288	317	30	0.7	0	0.3333	0.3333
ENSP00000265651	346	375	30	0	0.2	1	0.4667
ENSP00000346837	108	137	30	1	0.6333	1	0.9333
ENSP00000281092	691	720	30	0	0	1	0.2
ENSP00000265335	144	173	30	0	0	0	0.4333
ENSP00000358858	623	652	30	0.0333	0	1	0.1
ENSP00000284049	833	862	30	0	0	1	0.5333
ENSP00000300648	828	857	30	0	0.2667	0	0.9333
ENSP00000304895	733	762	30	0.8333	0	0	0.0667
ENSP00000338885	307	336	30	0.6	0	0	0.3667
ENSP00000317804	196	225	30	0.0667	0	0	0.5333
ENSP00000195419	595	624	30	0	0	0	0.7
ENSP00000006015	154	183	30	1	0.5333	0.6	0.3333
ENSP00000316202	407	436	30	0	0.4	1	0.4
ENSP00000346148	350	379	30	0.1	0	0	0.6
ENSP00000378323	40	69	30	0	0	0	0.3667
ENSP00000344789	1308	1337	30	0.1	0	1	0.5667
ENSP00000305027	76	105	30	0.1	0	0	0.7333
ENSP00000353655	249	278	30	0	0	1	0.5667
ENSP00000353564	248	277	30	0	0	0	0.7667
ENSP00000254442	949	978	30	0.6	0	0	0.3333
ENSP00000286364	649	678	30	0	0	1	0.6333
ENSP00000205402	370	399	30	0	0	0.3667	0.4333
ENSP00000298699	69	98	30	0.9	0.1667	0	0.2333
ENSP00000311579	86	115	30	0.6667	1	0	0.1667
ENSP00000332353	1313	1342	30	1	0	0	0.1
ENSP00000346151	88	117	30	0	0	0.3	0.5333
ENSP00000306598	226	255	30	0	0	1	0.5
ENSP00000355279	103	132	30	0	0	1	0.3333
ENSP00000340766	561	590	30	1	0.3333	0	0.2333
ENSP00000356988	294	323	30	0	0	0	0.4
ENSP00000200181	761	790	30	0	0	0	0.3333
ENSP00000005198	21	50	30	0.8333	0.9667	0	0.3333
ENSP00000264276	1397	1426	30	0	0	0	0.8667
ENSP00000368356	368	397	30	0.6333	0	0	0.3667
ENSP00000265295	103	132	30	0.2667	0	0	0.8333
ENSP00000379474	135	164	30	0	0.7333	0	0.7333
ENSP00000378624	184	213	30	0	0	0.9333	0.6
ENSP00000263269	1177	1206	30	0.1333	0.2333	0	0.0667
ENSP00000368424	346	375	30	0.9333	0	0	0.1
ENSP00000358400	2361	2390	30	0	0.1667	0	0.7667
ENSP00000361143	10	39	30	0	0	0	0.5
ENSP00000289893	4183	4212	30	0	0	0	0.8
ENSP00000370938	341	370	30	0.7333	0.2333	0	0
ENSP00000335044	1775	1804	30	0	0	0	0.6333
ENSP00000377244	1099	1128	30	0.3	0.3667	0	0.6667
ENSP00000365188	788	817	30	0.9667	0	0	0.1
ENSP00000342970	234	263	30	0	0	1	0.5
ENSP00000335320	711	740	30	1	0	0	0.2
ENSP00000370109	207	236	30	1	0.8	0	0.1667
ENSP00000359474	92	121	30	1	1	0	0
ENSP00000297494	496	525	30	0	0	0.1333	0.9333
ENSP00000265441	210	239	30	0	0	1	0.6333
ENSP00000257430	620	649	30	0	0	0.0333	0.6333
ENSP00000360383	694	723	30	0.1	0	1	0.4333
ENSP00000346467	1096	1125	30	0	0	0.9667	0.4667
ENSP00000359805	7482	7511	30	1	0.2333	0	0.2333
ENSP00000339992	686	715	30	0.5667	0	0.3333	0.4
ENSP00000379396	227	256	30	1	0.7667	0	0.2667
ENSP00000378044	2789	2818	30	1	0.1	0	0.2333
ENSP00000378969	674	703	30	1	0.4333	0	0.3
ENSP00000360793	369	398	30	0.2667	0	1	0.4
ENSP00000226299	18	47	30	0	0.1333	0.3667	0.3667
ENSP00000315371	304	333	30	0	0	1	0.8667
ENSP00000333602	2507	2536	30	1	0.4667	0	0.8
ENSP00000375809	456	485	30	0	0	0	0.4333
ENSP00000371512	265	294	30	0.2333	0.4	1	0.4
ENSP00000381064	439	468	30	0	0	0	0.8333
ENSP00000347959	889	918	30	0.3	0	1	0.5667
ENSP00000219689	526	555	30	0	0	1	0.5
ENSP00000324527	182	211	30	0	0	1	0.6
ENSP00000357330	1137	1166	30	0.9333	0.2	0	0.4333
ENSP00000360108	245	274	30	0	0	0	0.4667
ENSP00000318486	13	42	30	0.5333	0	1	0.3333
ENSP00000313759	8	37	30	0	0	0	0.4667
ENSP00000262102	330	359	30	0.2	0	0	0.5667
ENSP00000348314	95	124	30	0	0	1	0.7667
ENSP00000274487	42	71	30	0.8667	0.7333	0	0.1
ENSP00000366694	236	265	30	0.4667	0	0	0.3
ENSP00000378758	880	909	30	0.4333	0	0	0.4
ENSP00000378648	606	635	30	1	0	0	0
ENSP00000373347	576	605	30	0	0	1	0.7
ENSP00000370150	250	279	30	0.1	0	0.5333	0.5
ENSP00000364889	258	287	30	0	0	1	0.6667
ENSP00000377191	1612	1641	30	0.5	0.7333	0	0.9667
ENSP00000376996	1107	1136	30	0.0333	0.1	0	0.9333
ENSP00000333363	3680	3709	30	0.0667	0	1	0.3
ENSP00000304899	354	383	30	0	0	1	0.3667
ENSP00000273353	19	48	30	0	0.4	0	0.7667
ENSP00000263373	70	99	30	0	0	1	0.6333
ENSP00000313759	33	62	30	0	0	0	0.4333
ENSP00000348965	602	631	30	0	0	1	0.8333
ENSP00000303540	168	197	30	0	0	1	0.4333
ENSP00000264951	1121	1150	30	0	0	0	0.4333
ENSP00000257821	375	404	30	0.9	0	0	0.4667
ENSP00000313025	1083	1112	30	0	0	0	0.5667
ENSP00000368691	154	183	30	0	0	1	0.7667
ENSP00000370323	329	358	30	0	0	0	0.3
ENSP00000343521	150	179	30	0	0	1	0.6333
ENSP00000231130	28	57	30	0	0	0.9333	0.6
ENSP00000364405	321	350	30	0.4667	0.3667	0	0.7
ENSP00000263246	199	228	30	0.3333	0.0667	0	0.8667
ENSP00000276297	1139	1168	30	0	0	1	0.5333
ENSP00000359424	296	325	30	0	0	0	0.7333
ENSP00000362362	410	439	30	0	0	0.7667	0.1667
ENSP00000385079	80	109	30	0	0	1	0.2333
ENSP00000264485	580	609	30	0	0	1	0.8333
ENSP00000322727	142	171	30	0	0	1	0.4667
ENSP00000357637	483	512	30	0.6667	0	0	0.0333
ENSP00000385109	23	52	30	0	0	0.6333	0.5667
ENSP00000342876	101	130	30	0.2667	0	0	0.4667
ENSP00000364547	718	747	30	1	0	0	0.5667
ENSP00000307234	711	740	30	0	0.0667	0	0.4333
ENSP00000325681	82	111	30	0.1	0	1	0.4333
ENSP00000313059	1213	1242	30	0.8667	0	0	0.0333
ENSP00000382178	846	875	30	0.0667	0	1	0.4333
ENSP00000346151	47	76	30	0	0.4667	1	0.4
ENSP00000378044	1835	1864	30	1	0	0	0
ENSP00000359557	117	146	30	0.5333	0.4667	0	0.3667
ENSP00000252015	240	269	30	0.1333	0	0	0.6333
ENSP00000245503	868	897	30	0	0	0	0.8333
ENSP00000377232	470	499	30	0.8667	0	0	0.4
ENSP00000225893	4	33	30	0	0.5	1	0.8333
ENSP00000362597	436	465	30	0	0	1	0.4
ENSP00000314949	1861	1890	30	1	1	1	0
ENSP00000225696	383	412	30	0	0	1	0.0667
ENSP00000343362	996	1025	30	0	0	0	0.4
ENSP00000358365	1305	1334	30	0.1667	0	0	0.2667
ENSP00000264447	737	766	30	0.3	0.5333	0	0.6
ENSP00000355865	234	263	30	0	0	0	0.5667
ENSP00000263805	1115	1144	30	1	0	0	0.2333
ENSP00000238667	406	435	30	0	0	1	0.5
ENSP00000261716	262	291	30	0.0667	0	0.6333	0.6
ENSP00000268489	2384	2413	30	1	0.7333	0	0.3667
ENSP00000323680	188	217	30	0	0	0.4333	0.5
ENSP00000273063	44	73	30	1	0	0	0.1667
ENSP00000279907	294	323	30	0.0667	0	0	0.3333
ENSP00000261776	454	483	30	0.3667	0.2	0	0.4667
ENSP00000362748	1685	1714	30	0.1333	0	1	0.3333
ENSP00000317123	1599	1628	30	0	0	0.4	0.5333
ENSP00000223073	114	143	30	0	0.0333	0.9333	0.7
ENSP00000259782	428	457	30	0	0	1	0.4
ENSP00000299045	266	295	30	0.3	0	1	0.3667
ENSP00000251089	50	79	30	0.3	0	0	0.7333
ENSP00000288139	1179	1208	30	0	0	0	0.4667
ENSP00000371051	2583	2612	30	0	0	0	0.7333
ENSP00000362185	193	222	30	0	0	1	0.5667
ENSP00000386733	1034	1063	30	1	0	0	0.0667
ENSP00000340467	1201	1230	30	1	0.5333	0	0.4333
ENSP00000352400	532	561	30	0.3667	0.8333	0	0.0333
ENSP00000301727	736	765	30	0.5667	0	0	0.6
ENSP00000330753	1558	1587	30	1	0.4333	0	0.3667
ENSP00000371747	99	128	30	0.9667	0	0	0.1
ENSP00000362747	52	81	30	1	0	0	0.5667
ENSP00000374006	123	152	30	0	0	1	0.3
ENSP00000354558	1895	1924	30	0	0	0.4667	0.6
ENSP00000364403	3025	3054	30	0.1	0	0	0.5333
ENSP00000228506	158	187	30	0	0	1	0.5
ENSP00000338727	212	241	30	0.4667	0.5333	0	0.0667
ENSP00000373696	662	691	30	0	0	0	0.6333
ENSP00000364454	27	56	30	0	0	1	0.6667
ENSP00000335044	1192	1221	30	0.8333	0	0	0.2667
ENSP00000362217	495	524	30	0.5333	0.6667	0	0.9667
ENSP00000258530	88	117	30	0	0	0	0.9
ENSP00000334642	738	767	30	0	0	0	0.5667
ENSP00000374239	822	851	30	0	0.2333	0	0.7667
ENSP00000386908	363	392	30	0	0	1	0.1333
ENSP00000377904	1362	1391	30	0	0	0	0.4
ENSP00000354775	282	311	30	1	0	0	0.1
ENSP00000351524	406	435	30	0	0	0	0.4667
ENSP00000261312	2320	2349	30	0.0667	0	1	0.2333
ENSP00000384312	2007	2036	30	1	0	0	0.6
ENSP00000215742	220	249	30	0.2	0	0	0.6
ENSP00000382104	2179	2208	30	0.2	0	0	0.4333
ENSP00000384675	707	736	30	0	0	0.3667	0.9
ENSP00000270861	574	603	30	0.4333	0	0	0.3333
ENSP00000382840	351	380	30	0.0333	0	1	0.4667
ENSP00000358001	2671	2700	30	0.0667	0	0	0.9333
ENSP00000310998	423	452	30	0	0.2333	0	0.6667
ENSP00000384672	1592	1621	30	0.6667	0	0	0.1
ENSP00000302239	1060	1089	30	0	0.0667	1	0.4
ENSP00000287701	67	96	30	1	0.6667	1	0
ENSP00000351593	268	297	30	1	0	0	0.0333
ENSP00000376923	60	89	30	0.3333	0.5	0.5	0.6333
ENSP00000355361	108	137	30	0	0	1	0.4333
ENSP00000336607	327	356	30	0	0	1	0.6667
ENSP00000264266	134	163	30	0	0	1	0.7333
ENSP00000265724	1226	1255	30	0	0	0	0.5333
ENSP00000371740	704	733	30	0.6667	0	0	0.4667
ENSP00000331210	275	304	30	0	0	1	0.4333
ENSP00000293379	428	457	30	0.0667	0.2333	0.1	0.3
ENSP00000350595	577	606	30	0	0	0.1667	0.7
ENSP00000334153	322	351	30	0	0	0	0.5667
ENSP00000262519	1591	1620	30	0	0	1	0.8333
ENSP00000373239	297	326	30	1	0	0	0
ENSP00000342235	277	306	30	0	0	1	0.3333
ENSP00000369263	725	754	30	0.0667	0	1	1
ENSP00000282249	691	720	30	0.0333	0	1	0.2667
ENSP00000362730	176	205	30	0	0	0	0.7333
ENSP00000343273	209	238	30	0	0	1	0.5667
ENSP00000305899	780	809	30	0.6667	0	0	0.2
ENSP00000357330	583	612	30	0.7	0.5333	0	0.4667
ENSP00000353452	159	188	30	0	0	0.9333	0.5
ENSP00000348573	589	618	30	0.1667	0	0	0.9333
ENSP00000373239	4104	4133	30	0.0333	0.0667	0.7	0.6
ENSP00000289422	307	336	30	0	0	0.6667	0.4667
ENSP00000298229	131	160	30	1	0.4	0	0
ENSP00000239761	1267	1296	30	0	0	1	0.5333
ENSP00000199320	62	91	30	0	0.4	1	0.6667
ENSP00000007722	858	887	30	1	0.7333	1	0.1667
ENSP00000265428	611	640	30	0	0	0.7667	0.5667
ENSP00000339915	1086	1115	30	1	0.5667	1	0
ENSP00000296755	64	93	30	0	0	0	0.3667
ENSP00000351539	59	88	30	0	0	1	0.5333
ENSP00000256707	1374	1403	30	0.8667	0	0	0.7
ENSP00000367993	11	40	30	0.2667	0	0	0.2
ENSP00000355728	620	649	30	0.9	0	0	0.9667
ENSP00000359596	24	53	30	0	0	1	0.3
ENSP00000286452	475	504	30	0.3333	0.1667	0	0.6333
ENSP00000348384	989	1018	30	0.3	0	0	0.7667
ENSP00000362340	565	594	30	0	0	1	0.5333
ENSP00000367207	273	302	30	1	0.3667	1	0.2333
ENSP00000308369	763	792	30	0	0	0	0.2667
ENSP00000351908	203	232	30	0	0	0	0.4667
ENSP00000265969	55	84	30	0	0	1	0.3667
ENSP00000357795	3	32	30	0	0	0	0.3333
ENSP00000364000	936	965	30	1	0.7333	0	0
ENSP00000318373	170	199	30	0.2	0	0.7333	0.2667
ENSP00000281131	889	918	30	0	0	0.2333	0.3333
ENSP00000311579	718	747	30	0	0	1	0.4333
ENSP00000356146	517	546	30	0	0	0.9333	0.7
ENSP00000264033	452	481	30	1	0.3333	0	0.2333
ENSP00000363014	551	580	30	1	0.6333	0	0.4
ENSP00000357177	426	455	30	0.1667	0	1	0.6667
ENSP00000314556	1223	1252	30	0	0	0	0.6
ENSP00000298910	903	932	30	0	0	0	0.6
ENSP00000373682	141	170	30	0.9667	0.2	0	0.2333
ENSP00000377665	1313	1342	30	0	0	0	0.8
ENSP00000378578	28	57	30	1	0	1	0.3
ENSP00000365710	87	116	30	0.1333	0.4333	1	0.8667
ENSP00000347839	115	144	30	0.1667	0	0	0.5667
ENSP00000286614	421	450	30	0	0	0.9	0.3
ENSP00000355205	502	531	30	0	0	0.3667	0.3667
ENSP00000284987	297	326	30	0	0.2	1	0.6667
ENSP00000304583	1454	1483	30	0.5333	0	0	0.1333
ENSP00000368516	185	214	30	0	0	0.3667	0.5
ENSP00000341848	1939	1968	30	0.0333	0.0667	0	0.7667
ENSP00000299441	1459	1488	30	0.7	0	1	0.3667
ENSP00000380692	22	51	30	0.1	0.5667	0.4333	0.3
ENSP00000371278	56	85	30	0.2	0	0	0.7
ENSP00000351836	1426	1455	30	0.1	0.5333	0	0.3333
ENSP00000386170	283	312	30	0.1	0	0.2333	0.4333
ENSP00000352510	30	59	30	0	0	0	0.6667
ENSP00000334738	180	209	30	0	0	1	0.6333
ENSP00000373340	379	408	30	0	0	0	0.5
ENSP00000334458	395	424	30	1	0	0	0.2667
ENSP00000262366	273	302	30	0.0333	0	0.8333	0.0667
ENSP00000343807	249	278	30	0	0	1	0.5
ENSP00000375909	863	892	30	0.9333	0	0	0.2333
ENSP00000242108	435	464	30	0	0	1	0.4333
ENSP00000262803	1087	1116	30	0.9333	0	0	0.3667
ENSP00000352721	118	147	30	0	0	1	0.4
ENSP00000349959	115	144	30	0	0	0	0.8667
ENSP00000284770	128	157	30	0.6	0.3333	0	0.1
ENSP00000265724	766	795	30	0	0.1	1	0.7333
ENSP00000304604	125	154	30	0.1333	0	0.9667	0.5
ENSP00000300648	1874	1903	30	0	0	0	0.6
ENSP00000371859	194	223	30	0.0667	0	0	0.6333
ENSP00000355893	57	86	30	0	0	1	0.4667
ENSP00000385143	750	779	30	0	0	0	0.3333
ENSP00000350024	343	372	30	0	0.4667	1	0.5667
ENSP00000264005	263	292	30	0	0	1	0.2333
ENSP00000356988	110	139	30	0	0	1	0.6
ENSP00000377233	677	706	30	0.1667	0	0	0.4667
ENSP00000365441	1452	1481	30	0	0	0	0.3
ENSP00000355192	50	79	30	0	0	0	0.5667
ENSP00000263956	138	167	30	0.4	0	0	0.4333
ENSP00000266481	137	166	30	0	0	1	0.4
ENSP00000286353	107	136	30	0.0333	0	1	0.3667
ENSP00000232978	488	517	30	1	0.8	0	0.1667
ENSP00000381226	233	262	30	0.4333	0.4667	0	0.3333
ENSP00000301293	226	255	30	0	0	1	0.6667
ENSP00000221232	437	466	30	1	0.8667	0	0.2
ENSP00000377836	310	339	30	0	0	1	0.8333
ENSP00000315630	223	252	30	0	0.2333	1	0.4
ENSP00000261609	2128	2157	30	0.1	0.0667	0	0.6333
ENSP00000235372	740	769	30	0.9667	0.3	0	0.1
ENSP00000330276	276	305	30	0	0	1	0.7667
ENSP00000300648	1658	1687	30	0	0	0	0.4333
ENSP00000258081	309	338	30	0.6667	0	0	0.5
ENSP00000277165	173	202	30	0	0	0	0.5667
ENSP00000359956	127	156	30	0	0	1	0.5333
ENSP00000256261	94	123	30	0	0	1	0.2333
ENSP00000297183	587	616	30	0.2333	0	1	0.4333
ENSP00000262450	1601	1630	30	1	0.7333	0	0.2667
ENSP00000348984	1188	1217	30	1	0.6667	0	0
ENSP00000356224	6402	6431	30	0	0	0	0.5667
ENSP00000225916	761	790	30	0	0	1	0.7667
ENSP00000303800	738	767	30	1	1	0	0
ENSP00000236996	137	166	30	0.9667	0.4333	0.5667	0.1667
ENSP00000366979	342	371	30	0	0	0.8	0.1667
ENSP00000382124	491	520	30	0.6	0	0	0.7333
ENSP00000282570	144	173	30	0	0	1	0.4333
ENSP00000351811	1119	1148	30	0	0	0	0.8
ENSP00000357883	364	393	30	0.6	0	1	0.2667
ENSP00000328524	502	531	30	0	0	0.6667	0.8333
ENSP00000294740	357	386	30	0.5	0	0.3667	0.4
ENSP00000385838	712	741	30	0	0	1	0.5333
ENSP00000358983	589	618	30	0	0	0.4667	0.4
ENSP00000251119	143	172	30	0.0667	0.0667	0	0.6
ENSP00000357060	776	805	30	0	0.2	0.0333	0.6
ENSP00000258399	622	651	30	0	0.5667	1	0.4
ENSP00000341083	59	88	30	0	0	1	0.4667
ENSP00000377792	635	664	30	0.5667	0	1	0.3667
ENSP00000221482	1173	1202	30	1	0.4333	0	0.2
ENSP00000264192	69	98	30	0.0333	0	0.7	0.4
ENSP00000358216	17	46	30	0.1667	0	0	0.1
ENSP00000348512	652	681	30	0.9	1	0	0.3
ENSP00000297591	814	843	30	0	0	0	0.7667
ENSP00000326417	347	376	30	0.4667	0	0	0.2333
ENSP00000268164	112	141	30	0	0	1	0.5333
ENSP00000349325	1384	1413	30	1	0	0	0.1667
ENSP00000346839	1704	1733	30	0.7333	0	0.6333	0.4
ENSP00000267426	12	41	30	0	0.4667	0	0.8333
ENSP00000282272	898	927	30	0	0	0	0.5333
ENSP00000381590	131	160	30	0	0	0	0.3
ENSP00000357475	435	464	30	0	0	1	0.3667
ENSP00000300843	278	307	30	0	0	1	0.6333
ENSP00000225737	118	147	30	0.0333	0	0	0.9333
ENSP00000357040	244	273	30	0	0	1	0.5667
ENSP00000367263	3070	3099	30	0.7333	0	0	0
ENSP00000285141	268	297	30	0	0	1	0.4333
ENSP00000307491	219	248	30	0	0	0.8667	0.3333
ENSP00000314709	156	185	30	1	0.5667	0	0.3333
ENSP00000305334	119	148	30	0	0	0.5	0.4333
ENSP00000363827	4171	4200	30	0.3	0	0.1667	0.0667
ENSP00000378338	384	413	30	1	0	0	0.0333
ENSP00000361298	8	37	30	0	0	0	0.5333
ENSP00000355060	998	1027	30	0	0	0	0.4667
ENSP00000301825	144	173	30	0	0	1	0.6333
ENSP00000285968	400	429	30	0.0333	0	1	0.7
ENSP00000368305	348	377	30	0	0	1	0.6
ENSP00000264515	435	464	30	1	0	0	0.2333
ENSP00000369265	1374	1403	30	1	0.8	0	0
ENSP00000241274	784	813	30	1	0	0	0.2667
ENSP00000363061	671	700	30	0.4667	0.4	0.8	0.3667
ENSP00000311273	3908	3937	30	0	0	1	0.4333
ENSP00000309166	238	267	30	0.2	0.3	0	0.6333
ENSP00000318687	681	710	30	0	0	0.8333	0.8667
ENSP00000378298	59	88	30	0.8	0	0.8	0.2333
ENSP00000304895	1099	1128	30	1	0.3	0	0.1333
ENSP00000367345	45	74	30	0	0	1	0.3667
ENSP00000271332	1624	1653	30	0	0	0.3333	0.5333
ENSP00000379085	249	278	30	0.5667	0.4333	1	0.7
ENSP00000356116	611	640	30	1	0.6333	0	0.0333
ENSP00000354850	65	94	30	0	0	1	0.6
ENSP00000355205	676	705	30	0	0	1	0.6
ENSP00000263043	457	486	30	1	0	0	0.2667
ENSP00000353778	128	157	30	1	0	0	0.3667
ENSP00000200181	437	466	30	0	0	0.5667	0.3667
ENSP00000385216	210	239	30	0.0667	0	0	0.5333
ENSP00000371659	171	200	30	0.3	0	0.1667	0.7
ENSP00000370077	1157	1186	30	0	0	0	0.5667
ENSP00000263119	1410	1439	30	1	0	0	0.1667
ENSP00000382355	490	519	30	0	0	0	0.6333
ENSP00000264220	125	154	30	0.0667	0	1	0.6667
ENSP00000356468	175	204	30	0	0	1	0.6667
ENSP00000337239	40	69	30	1	0.8	0	0.1
ENSP00000303740	18	47	30	0	0	0	0.4333
ENSP00000262464	1544	1573	30	0	0	0.9333	0.1667
ENSP00000256991	1085	1114	30	0	0	0	0.4333
ENSP00000356981	75	104	30	1	0.2333	0	0.1
ENSP00000353735	577	606	30	1	0.5667	0	0.0667
ENSP00000364118	412	441	30	0.1	0	0	0.3
ENSP00000385143	649	678	30	0	0	0	0.5
ENSP00000335044	763	792	30	0.7667	0	0	0.2
ENSP00000365806	527	556	30	1	0.2333	0	0.3333
ENSP00000293328	621	650	30	0	0	1	0.3
ENSP00000355535	292	321	30	0	0	1	0.5
ENSP00000333367	17	46	30	1	0	0	0.2333
ENSP00000252674	285	314	30	1	0.9	0	0.1333
ENSP00000261637	1109	1138	30	0	0	0	0.9667
ENSP00000297848	774	803	30	0.2333	0	1	0.3333
ENSP00000263923	1320	1349	30	0.5667	0	0	0.6
ENSP00000199320	156	185	30	0	0	1	0.7667
ENSP00000373846	1137	1166	30	0	0	0	0.2667
ENSP00000320886	673	702	30	0.0333	0	1	0.6333
ENSP00000358247	95	124	30	0	0	0	0.1667
ENSP00000359581	228	257	30	0	0	1	0.6333
ENSP00000261716	214	243	30	0	0	1	0.5333
ENSP00000286744	787	816	30	0	0	0.5	0.2
ENSP00000369265	996	1025	30	0.5667	0.4	0	0.2667
ENSP00000345931	135	164	30	0.1	0	0	0.4
ENSP00000180173	358	387	30	0	0	0	0.3333
ENSP00000257215	308	337	30	0	0	0	0.3333
ENSP00000308928	275	304	30	0	0	0.5333	0.6333
ENSP00000335498	76	105	30	0.3333	0	0.8333	0.2667
ENSP00000228027	37	66	30	0	0	0	0.7
ENSP00000305988	274	303	30	0.1667	0	0	0.3333
ENSP00000355155	285	314	30	0	0	0	0.5667
ENSP00000374444	2378	2407	30	0	0	0	0.7333
ENSP00000338785	586	615	30	0.7667	0.3333	0	0.2667
ENSP00000350720	199	228	30	1	0.2667	0.2333	0.2
ENSP00000286827	155	184	30	0.3333	0.2333	0	0.4
ENSP00000355192	1731	1760	30	1	0	0	0
ENSP00000348965	4317	4346	30	0	0	1	0.5333
ENSP00000243077	446	475	30	0.0333	0	0	0.5
ENSP00000356655	21	50	30	0	0	0	0.9333
ENSP00000384312	581	610	30	1	0	0	0
ENSP00000256398	187	216	30	0	0	1	0.6
ENSP00000384796	77	106	30	0.0667	0.3333	0	0.5333
ENSP00000385342	699	728	30	0	0	0.8333	0.4333
ENSP00000293618	128	157	30	0	0	0.9667	0.5
ENSP00000341564	74	103	30	0	0	0.7667	0.7
ENSP00000373700	832	861	30	0.2667	0.4	1	0.2333
ENSP00000269143	451	480	30	0	0	0.8667	0.1667
ENSP00000265634	103	132	30	0.9	0.2333	0	0.3333
ENSP00000238856	822	851	30	0	0	0	0.7667
ENSP00000266970	261	290	30	0	0	0.8667	0.4
ENSP00000286298	320	349	30	0	0.0667	1	0.7667
ENSP00000263666	420	449	30	0.1333	0	0.8667	0.4667
ENSP00000330382	152	181	30	0.0333	0	0.9667	0.5333
ENSP00000264434	254	283	30	0	0	0	0.4
ENSP00000260128	117	146	30	0	0	1	0.5333
ENSP00000357196	840	869	30	0.2	0	0	0.1667
ENSP00000338572	44	73	30	0.3	0	1	0.7667
ENSP00000364514	613	642	30	0	0	1	0.6333
ENSP00000358854	10	39	30	1	0.8	0	0.2
ENSP00000280772	220	249	30	0.1333	0.3333	0	0.3
ENSP00000361060	655	684	30	0.5333	0.3333	0	0.1333
ENSP00000370077	450	479	30	0.3333	0	0	0.8
ENSP00000265026	611	640	30	1	0	0	0.3333
ENSP00000323856	4039	4068	30	0	0	0.2	0.7333
ENSP00000161863	589	618	30	0	0	0	0.6333
ENSP00000354526	4	33	30	0.1333	0	0	0.2667
ENSP00000384371	109	138	30	0	0	0.6667	0.8333
ENSP00000301293	179	208	30	0	0	1	0.7667
ENSP00000005905	1948	1977	30	0	0	1	0.6667
ENSP00000378044	3407	3436	30	1	0.7667	0	0.3667
ENSP00000271643	709	738	30	0.1	0	0.3	0.0333
ENSP00000343273	244	273	30	0	0	0.1667	0.3667
ENSP00000255448	168	197	30	0.0333	0	0	0.3667
ENSP00000263918	361	390	30	1	0.3	0	0.0667
ENSP00000316578	73	102	30	0.2	0	0	0.5667
ENSP00000362567	907	936	30	0.5	0	0	0.2
ENSP00000306906	63	92	30	0	0.2	0.7333	0.5
ENSP00000365861	60	89	30	0.1333	0.0333	0	0.2667
ENSP00000316397	525	554	30	0.1	0	0	0.2667
ENSP00000309871	324	353	30	0	0	0.4333	0.2333
ENSP00000318687	173	202	30	0	0	1	0.4667
ENSP00000358363	345	374	30	0	0	0	0.9667
ENSP00000358200	455	484	30	0.1667	0	0.4333	0.4
ENSP00000304583	1410	1439	30	0.7667	0.4	0	0.5333
ENSP00000366225	4	33	30	0.3333	0	0	0.7667
ENSP00000345133	1015	1044	30	0	0	1	0.4
ENSP00000347087	423	452	30	0	0	1	0.6
ENSP00000364037	707	736	30	0	0	0	0.6333
ENSP00000366953	150	179	30	0	0	0	0.4333
ENSP00000368686	164	193	30	0.3	0	0	0.4667
ENSP00000251076	1714	1743	30	0	0	1	0.8667
ENSP00000314444	767	796	30	0	0	0	0.6
ENSP00000371502	713	742	30	1	0.7333	0	0.0333
ENSP00000223214	41	70	30	0	0	1	0.4667
ENSP00000386733	189	218	30	0	0.6	1	0.6333
ENSP00000345702	318	347	30	1	0	0.0333	0.3667
ENSP00000340329	207	236	30	0	0	0	0.5333
ENSP00000353109	342	371	30	0	0	1	0.6667
ENSP00000296464	232	261	30	0	0	1	0.6667
ENSP00000310668	737	766	30	0	0	1	0.7667
ENSP00000385787	922	951	30	0.5	0.0333	0	0.1667
ENSP00000211998	769	798	30	0.7	0	1	0.6
ENSP00000369529	66	95	30	0.2333	0	0.4333	0.4
ENSP00000374409	892	921	30	0	0	0.3	0.8333
ENSP00000309198	645	674	30	0	0	0	0.2333
ENSP00000341351	658	687	30	0.3667	0	0	0.6667
ENSP00000347672	207	236	30	0	0	1	0.7
ENSP00000228820	211	240	30	0	0	1	0.5
ENSP00000343841	317	346	30	0.5333	0	1	0.3333
ENSP00000220959	554	583	30	0.2	0	0	0.5667
ENSP00000349708	1038	1067	30	0	0	0	0.5333
ENSP00000251582	45	74	30	0.4333	0.2333	0.5667	0.4333
ENSP00000353427	426	455	30	0	0	0	0.3
ENSP00000315835	198	227	30	0	0.2	1	0.4667
ENSP00000314080	505	534	30	0.0667	0	0.7667	0.1667
ENSP00000366288	359	388	30	0	0	0	0.2
ENSP00000265990	1093	1122	30	0	0.4	0	0.5333
ENSP00000361682	2	31	30	0	0	1	0.5667
ENSP00000377029	377	406	30	1	0.5333	0	0.2
ENSP00000336712	392	421	30	0	0.6	0	0.7333
ENSP00000260247	24	53	30	0	0	0	0.3
ENSP00000273353	185	214	30	0	0	1	0.4333
ENSP00000348634	855	884	30	0.1667	0.1	0	1
ENSP00000356224	208	237	30	0.0333	0	1	0.4
ENSP00000261609	3222	3251	30	0	0	0.9667	0.4333
ENSP00000288840	310	339	30	0.2667	0	0.4333	0.2
ENSP00000355865	101	130	30	0.3667	0	0	0.4
ENSP00000381198	56	85	30	0.9667	0	0	0.2333
ENSP00000268989	790	819	30	0.8667	0.4333	0	0.1
ENSP00000292431	125	154	30	0.7667	0	0	0
ENSP00000269391	144	173	30	0	0	0	0.3333
ENSP00000384494	63	92	30	0.4667	0	0.8333	0.4667
ENSP00000272638	428	457	30	0.6333	0	0	0.3
ENSP00000329214	268	297	30	0	0	0.8667	0.6
ENSP00000378649	112	141	30	0	0	0	0.4667
ENSP00000375873	153	182	30	0.1	0	1	0.7
ENSP00000290384	815	844	30	0.0333	0	0	0.5667
ENSP00000363761	569	598	30	0.0333	0	0	0.2667
ENSP00000368607	734	763	30	0	0	0	0.8667
ENSP00000327116	403	432	30	0.2	0.4667	0	0.2333
ENSP00000261383	1861	1890	30	0	0	0	0.5
ENSP00000307342	841	870	30	1	0.6667	0	0.1333
ENSP00000264448	2546	2575	30	0.4333	0	0	0.2333
ENSP00000283249	737	766	30	0	0	1	0.4
ENSP00000355987	493	522	30	0	0.3333	1	0.3667
ENSP00000330341	177	206	30	0.1	0	0.7	0.5
ENSP00000263923	434	463	30	0	0	0	0.6
ENSP00000383959	48	77	30	0.5	0.2333	0	0.5
ENSP00000276282	894	923	30	0	0	0	0.6333
ENSP00000252854	103	132	30	0.1667	0	1	0.9667
ENSP00000333363	3183	3212	30	0	0	1	0.4
ENSP00000350676	991	1020	30	1	0	0	0.1333
ENSP00000359629	303	332	30	0	0	0.4667	0.5
ENSP00000343140	1740	1769	30	1	0.1	0	0.4667
ENSP00000261180	939	968	30	0	0	0	0.7
ENSP00000252854	68	97	30	0	0	1	0.8
ENSP00000310117	84	113	30	0.3	0	1	0.4667
ENSP00000380785	490	519	30	0.9667	0.0333	1	0.8
ENSP00000363486	434	463	30	0.2333	0	0	0.5
ENSP00000269025	60	89	30	0	0	0.9333	0.4
ENSP00000315371	297	326	30	0	0	1	0.9333
ENSP00000355060	1110	1139	30	0.3	0	0	0.4
ENSP00000350352	452	481	30	0	0	1	0.6667
ENSP00000276654	716	745	30	0.6333	0	0	0.6
ENSP00000264363	490	519	30	0	0	0.5333	0.6
ENSP00000358659	622	651	30	0	0	0	0.4333
ENSP00000373522	779	808	30	0	0	1	0.4
ENSP00000322457	39	68	30	0.7333	1	0	0.1667
ENSP00000281523	183	212	30	0.4	0	0.3	0.5333
ENSP00000352572	2610	2639	30	0	0	0	1
ENSP00000340507	222	251	30	0	0	1	0.4333
ENSP00000264255	150	179	30	0	0	0.4	0.4
ENSP00000365441	1252	1281	30	0	0	1	0.5
ENSP00000350475	819	848	30	0	0	1	0.6667
ENSP00000386171	113	142	30	0	0	0.5333	0.4667
ENSP00000260045	10	39	30	0	0	1	0.5333
ENSP00000265713	817	846	30	1	0	0	0.0667
ENSP00000361777	66	95	30	0.0333	0	1	0.7667
ENSP00000370826	837	866	30	0.1667	0.3333	0	0.3333
ENSP00000322542	573	602	30	0	0	1	0.5333
ENSP00000296786	253	282	30	0	0	1	0.2333
ENSP00000261574	60	89	30	0	0.2333	0	0.9333
ENSP00000330393	327	356	30	0	0	0.7667	0.6333
ENSP00000156471	796	825	30	0.5333	0	0	0.5667
ENSP00000312722	775	804	30	0	0	1	0.3667
ENSP00000252996	257	286	30	1	0.9333	0	0
ENSP00000261574	274	303	30	0	0	0	0.7667
ENSP00000354458	448	477	30	0	0	1	0.4667
ENSP00000258399	191	220	30	1	0.2667	0	0.2667
ENSP00000368104	15	44	30	0.4333	0.5	0.1667	0.3
ENSP00000283243	1388	1417	30	0	0.6333	0	0.5667
ENSP00000283296	853	882	30	0	0	0	0.5
ENSP00000353106	134	163	30	0.5333	0	0	0.1
ENSP00000374630	1871	1900	30	0	0	1	0.8
ENSP00000303282	294	323	30	0	0	0	0.7333
ENSP00000274376	366	395	30	0	0	1	0.6
ENSP00000303476	596	625	30	0	0	1	0.7667
ENSP00000317578	352	381	30	0	0	1	0.4
ENSP00000282493	2089	2118	30	0.8	0	0	0.4667
ENSP00000244007	395	424	30	0	0	1	0.7
ENSP00000358994	115	144	30	0	0	1	0.5
ENSP00000373696	1379	1408	30	0.0667	0	0	0.5333
ENSP00000011700	2234	2263	30	0	0	0	0.6333
ENSP00000377975	514	543	30	0.5333	0.3667	0	0.2333
ENSP00000227157	290	319	30	0	0	1	0.6
ENSP00000339276	1519	1548	30	1	0.3333	0	0.1667
ENSP00000300289	322	351	30	0	0	0	0.6333
ENSP00000357651	11	40	30	0	0	1	0.6333
ENSP00000370150	129	158	30	1	0.9333	0	0.1667
ENSP00000265748	437	466	30	0.6667	0	0	0.2667
ENSP00000359567	11	40	30	0.9	0	0	0.3333
ENSP00000344591	657	686	30	0	0	0.4333	0.6333
ENSP00000355082	5	34	30	0	0	0.2	0.6667
ENSP00000377831	197	226	30	0.6	0.5	0	0.2
ENSP00000226209	280	309	30	0	0	1	0.6
ENSP00000355535	10	39	30	0.1	0	0.3333	0.6667
ENSP00000264499	569	598	30	0	0	0	0.8333
ENSP00000307387	494	523	30	0	0	0	0.7
ENSP00000290759	195	224	30	0.2667	0	1	0.6333
ENSP00000254488	33	62	30	0.1667	0.1333	0.4333	0.3667
ENSP00000358359	273	302	30	0.1333	0	0	0.3
ENSP00000323275	228	257	30	0	0	0	0.3
ENSP00000363108	477	506	30	0	0	0	0.4667
ENSP00000263681	410	439	30	1	0.2333	1	0.2
ENSP00000311273	2956	2985	30	0	0	0.9333	0.4
ENSP00000298852	308	337	30	0	0	1	0.5333
ENSP00000337386	165	194	30	0.2667	0	0.4667	0.3667
ENSP00000340281	141	170	30	0.3	0	1	0.3333
ENSP00000386049	792	821	30	0.7333	0	0	0.0333
ENSP00000330681	118	147	30	0.0667	0.7	0	0.3333
ENSP00000348634	1639	1668	30	0.2333	0	1	0.7333
ENSP00000386653	850	879	30	0.3333	0.4	0	0.2667
ENSP00000376543	1725	1754	30	0	0	1	0.6333
ENSP00000277225	1581	1610	30	0.0333	0	0	0.3667
ENSP00000361857	1320	1349	30	0	0	0	0.6333
ENSP00000280772	978	1007	30	0.2333	0.4667	0.8667	0.3
ENSP00000358437	432	461	30	1	0	0	0
ENSP00000301740	29	58	30	1	0.3667	0.0333	0.4
ENSP00000262593	277	306	30	0.1667	0	0	0.1667
ENSP00000254846	1291	1320	30	1	1	0	0.2
ENSP00000308685	878	907	30	0	0	0	0.2
ENSP00000264276	1515	1544	30	0	0	0	0.4
ENSP00000257663	42	71	30	0	0	0.4333	0.5333
ENSP00000259406	895	924	30	1	0.2333	0	0.2333
ENSP00000341848	92	121	30	0.4667	0.4333	0	0.8667
ENSP00000312379	1614	1643	30	1	0.5	0	0.2
ENSP00000374287	386	415	30	0	0	0.7333	0.4333
ENSP00000286744	911	940	30	0	0	0	0.7
ENSP00000310094	1106	1135	30	0.4	0	0	0.1333
ENSP00000356125	418	447	30	1	0.2333	0	0
ENSP00000252631	436	465	30	0.0333	0	1	0.6
ENSP00000348349	2370	2399	30	0.7667	0	0	0.3667
ENSP00000379824	122	151	30	0.0333	0.5333	0	0.5
ENSP00000381932	53	82	30	0.6667	0	0	0.3
ENSP00000181839	1434	1463	30	1	0	0	0.1333
ENSP00000267812	184	213	30	0.8333	0.4333	1	0.3667
ENSP00000228862	120	149	30	0	0	0.3667	0.1667
ENSP00000317786	785	814	30	0	0	0	0.5
ENSP00000286364	319	348	30	0	0	0	0.3333
ENSP00000315722	335	364	30	0.1667	0	0	0.7
ENSP00000300648	520	549	30	0	0	1	0.6333
ENSP00000330658	1378	1407	30	0	0	1	0.3
ENSP00000254108	483	512	30	1	0.8333	0	0
ENSP00000317123	1297	1326	30	0	0	0	0.4333
ENSP00000362978	216	245	30	0.9667	0	0	0.2333
ENSP00000249064	111	140	30	0.4333	0	0	0.2667
ENSP00000362942	298	327	30	1	0.3333	0	0.2667
ENSP00000316974	206	235	30	1	0.7	0	0.1333
ENSP00000329454	137	166	30	0.5	0	1	0.5
ENSP00000351852	195	224	30	0	0	1	0.3667
ENSP00000334130	220	249	30	0.5667	0	0	0.5667
ENSP00000302790	446	475	30	0	0.2333	0	0.8333
ENSP00000370912	100	129	30	0.0333	0.5333	0.7667	0.5667
ENSP00000327889	67	96	30	0.2	0.3	0	0.6
ENSP00000358092	512	541	30	1	0.4667	0	0.2333
ENSP00000278198	574	603	30	0.6667	0	0	0.0333
ENSP00000258428	368	397	30	0.4333	0	0	0.5667
ENSP00000310686	305	334	30	0	0	0	0.4667
ENSP00000365441	223	252	30	0	0.6667	1	1
ENSP00000357348	139	168	30	0.1333	0.1	0.8333	0.5667
ENSP00000299563	203	232	30	1	0	0	0.4
ENSP00000289893	3184	3213	30	0	0	0	0.9
ENSP00000278845	263	292	30	0.0333	0.2	0.7667	0.5667
ENSP00000375815	565	594	30	1	0	0	0.7
ENSP00000333188	74	103	30	0	0	1	0.6667
ENSP00000363435	2617	2646	30	0.0667	0	0	0.8333
ENSP00000300605	126	155	30	0	0	1	0.7
ENSP00000351346	468	497	30	0	0	0	0.4333
ENSP00000354463	1532	1561	30	0.7333	0	0	0.2333
ENSP00000351933	403	432	30	0	0	1	0.4333
ENSP00000035307	558	587	30	0.0333	0	1	0.5
ENSP00000218348	819	848	30	0	0	1	0.5667
ENSP00000349959	1619	1648	30	0	0	0	0.3667
ENSP00000358019	52	81	30	0.9667	0.1	0	0.2
ENSP00000315722	850	879	30	0.4333	0	0	0.2
ENSP00000291574	926	955	30	0	0	0	0.5333
ENSP00000368020	192	221	30	0.4667	0	1	0.2
ENSP00000347198	976	1005	30	1	0	0	0.5
ENSP00000371297	300	329	30	0.3667	0	0	0.6667
ENSP00000351015	2539	2568	30	0.8333	0	0	0.2667
ENSP00000371084	225	254	30	0	0	1	0.3
ENSP00000368017	485	514	30	1	0.6333	0	0.4667
ENSP00000215376	173	202	30	1	0	0	0.3667
ENSP00000355082	275	304	30	0	0	1	0.5
ENSP00000290399	273	302	30	0	0	1	0.8
ENSP00000281543	137	166	30	0	0	1	0.5667
ENSP00000319104	1206	1235	30	0	0	0.2333	0.4333
ENSP00000368966	714	743	30	0	0.4	1	0.9333
ENSP00000314806	57	86	30	0.7333	0	0	0.1333
ENSP00000386049	904	933	30	0.4667	0.9	0	0.1333
ENSP00000377655	988	1017	30	0	0	0.9667	0.5333
ENSP00000262887	456	485	30	1	0	0	0
ENSP00000283195	579	608	30	0	0.0667	0	0.5
ENSP00000384527	141	170	30	1	0	0	0.1333
ENSP00000385328	441	470	30	0.9667	0.2333	0	0.0333
ENSP00000297405	899	928	30	0	0	1	0.3
ENSP00000372292	579	608	30	0	0	0	0.7667
ENSP00000346187	2205	2234	30	0.2667	0	0	0.3667
ENSP00000354923	1710	1739	30	0.5667	0	1	0.5667
ENSP00000268603	482	511	30	0.1667	0	0	0.1
ENSP00000330276	412	441	30	0.9667	0	0	0
ENSP00000281543	478	507	30	0	0	1	0.7
ENSP00000290429	310	339	30	0	0	0.9	0.7
ENSP00000297268	1272	1301	30	0	0	1	0.5667
ENSP00000225609	43	72	30	0	0	0.9667	0.7667
ENSP00000254457	154	183	30	1	0.1	0.1	0
ENSP00000369129	869	898	30	0	0	0	0.8
ENSP00000297857	746	775	30	0.7	0.6667	0	0.0333
ENSP00000365943	731	760	30	0	0	0	0.3667
ENSP00000367202	43	72	30	0	0	0	0.7
ENSP00000264211	1543	1572	30	0	0	1	0.5
ENSP00000359740	721	750	30	0	0	0	0.4667
ENSP00000361895	147	176	30	0	0	1	0.7333
ENSP00000373304	131	160	30	1	0	0	0.0333
ENSP00000256759	125	154	30	0	0	1	0.3667
ENSP00000362650	4	33	30	1	0.1333	0	0
ENSP00000237596	909	938	30	0.9	0.3333	0	0.4333
ENSP00000262464	330	359	30	0	0	0.9667	0.2333
ENSP00000359765	607	636	30	0.2	0	1	0.6667
ENSP00000222381	79	108	30	0	0	0	0.3667
ENSP00000367177	768	797	30	0.6333	0.6667	0	0.4
ENSP00000222968	104	133	30	1	0	1	0.7667
ENSP00000348648	248	277	30	0.9667	0.6667	0	0.1667
ENSP00000358211	427	456	30	0	0	0	0.3667
ENSP00000301740	1331	1360	30	1	0	0	0.1333
ENSP00000358062	331	360	30	1	0	0	0.5
ENSP00000379812	59	88	30	0	0	1	0.6
[truncated: 6,921 more rows]
