# Supplementary material for: Synonymous Constraint Elements Show a Tendency to Encode Intrinsically Disordered Protein Segments
Source: PLoS Comput Biol. 2014 May 8;10(5):e1003607. doi: 10.1371/journal.pcbi.1003607 (PMC4014394; doi:10.1371/journal.pcbi.1003607)
Supplement: Table S10 — Data on the filtered splicing factor binding site dataset. (XLSX) [file pcbi.1003607.s012.xlsx]

## Sheet: Sheet1
Table S10: Data on the filtered splicing factor binding site dataset.
Splicing Factor	Sequence oligo	Target Gene/Element	Target Organism	Cell line	Coordinates (hg18)	Activity	Localization	ENSEMBL PROTEIN ID	Segment start	Segment end	Segment length	Ratio of disordered residues	Ratio of low complexity residues win12	Ratio of low complexity residues win10	Ratio of residues in domains	Ratio of secondary structure residues	Overlapping any SCE (Yes/No)	Remarks
SF2/ASF	UAUUACGGAAU	APC	Human	DLD-1 / HT29	chr5:112198716-112198726 +	Exon definition	Exon	ENSP00000257430	638	641	4	0	0	0	0	0.75	No	canonical transcript
RBM25	CGGGCA	BCL2L1	Human	HeLa	chr20:29773371-29773376 -	Intron definition of downstream sequence	Exon	ENSP00000365230	103	104	2	0	0	0	1	1	No	canonical transcript
SAP155	GAGGGAGGCAGGCGACGAG	BCL2L1	Human	A549	chr20:29773395-29773413 -	Intron definition of downstream sequence	Exon	ENSP00000365230	90	96	7	0	0	0	1	0.7143	No	canonical transcript
SRp30c	UGAGUCGGAUCGCAGCUUGGAUGGCCAC	BCL2L1	Human	HeLa	chr20:30309507-30309534 -	Exon definition	Exon	-	-	-	-	-	-	-	-	-		no exon
SRp30c	AGGAG	BCL2L1	Human	HeLa	chr20:30309470-30309474 -	Exon definition	Exon	-	-	-	-	-	-	-	-	-		no exon
hnRNP A1	CUGAG	BRCA1	Human	HeLa	chr17:38469487-38469491 -	Intron definition	Exon	ENSP00000350283	1693	1694	2	0	0	0	1	1	No	canonical transcript
hnRNP A1	UAGGA	BRCA1	Human	HeLa	chr17:38469451-38469455 -	Intron definition	Exon	ENSP00000350283	1705	1706	2	0	0	0	1	1	No	canonical transcript
hnRNP A1	UAGUUAG	BRCA1	Human	HeLa	chr17:38469425-38469431 -	Intron definition	Exon	ENSP00000350283	1713	1715	3	0	0	0	1	1	No	canonical transcript
hnRNP F, hnRNP H1, hnRNP H2, hnRNP H3	CGGGA	BRCA1	Human	HeLa	chr17:38469442-38469446 -	Intron definition	Exon	ENSP00000350283	1708	1709	2	0	0	0	1	0	No	canonical transcript
SF2/ASF	UGCAGAUGCUGAGUUUGUGU	BRCA1	Human	HeLa	chr17:38469480-38469499 -	Exon definition	Exon	ENSP00000350283	1692	1697	6	0	0	0	1	0.8333	No	canonical transcript
hnRNP F, HhnRNP H1, hnRNP H2	UGGGGU	CBS	Human	Hep3B / HeLa	chr21:43356247-43356252 -	Intron definition	Exon	ENSP00000381234	278	280	3	0	0	0	1	1	No	canonical transcript
9G8, SF2/ASF, Srp20, Srp40	GGAAGAAGAUAAAGAC	CD44	Human	HeLa / SVK14 / 293-EBNA	chr11:35188131-35188146 +	Exon definition	Exon	ENSP00000278385	520	525	6	1	0	0	0	0	No	canonical transcript
YB-1	CAACCACACCAC	CD44	Human	HeLa	chr11:35179208-35179219 +	Exon definition	Exon	ENSP00000278385	309	313	5	1	0	0.6	0	0	No	canonical transcript
YB-1	ACCACACAAAACA	CD44	Human	HeLa	chr11:35179229-35179241 +	Exon definition	Exon	ENSP00000278385	316	320	5	1	0	0	0	0	No	canonical transcript
YB-1	CAACCACAA	CD44	Human	HeLa	chr11:35179301-35179309 +	Exon definition	Exon	ENSP00000278385	340	343	4	1	0	1	0	0.25	No	canonical transcript
hnRNP A1, DAZAP1, hnRNP A2/B1, hnRNP U, Srp55	UUAGACUCUCCUUUUGGAUACCUAGAUGUUUUAACA	CFTR	Human	HeLa	chr7:117017674-117017709 +		Exon	ENSP00000003084	571	582	12	0	0	0.1667	0.4167	0.0833	No	canonical transcript
hnRNP A1, hnRNP U, SF2/ASF, Srp55	CUGAUUUGUAUUUAUUAGACUC	CFTR	Human	HeLa	chr7:117017660-117017681 +		Exon	ENSP00000003084	566	573	8	0	0	0.875	1	0.375	No	canonical transcript
hnRNP A1, hnRNP U, SF2/ASF, Srp55	AACAGAAAAAGAAAUAUUU	CFTR	Human	HeLa	chr7:117017706-117017724 +		Exon	ENSP00000003084	581	587	7	0	0	0	0	0.7143	No	canonical transcript
hnRNP C2, SF2/ASF	GGAUAC	CFTR	Human	HeLa	chr7:117017689-117017694 +		Exon	ENSP00000003084	576	577	2	0	0	0	0	0	No	canonical transcript
SC35	GAUUGAUG	F3	Human	THP-1	chr1:94770585-94770592 -	Intron definition	Exon	ENSP00000334145	208	211	4	0	0	0	1	0.75	No	canonical transcript
SC35	GAUUCCCU	F3	Human	THP-1	chr1:94770537-94770544 -	Intron definition	Exon	ENSP00000334145	224	227	4	0	0	0	1	0.25	No	canonical transcript
SF2/ASF	CGGAAGA	F3	Human	THP-1 / SC	chr1:94770516-94770522 -	Exon definition	Exon	ENSP00000334145	232	234	3	0	0	0	1	0	No	canonical transcript
SF2/ASF	CAGACAG	F3	Human	THP-1 / SC	chr1:94770506-94770512 -	Exon definition	Exon	ENSP00000334145	235	237	3	1	0	0	1	0	No	canonical transcript
SRp40	AUAAAGG	F3	Human	THP-1	chr1:94770575-94770581 -	Intron definition	Exon	ENSP00000334145	212	214	3	0	0	0	1	0	No	canonical transcript
SRp55	UGUGGA	F3	Human	THP-1 / SC	chr1:94770581-94770586 -	Exon definition	Exon	ENSP00000334145	210	212	3	0	0	0	1	0.3333	No	canonical transcript
hnRNP I (PTB), HuR	UUUGUCUUCUUCUUUU	FAS	Human	HeLa	chr10:90760514-90760529 +	Intron definition	Exon	ENSP00000360942	204	209	6	0	1	1	0	0.8333	No	canonical transcript
SF2/ASF	UAUGGAGGAUUCACUGUACAGAAUGAAGCCAACAAA	FGB	Human	HeLa	chr4:155710223-155710258 +		Exon	ENSP00000306099	356	367	12	0	0	0	1	0.5	No	canonical transcript
hnRNP F, HhnRNP H1	GGGGAAUAUACGUGCUUGGCGGGUAAUUCUAUUGGGA	FGFR2	Human	HEK293	chr10:123266859-123266895 -	Intron definition	Exon	ENSP00000350166	357	369	13	0	0	0	1	0.6923	No	Non-canonical transcript
hnRNP A1	UAGGGC	FGFR2	Human	HeLa / SVK14 / 293	chr10:123268231-123268236 -	Intron definition	Exon	ENSP00000309878	365	367	3	0	0	0	1	0.6667	Yes	canonical transcript
hnRNP A1	UAGGGCAGGC	FGFR2	Human	HeLa / SVK14 / 293	chr10:123268227-123268236 -	Intron definition	Exon	ENSP00000309878	365	368	4	0	0	0	1	0.5	Yes	canonical transcript
FMRP	GAAGAGGACAAGGAGGAAGAGGACGUGGAGGAGGC	FMR1	Human		chrX:146834222-146834256 +		Exon	ENSP00000359506	538	549	12	1	1	1	1	0	No	canonical transcript
FMRP	GGAGGAAGAGGACAAGGAGGAAGAGGACGUGGAGGAGGCUUCAAA	FMR1	Human	HeLa	chrX:146834218-146834262 +	Exon definition	Exon	ENSP00000359506	537	551	15	1	0.8667	0.8667	1	0	No	canonical transcript
SC35, SF2/ASF, Srp40, Srp55, Srp75	GAAGAAGA	FN1	Human	HeLa	chr2:215953886-215953893 -	Exon definition	Exon	ENSP00000346839	1774	1776	3	1	0	0	1	0	No	canonical transcript
SF2/ASF	GCACCUGAUGGUGAAGAAGACACUGCAGAGC	FN1	Human	HeLa	chr2:215953875-215953905 -		Exon	ENSP00000346839	1770	1780	11	1	0	0	1	0.2727	No	canonical transcript
hnRNP A1	CGUAGGUC	GRIN1	Human	HeLa	chr9:139179549-139179556 +	Intron definition	Exon	ENSP00000360608	915	917	3	1	0	1	0	0.3333	No	canonical transcript
9G8	UGGACAA	HBB	Human	HeLa	chr11:5204456-5204462 -		Exon	ENSP00000333994	79	81	3	0	0	0	1	0	No	canonical transcript
SC35	UGCUGUU	HBB	Human	HeLa	chr11:5204533-5204539 -	Exon definition	Exon	ENSP00000333994	53	55	3	0	0	0	1	0	No	canonical transcript
SF2/ASF	AUCCAGGAGGGGAACAGA	IGF1	Human	HeLa	chr12:101335830-101335847 -	Exon definition	Exon	ENSP00000302665	156	162	7	1	0	0	0	0	No	canonical transcript
HTra2beta1	AAUAAGAAG	MAPT	Human	HeLa / HEK293	chr17:41443525-41443533 +	Exon definition	Exon	ENSP00000340820	614	616	3	1	0	0	1	0.6667	No	canonical transcript
Htra2beta1, Srp54	AAGAAG	MAPT	Human	HEK293	chr17:41443528-41443533 +	Exon definition	Exon	ENSP00000340820	615	616	2	1	0	0	1	0.5	No	canonical transcript
hnRNP C	UGGAUUUUUUUCGGGUA	MYC	Human	HeLa	chr8:128818023-128818039 -		Exon	ENSP00000367207	1	6	6	0	0	0	0	0.6667	No	canonical transcript
YB-1	ACAAC	NF1	Human	HeLa	chr17:26689882-26689886 +	Exon definition	Exon	ENSP00000351015	2285	2286	2	0	0	0	0	0	No	canonical transcript
hnRNP A1, hnRNP F, hnRNP H1, hnRNP H2, hnRNP H3, hnRNP L	CAGAAGGGGAGGGGUUCCA	PLP1	Human	Oligodendroglial precursors	chrX:102928219-102928237 +	Intron definition	Exon	ENSP00000378463	133	139	7	0	0	1	1	0	Yes	canonical transcript
hnRNP D, hnRNP E2, hnRNP I (PTB), hnRNP K, hnRNP L, hnRNP LL, PSF	CACUGCAUUCUCACCCGCAAGCA	PTPRC	Human	JSL1	chr1:196932525-196932547 +	Intron definition	Exon	ENSP00000271610	54	62	9	1	0	0	1	0	No	canonical transcript
hnRNP I (PTB), hnRNP L	CCACGCACGCAGACUCGCAG	PTPRC	Human	JSL1	chr1:196935346-196935365 +		Exon	ENSP00000271610	110	116	7	1	0	0	0	0	No	canonical transcript
hnRNP I (PTB), hnRNP L	CACGCAGACAUUCAGCGGCU	PTPRC	Human	JSL1	chr1:196935386-196935405 +		Exon	ENSP00000271610	123	130	8	1	0	0	0	0.125	No	canonical transcript
hnRNP L, hnRNP LL	CACACCACUGCAUUCUCACCCGCAAGCACC	PTPRC	Human	HeLa	chr1:196932520-196932549 +	Intron definition	Exon	ENSP00000271610	53	62	10	1	0	0	1	0	No	canonical transcript
hnRNP L, hnRNP LL	UACAGCCAGCACCUUUCCUACA	PTPRC	Human	HeLa	chr1:196938158-196938179 +	Intron definition	Exon	ENSP00000271610	153	160	8	1	0	0.25	0	0	No	canonical transcript
hnRNP L, hnRNP LL	CACACCACA	PTPRC	Human	HeLa	chr1:196938217-196938225 +	Intron definition	Exon	ENSP00000271610	173	176	4	1	1	1	0	0.5	No	canonical transcript
hnRNP L, hnRNP LL	CACCUCCAACACCACCAUCACAGCGAACACC	PTPRC	Human	HeLa	chr1:196938248-196938278 +	Intron definition	Exon	ENSP00000271610	183	193	11	1	0	1	0	0.3636	No	canonical transcript
SF2/ASF	ACGCCCUCUGCUGGAACUGA	PTPRC	Human	JSL1	chr1:196935366-196935385 +		Exon	ENSP00000271610	117	123	7	1	0	0	0	0	No	canonical transcript
9G8, SC35, SF2/ASF	AGAGGAAGGCGA	SFRS7	Human	HeLa	chr2:38829260-38829271 -	Exon definition	Exon	ENSP00000325905	139	142	4	1	1	1	0	0	No	canonical transcript
9G8, SC35, SF2/ASF	AGGAGCAGGGGACGAAG	SFRS7	Human	HeLa	chr2:38829225-38829241 -	Exon definition	Exon	ENSP00000325905	149	154	6	1	1	1	0	0	No	canonical transcript
9G8, SC35, SF2/ASF	GAAGAAGAA	SFRS7	Human	HeLa	chr2:38830179-38830187 -	Exon definition	Exon	ENSP00000325905	125	128	4	1	1	1	0	0.75	No	canonical transcript
hnRNP A1, SF2/ASF	GGUUUCAGACAAAAUCA	SMN1	Human	HeLa	chr5:70283524-70283540 +	Intron definition	Exon	ENSP00000370083	279	284	6	0.3333	0	0	1	0.3333	No	canonical transcript
HTra2beta1	AGAAGGAAGG	SMN1	Human	HeLa / HEK293	chr5:70283544-70283553 +	Exon definition	Exon	ENSP00000370083	285	288	4	0.5	0	0	1	0	No	canonical transcript
SF2/ASF	CAGACAA	SMN1	Human	HEK293	chr5:70283529-70283535 +	Exon definition	Exon	ENSP00000370083	280	282	3	0	0	0	1	0.3333	No	canonical transcript
hnRNP A1, Htra2beta1, SF2/ASF	CAAAAAGAAGGAAGGUGCUCACAU	SMN1	Human	HeLa / HEK293	chr5:70283539-70283562 +	Intron definition	Exon	ENSP00000370083	284	291	8	0.75	0	0	0.75	0	No	canonical transcript
Sam68	UUUUA	SMN2	Human	HeLa / HEK293T / SH-SY5Y / SW480	chr5:69408106-69408110 +	Intron definition	Exon	ENSP00000370119	279	281	3	0	0	0	1	0.6667	No	canonical transcript
hnRNP A1, hnRNP L	UAAAUGUGGGGACCUAGAGGAGGAGCUGAAAAUUGUUA	TPM2	Human	HeLa	chr9:35674767-35674804 -		Exon	ENSP00000367550	188	201	14	0.4286	0.0714	0.0714	1	0.7857	No	canonical transcript
hnRNP F, hnRNP H1, hnRNP H2, hnRNP H3	GGGGA	TPM2	Human	HeLa	chr9:35674793-35674797 -		Exon	ENSP00000367550	191	192	2	1	0	0	1	0	No	canonical transcript
hnRNP A1	GAGGAAG	FAS	Human	HeLa / HCT-116 / MDA-MB-231	chr10:90760331-90760337 +	Exon definition of downstream sequence	Exon	ENSP00000360942	194	196	3	0	0	0	0	0	No	canonical transcript
YB-1	CAUC	CD44	Human	HEK-293	chr11:35179871-35179874 +	Exon definition	Exon	ENSP00000278385	372	373	2	1	1	1	0	0	No	canonical transcript
hnRNP F	GGGAUGGGGUAAACUGGGG	BCL2L1	Human	HeLa	chr20:29773270-29773288 -	Exon definition	Exon	ENSP00000365230	132	138	7	0	0	0	1	0.1429	No	canonical transcript
hnRNP I (PTB), HuR	UUUGUCUUCUUCUUUU	FAS	Human	HeLa	chr10:90760514-90760529 +	Intron definition	Exon	ENSP00000318486	141	146	6	0	0	1	0	1	No	Non-canonical transcript
hnRNP A1	GAGGAAG	FAS	Human	HeLa / HCT-116 / MDA-MB-231	chr10:90760331-90760337 +	Exon definition of downstream sequence	Exon	ENSP00000318486	130	132	3	0.6666	0	0	0	0	No	Non-canonical transcript
